# Supplementary material for: The Cao-Xiang-Wei-Kang formula attenuates the progression of experimental colitis by restoring the homeostasis of the microbiome and suppressing inflammation
Source: Front Pharmacol. 2022 Sep 20;13:946065. doi: 10.3389/fphar.2022.946065 (PMC9530714; doi:10.3389/fphar.2022.946065)
Supplement: Supplementary file 1 [file Table2.xlsx]

## Sheet: Sheet1
	Farnesiferol C	Bcl2 Apoptosis Regulator
	Farnesiferol C	Multidrug Resistance Protein 3
	Farnesiferol C	Catalase
	Farnesiferol C	Caspase 9
	Farnesiferol C	Cyclin D1
	Farnesiferol C	Angiogenin
	Farnesiferol C	Rna-Directed Dna Polymerase
	Farnesiferol C	Outer Membrane Lipoprotein Blc
	Farnesiferol C	Ribosomal Protein L11
	Farnesiferol C	Protein Farnesyltransferase
	Farnesiferol C	Caspase 3
	Farnesiferol C	Cell Division Cycle 25a
	Farnesiferol C	Hras Proto-Oncogene, Gtpase
	Farnesiferol C	Fms Related Receptor Tyrosine Kinase 1
	Farnesiferol C	Dead-Box Helicase 53
	Farnesiferol C	Nucleolin
	Farnesiferol C	E2f Transcription Factor 1
	Farnesiferol C	Histone Deacetylase 2
	Farnesiferol C	Farnesyltransferase, Caax Box, Alpha
	Farnesiferol C	Cyclin B1
	Farnesiferol C	Golgi Phosphoprotein 3
	Farnesiferol C	Atp Binding Cassette Subfamily C Member 2
	Farnesiferol C	Src Proto-Oncogene, Non-Receptor Tyrosine Kinase
	Farnesiferol C	Cyclin Dependent Kinase 4
	Farnesiferol C	Gelatinase A
	Farnesiferol C	Baculoviral Iap Repeat Containing 5
	Farnesiferol C	Protein Tyrosine Kinase 2
	Farnesiferol C	Kinase Insert Domain Receptor
	Farnesiferol C	Bcl2 Like 1
	Farnesiferol C	Mitogen-Activated Protein Kinase 3
	Farnesiferol C	Poly (Adp-Ribose) Polymerase
	Farnesiferol C	Dna Nucleotidylexotransferase
	Farnesiferol C	Marker Of Proliferation Ki-67
	Farnesiferol C	Myc Proto-Oncogene, Bhlh Transcription Factor
	Farnesiferol C	Histone Deacetylase
	Farnesiferol C	Cd34 Molecule
	Farnesiferol C	Jun Proto-Oncogene, Ap-1 Transcription Factor Subunit
	Farnesiferol C	Atp Binding Cassette Subfamily B Member 1
	Farnesiferol C	Mitogen-Activated Protein Kinase 14
	Farnesiferol C	Vascular Endothelial Growth Factor A
	Farnesiferol C	Superoxide Dismutase
	Farnesiferol C	Akt Serine/Threonine Kinase 1

## Sheet: Sheet2
SR	OS	Cb	DC	GB	FS
PTGS1	ALB	PRSS3	F2	PTGS1	CAT
PTGS2	ATRNL1	STATH	ACHE	PTGS2	CASP9
HSP90AB1	LYG1	ANG	DPP4	VEGFA	ANG
NCOA2	INS	ALB	CHRNA7	MAPK3	CASP3
AKR1B1	OTOL1	LYG1	GRIA2	MAPK1	NCL
JUN	CAT	AXIN2	PTGS1	TNFAIP6	MMP2
NOS2	OC90	DMD	PTGS2	IL6R
PTGS1	PRSS3	IL6R	MAOB	IGF1R
ESR1	OTOP1	CTSK	PRKACA	UMOD
PTGS2	IL6R	AMBN	NCOA2	ALB
ESR2	GRP	ELN	PKIA	TPM1
HSP90AB1	EPO	VCL	PTGS2	PRSS3
CHEK1	KRT31	CCKAR	ACHE	ANXA2
PGR	TNR	ATRNL1	CHRNA7	CLUAP1
NR3C2	LXN	CELA3A	GRIA2	CTSD
NCOA2	PGA5	ADIG	ACHE	CASP3
ADH1C	CHID1	CAT	CHRNA7
IGHG1	SOST	ENAM	GRIA2
RXRA	SCT	VTN	PTGS2
NCOA1	STATH	INS	PTGS2
PTGS1	ACAN	ENG	GRIA2
PTGS2	AXIN2	PGA5	PTGS2
ADRA2A			NCOA2
SLC6A2			CHRNA7
SLC6A3			GRIA2
ADRB2			ACHE
AKR1B1			CHRNA7
PLAU			GRIA2
LTA4H			ACHE
MAOB			CHRNA7
MAOA			CHRNA7
CTRB1			GRIA2
CHRM3			CHRNA7
CHRM1			F2
ADRB1			ACHE
SCN5A			DPP4
ADRA1A			CHRNA7
CHRM2			PRSS1
ADRA1B			GRIA2
GABRA1			CHRNA7
PTGS1			GRIA2
PTGS2			PTGS2
HSP90AB1			CHRNA7
NCOA2			GRIA2
PKIA			CHRM3
AKR1B1			CHRM2
IGHG1			PTGS1
CDKN1A			PTGS2
EIF6			RXRA
BAX			NCOA2
TNFAIP6			LYG1
CASP3			SLC6A2
TP53			IGHG1
FASN			TRPV1
PRKCA			CHRM1
PRKCE			CHRM2
CDK1			CHRM3
PCNA			CHRM1
MYC			CHRM2
IL1B			PTGS2
PRKCD			NPPB
CCNB1			CHRM3
PGR			NCOA2
PTGS2			PTGS2
F7			CHRM3
NCOA2			CHRM2
CAMKMT			CHRM1
PTGS2			NPPB
NCOA2			LYG1
NCOA1			PGR
CAMKMT			CHRM3
PTGS2			CHRM1
F7			CHRM2
NOS2			CASP9
PTGS1			CASP3
ESR1			HMOX1
PTGS2			ICAM1
ESR2			NQO1
MAPK14			AMY2A
GSK3B			CHRM3
HSP90AB1			CHRM2
CDK2			ADRA1B
CCNA2			CHRNA2
PTGS2			CHRM3
HSP90AB1			CHRM2
NCOA2			CHRNA2
NCOA1			PGR
PTGS1			NCOA2
SCN5A			NR3C2
PTGS2			PGR
HSP90AB1			NR3C2
MAOB			NCOA2
PGR			NPPB
NR3C2			IGHG1
NCOA2			RXRA
			NCOA1
			PTGS1
			PTGS2
			ADRA2A
			SLC6A2
			SLC6A3
			ADRB2
			AKR1B1
			PLAU
			LTA4H
			MAOB
			MAOA
			PRKACA
			CTRB1
			CHRM3
			CHRM1
			ADRB1
			SCN5A
			ADRA1A
			CHRM2
			ADRA1B
			CHRNA7
			CHRM3
			F2
			CHRM1
			PTGS2
			ACHE
			CHRM2
			ADRA1B
			DPP4
			CHRM3
			PTGS2
			RXRA
			NCOA2
			CHRM1
			NPPB
			NPPB
			CHRM3
			CHRM2
			CHRM1
			CHRNA2
