# Supplementary material for: The Cao-Xiang-Wei-Kang formula attenuates the progression of experimental colitis by restoring the homeostasis of the microbiome and suppressing inflammation
Source: Front Pharmacol. 2022 Sep 20;13:946065. doi: 10.3389/fphar.2022.946065 (PMC9530714; doi:10.3389/fphar.2022.946065)
Supplement: Supplementary file 2 [file Table3.xlsx]

## Sheet: alpha_diversity
		ACE	Chao1	Simpson	Shannon	Coverage
	Saline1	212.884	219.158	0.6354	3.1981	0.9962
	Saline2	199.56	198.167	0.8282	3.8708	0.9952
	Saline3	179.687	177.954	0.747	3.174	0.9963
	Saline4	204.04	199.552	0.8469	4.4472	0.9984
	Saline5	236.484	239.714	0.8674	4.4457	0.9942
	Saline6	184.153	198.875	0.4188	1.9987	0.9956
	Saline7	240.832	240.25	0.9275	5.1875	0.9969
	Saline8	171.419	160.333	0.8108	3.508	0.9965
	DSS1	31.7201	33.3333	0.4801	1.129	0.9993
	DSS2	50.8672	44.3333	0.6053	2.0749	0.9992
	DSS3	38.0769	29	0.5389	1.8192	0.9996
	DSS4	65.0668	58.6667	0.5614	1.8524	0.9978
	DSS5	38.1672	36	0.3384	1.1135	0.9994
	DSS6	58.3129	41.25	0.5561	1.7301	0.9992
	DSS7	112.458	98.7727	0.4679	1.8229	0.9979
	DSS8	47.8733	59	0.5027	1.2217	0.9993
	CW1	292.155	300.036	0.9308	5.2793	0.9947
	CW2	239.229	239.75	0.9626	5.7785	0.9972
	CW3	252.494	257.25	0.9506	5.5176	0.9965
	CW4	237.096	284.4	0.641	2.9399	0.9958
	CW5	247.049	241.667	0.8566	4.4938	0.9955
	CW6	272.037	276.957	0.964	5.8525	0.9965
	CW7	242.912	239.3	0.776	3.8539	0.9961
	CW8	260.868	261.44	0.9706	5.9817	0.9968
