# Supplementary material for: The Cao-Xiang-Wei-Kang formula attenuates the progression of experimental colitis by restoring the homeostasis of the microbiome and suppressing inflammation
Source: Front Pharmacol. 2022 Sep 20;13:946065. doi: 10.3389/fphar.2022.946065 (PMC9530714; doi:10.3389/fphar.2022.946065)
Supplement: Supplementary file 6 [file Table4.xlsx]

## Sheet: Sheet1
	name	C_Mean	DSS_Mean	Fold_change	log2FC	Pvalue	VIP	regulated
neg_10007	PG(6 keto-PGF1alpha/16:1(9Z))	46614.5	21659.7	0.464655	-1.10577	0.0123259	1.16738	down
neg_10038	Garbanzol	254826	18066.8	0.0708985	-3.8181	0.00318451	1.48688	down
neg_1004	Gossypetin 8-glucuronide 3-glucoside	1.55825e+06	3.22531e+06	2.06983	1.04952	0.00137712	1.39288	up
neg_10041	Avermectin B1a monosaccharide	74961.5	222529	2.96858	1.56977	0.00253413	1.35982	up
neg_10048	17-AAG	1.05671e+07	1.71485e+06	0.162282	-2.62342	0.0167418	1.14827	down
neg_1005	Xerocomic acid	333906	836021	2.50376	1.3241	8.67265e-05	1.48937	up
neg_10068	1-Octadecanoyl-sn-glycero-3-phosphoethanolamine	220141	466486	2.11904	1.08341	0.00123697	1.38251	up
neg_1007	Glutathione thiol	1.49548e+06	3.83412e+06	2.56381	1.35829	0.00661863	1.24065	up
neg_10076	4-Hprog	922673	1.6975e+06	1.83976	0.879518	0.0183683	1.20059	up
neg_10082	PI(20:2(11Z,14Z)/PGF2alpha)	115409	30747	0.266418	-1.90824	0.00840218	1.19402	down
neg_10090	PE(20:0/22:6(5Z,7Z,10Z,13Z,16Z,19Z)-OH(4))	37400.5	20205.5	0.540247	-0.888309	0.0159802	1.01764	down
neg_10095	(-)-Quebrachamine	21137.4	52808.7	2.49836	1.32098	0.00945474	1.21696	up
neg_10097	MG(0:0/i-12:0/0:0)	1.64925e+06	776022	0.470531	-1.08764	0.0133463	1.1629	down
neg_10104	PA(20:4(5Z,8Z,11Z,14Z)/TXB2)	53229.2	27924.5	0.524608	-0.930687	0.0180859	1.03332	down
neg_10108	DG(13:0/20:4(6Z,8E,10E,14Z)-2OH(5S,12R)/0:0)	197169	35780.4	0.181471	-2.46219	0.000854499	1.51183	down
neg_10113	13(S)-HpODE	7.49138e+06	4.36861e+06	0.583151	-0.778058	0.00315866	1.28313	down
neg_10119	2-[(4-Hydroxycyclohexyl)amino]-4-(3,6,6-trimethyl-4-oxo-5,7-dihydroindazol-1-yl)benzamide	8.54805e+06	2.40834e+06	0.281741	-1.82756	0.00029427	1.48931	down
neg_1012	Chrysoeriol 7-[feruloyl-(->2)-glucuronyl-(1->2)-glucuronyl-(1->3)-glucuronide]	89085	317029	3.55873	1.83136	4.92264e-05	1.64518	up
neg_10123	Bimatoprost	2.84464e+06	4.26775e+06	1.50028	0.58523	0.0258914	1.08352	up
neg_10126	Caudatin	2.98796e+06	6.38624e+06	2.13732	1.09581	0.000284522	1.4895	up
neg_10134	Cholylphenylalanine	275990	898071	3.25399	1.70221	0.0297396	1.13014	up
neg_10135	Gypsogenin 3-O-b-D-glucuronide	590583	265275	0.449176	-1.15465	0.00656811	1.2549	down
neg_10144	5a-Tetrahydrocorticosterone	4.19507e+06	642420	0.153137	-2.70711	0.000104136	1.67325	down
neg_10152	3beta,15alpha-Diacetoxylanosta-8,24-dien-26-oic acid	1.0158e+06	7.01428e+06	6.90515	2.78767	0.00194533	1.54393	up
neg_10153	Cyclo(Arg-Gly-Asp-D-Phe-Val)	831181	1.32866e+06	1.59852	0.676741	0.0292942	1.13238	up
neg_10212	(S)-Nerolidol 3-O-[a-L-rhamnopyranosyl-(1->2)-b-D-glucopyranoside]	1.05217e+06	3.12404e+06	2.96913	1.57004	0.00162877	1.52227	up
neg_10213	Nonioside B	176361	445406	2.52553	1.33659	0.0103983	1.34455	up
neg_10243	Palmitoyl Ara-C	663809	1.25235e+06	1.88661	0.915793	0.03732	1.05741	up
neg_10246	DG(14:1(9Z)/22:4(7Z,10Z,13Z,16Z)/0:0)	726881	216379	0.297682	-1.74815	0.0165465	1.11764	down
neg_1026	Apigenin 7-[feruloyl-(->2)-glucuronyl-(1->2)-glucuronide] 4'-glucuronide	86882.9	173688	1.99911	0.999356	0.00371649	1.19638	up
neg_10278	CL(8:0/8:0/12:0/16:0)	798264	1.88545e+06	2.36193	1.23997	0.0128963	1.27444	up
neg_10337	PE(DiMe(11,3)/PGF1alpha)	125963	533882	4.23841	2.08352	0.000951478	1.42206	up
neg_10340	PE(LTE4/22:0)	430044	1.03746e+06	2.41245	1.2705	0.00259291	1.38752	up
neg_10341	PC(DiMe(13,5)/PGE1)	190099	1.1037e+06	5.80593	2.53753	0.00769055	1.28146	up
neg_10346	PC(LTE4/P-18:0)	269353	907217	3.36813	1.75195	0.0188772	1.20185	up
neg_10351	LysoPC(22:5(4Z,7Z,10Z,13Z,16Z)/0:0)	503016	1.28309e+06	2.55078	1.35094	0.0486006	1.10081	up
neg_10381	Ponasteroside A	3.65337e+06	2.11819e+06	0.579789	-0.786399	0.0260338	1.08332	down
neg_10390	PI(20:1(11Z)/6 keto-PGF1alpha)	382227	156682	0.409919	-1.28659	0.00556421	1.22463	down
neg_10394	Beta-1,4-D-Mannosylchitobiosyldiphosphodolichol	503512	58729.1	0.116639	-3.09988	0.00125334	1.51729	down
neg_1040	3,3',5,5'-Tetrahydroxy-6,7-methyleneoxy-4'-methoxyflavone 3-glucuronide	252035	513807	2.03864	1.0276	0.00684552	1.1826	up
neg_10414	PA(22:6(5Z,8E,10Z,13Z,15E,19Z)-2OH(7S, 17S)/2:0)	7.40103e+06	1.4777e+06	0.199661	-2.32437	0.00130993	1.49949	down
neg_10422	PE(18:3(10,12,15)-OH(9)/24:1(15Z))	262839	64019.2	0.243568	-2.0376	0.00391333	1.29467	down
neg_10423	PA(TXB2/a-25:0)	2.12272e+06	397778	0.187391	-2.41588	0.000593949	1.54312	down
neg_10444	Deoxycholic acid 3-glucuronide	3.8814e+06	6.90715e+06	1.77955	0.831512	0.0273101	1.14169	up
neg_10460	Salviol	2.94796e+06	199300	0.0676059	-3.88671	0.000162621	1.63082	down
neg_10467	PA(20:5(6E,8Z,11Z,14Z,17Z)-OH(5)/13:0)	236758	135075	0.57052	-0.80965	0.0142093	1.01683	down
neg_10474	Exametazime	726610	312964	0.430718	-1.21518	0.0196021	1.13621	down
neg_10478	Pregnenolone	142656	46837.9	0.328327	-1.6068	0.00237246	1.33559	down
neg_10479	5-Hydroxyvalproic acid	155329	682161	4.39172	2.13479	0.000323068	1.51409	up
neg_10493	N-Eicosapentaenoyl Glutamine	1.51919e+06	727819	0.479083	-1.06165	0.00770148	1.19677	down
neg_10499	Ciraparantag	430269	58966.7	0.137046	-2.86727	0.000982435	1.5183	down
neg_10500	Glycocholenate sulfate	2.78595e+06	4.96384e+06	1.78174	0.83329	0.00575618	1.30935	up
neg_10517	Bacteriopheophytin	433026	125105	0.288908	-1.79132	0.0109875	1.18699	down
neg_10529	Alpha-Trisaccharide	2.17326e+06	3.97161e+06	1.82749	0.869864	0.0112023	1.18629	up
neg_10530	PA(2:0/22:6(5Z,8E,10Z,13Z,15E,19Z)-2OH(7S, 17S))	2.05324e+06	843627	0.410875	-1.28323	0.0123649	1.19369	down
neg_10533	2-[2-[2-[2-[2-[2-[(Z)-2-[2-[2-(2-Octadecoxyethoxy)ethoxy]ethoxy]ethenoxy]ethoxy]ethoxy]ethoxy]ethoxy]ethoxy]ethanol	633906	144617	0.228137	-2.13203	0.00339879	1.41033	down
neg_10534	PG(5-iso PGF2VI/i-19:0)	190610	80377.7	0.421686	-1.24576	0.0069066	1.23615	down
neg_10539	PC(PGE1/22:5(7Z,10Z,13Z,16Z,19Z))	238058	102590	0.430943	-1.21443	0.00422601	1.19716	down
neg_10545	Fluorometholone	3.71595e+06	654877	0.176234	-2.50444	0.00167332	1.54689	down
neg_10546	3'-Amino-3'-deoxythimidine glucuronide	133989	37695.6	0.281334	-1.82965	0.00136767	1.48466	down
neg_10550	PE(18:3(6Z,9Z,12Z)/16:1(9Z))	195670	73846.4	0.377403	-1.40582	0.000208405	1.49889	down
neg_10555	4-Hydroxy-2H-pyran-3-carboxaldehyde	4.90539e+06	1.48828e+06	0.303396	-1.72073	0.000738476	1.54425	down
neg_10556	Phentermine	5.67048e+07	1.66787e+07	0.294132	-1.76546	0.000440139	1.57039	down
neg_10558	Umbelliprenin	1.53351e+06	920730	0.600409	-0.735984	0.00776175	1.28429	down
neg_10561	PA(5-iso PGF2VI/13:0)	652435	371384	0.569228	-0.812921	0.00984678	1.20758	down
neg_10578	DG(22:5(4Z,7Z,10Z,13Z,19Z)-O(16,17)/8:0/0:0)	157479	1.5131e+06	9.60826	3.26428	0.0045936	1.43086	up
neg_10611	Auxin a	2.58337e+06	954049	0.369304	-1.43712	0.00458152	1.1964	down
neg_10664	Avocadene 2-acetate	1.4444e+06	303860	0.210372	-2.24899	0.000214265	1.6355	down
neg_1069	ZOPOLRESTAT	121290	225369	1.8581	0.893831	0.00445194	1.2203	up
neg_10693	Myricatomentoside I	2.10883e+06	500046	0.23712	-2.07631	0.00101742	1.46534	down
neg_10696	N-desmethylclarithromycin	304245	89484.6	0.29412	-1.76552	0.00167133	1.47204	down
neg_10697	SM(d17:1/PGF2alpha)	105586	47453.4	0.449431	-1.15383	0.00688285	1.18905	down
neg_10702	cis-Hydroxy Perhexiline	3.53371e+06	1.65694e+06	0.468897	-1.09266	0.00183843	1.24015	down
neg_10704	(3b,6b,8b,12a)-8,12-Epoxy-7(11)-eremophilene-6-angeloyloxy-8,12-dimethoxy-3-ol	2.14337e+07	3.0498e+06	0.14229	-2.8131	0.000739744	1.53385	down
neg_10713	3-(8,11,14-Pentadecatrienyl)phenol	164017	4.4887e+06	27.3672	4.77438	0.00306606	1.39779	up
neg_10729	Decarboxy-Norlobaric Acid	411384	240913	0.585616	-0.771973	0.0172158	1.05886	down
neg_1073	Glutaryl-CoA	705105	1.39991e+06	1.98539	0.989422	0.000815473	1.41081	up
neg_10744	Erythromycin	696862	307069	0.440645	-1.18231	0.00213415	1.37405	down
neg_1077	Adenylosuccinic acid	381822	781108	2.04574	1.03262	0.00947313	1.13333	up
neg_10778	Zosuquidar	2.18587e+06	3.58982e+06	1.64228	0.715701	0.0411403	1.05581	up
neg_10784	5-Hydroxymethyl-2-furancarboxaldehyde	382322	63244.1	0.165421	-2.59579	5.33691e-06	1.7057	down
neg_10786	Milbemycin beta2	520301	2.63383e+06	5.06212	2.33974	0.000245649	1.66351	up
neg_10788	Goshonoside F3	190944	669667	3.50714	1.8103	0.000943508	1.56297	up
neg_10795	PA(P-16:0/20:5(5Z,8Z,10E,14Z,17Z)-OH(12))	165984	427958	2.57831	1.36642	0.00402633	1.23602	up
neg_10797	Calusterone	491390	233126	0.474421	-1.07576	0.00277965	1.34502	down
neg_10804	PE(5-iso PGF2VI/15:0)	823395	403639	0.490212	-1.02852	0.002992	1.28189	down
neg_10813	Janthitrem B	2.06065e+06	3.95422e+06	1.91892	0.940295	0.0017405	1.42833	up
neg_10814	aclacinomycin S	112614	429333	3.81245	1.93072	0.00200179	1.46821	up
neg_10819	12-O-Retinoylphorbol-13-acetate	921887	354008	0.384004	-1.38081	0.000786102	1.44637	down
neg_10824	DG(12:0/6 keto-PGF1alpha/0:0)	919099	104651	0.113863	-3.13463	0.0027736	1.4824	down
neg_10832	Cholylvaline	1.95623e+06	7.57282e+06	3.87113	1.95275	8.93636e-05	1.65999	up
neg_10839	Neocasomorphin (1-5)	535414	1.35043e+06	2.52221	1.33469	9.62479e-05	1.61299	up
neg_10840	Glucosyl passiflorate	89429.1	640654	7.16382	2.84073	0.0167131	1.23516	up
neg_10881	Nebramycin 5'	1.25879e+06	2.94747e+06	2.34151	1.22744	0.00121664	1.28036	up
neg_10893	Questiomycin A	49636.7	10964.2	0.220889	-2.17861	0.0259617	1.07673	down
neg_10898	RIOPROSTIL	610792	244449	0.400216	-1.32115	0.00464352	1.24289	down
neg_10903	PA(PGD2/12:0)	845891	308953	0.365239	-1.45309	0.00301526	1.35246	down
neg_1092	3-[(2R)-2-hydroxy-3-methyl-3-[(phosphonooxy)methyl]butanamido]propanoyl-CoA	231323	454912	1.96656	0.975677	0.00314482	1.34398	up
neg_10924	N,N-Didesmethyltamoxifen	101528	549586	5.41313	2.43646	0.0189851	1.23475	up
neg_10925	PGP(20:4(6Z,8E,10E,14Z)-2OH(5S,12R)/a-25:0)	186554	62402.5	0.334502	-1.57991	0.00558818	1.21532	down
neg_10939	MG(0:0/15:0/0:0)	2.03528e+06	394378	0.19377	-2.36758	0.000162388	1.66404	down
neg_10941	DG(13:0/20:4(5Z,8Z,11Z,14Z)-OH(20)/0:0)	1.22348e+06	545754	0.446066	-1.16467	0.00450804	1.24502	down
neg_1096	Epitheaflavic acid 3'-gallate	137946	450635	3.26675	1.70786	0.0136979	1.10079	up
neg_11002	Absinthin	6.34205e+06	1.21921e+07	1.92242	0.942924	0.0228919	1.14506	up
neg_11032	Grandiflorolic acid	18799.7	138268	7.35483	2.87869	1.54943e-05	1.63669	up
neg_11035	Deoxycholylmethionine	1.92203e+06	4.91132e+06	2.55528	1.35348	0.0123103	1.29585	up
neg_11043	Milbemycin D	382299	2.02043e+06	5.28496	2.40189	0.00176207	1.48608	up
neg_11045	Lucyoside R	433865	217982	0.502419	-0.993038	0.0141485	1.18687	down
neg_11089	PE(22:1(13Z)/18:0)	84710.5	333509	3.93704	1.97711	0.00150923	1.19466	up
neg_11090	4α-carboxy-5α-cholesta-8,24-dien-3β-ol	439190	28810.6	0.0655994	-3.93017	0.00122278	1.50632	down
neg_11121	(2S,3S,5S,8S,9S,10S,13S,14S,17S)-17-Acetyl-2-(2,2-dimethylmorpholino)-3-hydroxy-10,13-dimethylhexadecahydro-11H-cyclopenta[a]phenanthren-11-one	7.15997e+06	1.59312e+07	2.22504	1.15383	0.0336184	1.019	up
neg_11125	Dihydroergocryptine	1.0544e+06	1.92831e+06	1.82882	0.870913	0.0247005	1.09008	up
neg_11137	Muricatacin	217962	418708	1.92101	0.941869	0.0162028	1.09111	up
neg_11140	Ethyltestosterone	2.79751e+07	948255	0.0338964	-4.88272	0.000169112	1.62445	down
neg_11144	Tafluprost	128343	67586	0.526603	-0.925213	0.00911221	1.17698	down
neg_11147	Ganoderic acid Mi	634213	1.86682e+06	2.94352	1.55754	0.000238279	1.49527	up
neg_11212	trans-3-Feruloylcorosolic acid	97759.4	41345.8	0.422934	-1.24149	0.00152381	1.27433	down
neg_11219	PC(24:0/22:6(5Z,8E,10Z,13Z,15E,19Z)-2OH(7S, 17S))	105179	205805	1.95672	0.968437	0.0146423	1.1648	up
neg_11223	CL(8:0/13:0/13:0/14:0)	85303.3	1.07089e+06	12.554	3.65007	0.0277866	1.18942	up
neg_11224	1-Stearoyl-sn-glycerol 3-phosphocholine	1.14839e+07	4.15128e+07	3.61487	1.85395	0.00286497	1.42806	up
neg_11227	Alkergot	407315	918878	2.25594	1.17373	0.00193549	1.43277	up
neg_11230	S-(PGA2)-glutathione	3.22804e+06	9.17412e+06	2.84201	1.50691	0.00116394	1.47179	up
neg_11232	Z-Vdvad-fmk	397645	1.26223e+06	3.17426	1.66642	0.00104378	1.5021	up
neg_11236	PE(20:4(8Z,11Z,14Z,17Z)-2OH(5S,6R)/18:0)	612647	1.25037e+06	2.04093	1.02923	0.0137539	1.28864	up
neg_11243	Antamanide	34040.3	298750	8.77637	3.13362	0.0368022	1.16489	up
neg_11244	N-Myristoyl Glutamic acid	132755	30773.1	0.231804	-2.10903	0.000471514	1.43349	down
neg_11273	DG(14:0/18:3(6Z,9Z,12Z)/0:0)	7.3584e+06	2.69728e+06	0.366558	-1.44789	0.00243819	1.37726	down
neg_11276	Momordicine III	436146	164869	0.378013	-1.40349	0.00407612	1.28293	down
neg_1128	Mumefural	648437	1.43146e+06	2.20756	1.14245	0.0157266	1.26453	up
neg_11284	2-Aminoethylphosphonate	91019.3	22378.5	0.245865	-2.02406	0.00350648	1.40898	down
neg_11286	3-Pentadecylphenol	2.94729e+06	905169	0.307119	-1.70313	7.90711e-05	1.67587	down
neg_1131	(-)-Epigallocatechin 3,5-di-gallate	323615	696530	2.15234	1.10591	0.0252912	1.09811	up
neg_11315	Avermectin A1b aglycone	671610	253204	0.37701	-1.40732	0.00160589	1.45207	down
neg_11327	Muricoreacin	597716	130743	0.218737	-2.19273	0.00568637	1.2876	down
neg_11329	PA(PGF1alpha/12:0)	121964	64355.5	0.527661	-0.922317	0.0172887	1.01027	down
neg_1133	5-Fluorouridine monophosphate	1.0337e+06	138737	0.134214	-2.89739	0.0302243	1.15285	down
neg_11330	METHYLNORLICHEXANTHONE	1.15763e+06	234160	0.202276	-2.30561	0.00115915	1.43995	down
neg_11331	16-hydroxy hexadecanoic acid	1.08477e+07	3.31253e+06	0.305368	-1.71138	8.47238e-05	1.52642	down
neg_11337	DG(18:2n6/0:0/22:4n6)	1.02206e+06	83437	0.0816357	-3.61466	0.00417314	1.4127	down
neg_11347	(R)-3-Hydroxy-Octadecanoic acid	196483	459483	2.33854	1.22561	0.0155462	1.10123	up
neg_11366	DG(12:0/20:5(5Z,8Z,10E,14Z,17Z)-OH(12)/0:0)	1.14565e+06	419260	0.36596	-1.45024	0.0033623	1.3884	down
neg_11370	Leu-Pro-Ile	4.74051e+06	1.21139e+07	2.5554	1.35355	0.00482554	1.20093	up
neg_11383	22-Angeloylbarringtogenol C	636143	265782	0.417803	-1.25911	0.0103367	1.17623	down
neg_11387	DG(17:0/0:0/20:5(7Z,9Z,11E,13E,17Z)-3OH(5,6,15))	865813	160441	0.185307	-2.43201	0.00490215	1.41261	down
neg_11391	23S,25,26-Trihydroxyvitamin D3	2.09964e+06	1.39922e+06	0.666408	-0.585522	0.024559	1.06888	down
neg_11396	Primaquine	559649	1.26526e+06	2.2608	1.17684	0.0104006	1.21433	up
neg_11397	Milbemycin beta1	5.84444e+06	1.64885e+07	2.82123	1.49633	0.0218661	1.00527	up
neg_1140	Malonyl-CoA semialdehyde	415662	949804	2.28504	1.19222	0.0177394	1.17116	up
neg_11400	N-Myristoyl Cysteine	59610.8	7013.36	0.117653	-3.0874	0.0019762	1.45325	down
neg_11415	DG(8:0/5-iso PGF2VI/0:0)	1.44704e+06	850881	0.588013	-0.76608	0.0313267	1.00769	down
neg_11416	Fedratinib	588322	341372	0.580247	-0.78526	0.0160323	1.0905	down
neg_11417	Avermectin A1b monosaccharide	251212	124347	0.494987	-1.01454	0.00612226	1.20484	down
neg_11430	Phorbol-12-monomyristate	5.48615e+06	1.33264e+06	0.242909	-2.04151	0.00173088	1.46751	down
neg_11450	CDP-DG(18:2(9Z,11Z)/a-25:0)	127981	31891.8	0.24919	-2.00468	0.00257525	1.37326	down
neg_11461	N-Eicosapentaenoyl Serine	848509	4.92615e+06	5.80566	2.53746	0.00246872	1.3225	up
neg_11471	3,4-Dimethyl-5-pentyl-2-furantridecanoic acid	799150	254262	0.318166	-1.65215	0.00192138	1.50513	down
neg_11485	Dirithromycin	378894	200576	0.529371	-0.917648	0.0145047	1.2409	down
neg_11487	PG(i-24:0/18:1(12Z)-2OH(9,10))	228704	29525.2	0.129098	-2.95347	2.82402e-06	1.72405	down
neg_11489	(R)-1-O-[b-D-Apiofuranosyl-(1->2)-b-D-glucopyranoside]-1,3-octanediol	153364	46847.6	0.305467	-1.71091	0.0139697	1.21476	down
neg_11497	PG(a-25:0/22:6(5Z,7Z,10Z,13Z,16Z,19Z)-OH(4))	912734	88714.8	0.0971968	-3.36295	0.00677065	1.34634	down
neg_11498	PG(i-24:0/PGF1alpha)	990985	164816	0.166315	-2.58801	0.025709	1.1652	down
neg_11515	Brincidofovir	1.39614e+06	2.72835e+06	1.95421	0.966588	0.00782087	1.25529	up
neg_11541	Allylestrenol	189876	604947	3.18602	1.67175	0.0136611	1.15775	up
neg_11556	Quadazocine	238549	455963	1.9114	0.934629	0.0140045	1.0854	up
neg_11571	PA(14:1(9Z)/18:1(12Z)-2OH(9,10))	1.56926e+06	495309	0.315633	-1.66368	0.000198176	1.49396	down
neg_11584	PA(16:1(9Z)/22:5(4Z,7Z,10Z,13Z,16Z))	1.00192e+06	23890.3	0.0238445	-5.3902	0.0004108	1.59266	down
neg_11586	DG(21:0/TXB2/0:0)	704073	105969	0.150509	-2.73208	0.000269172	1.60116	down
neg_11599	N-Myristoyl Lysine	752906	96289.2	0.12789	-2.96702	0.00228875	1.49832	down
neg_11608	DG(PGE2/12:0/0:0)	7.30554e+06	2.37074e+06	0.324513	-1.62365	0.00192902	1.36015	down
neg_11620	Hycanthone	3.51836e+06	1.16789e+06	0.331942	-1.591	0.00572873	1.21659	down
neg_11633	Sativic acid	210078	724936	3.45079	1.78693	0.00920701	1.22965	up
neg_11634	Notoginsenoside T2	1.74264e+06	706665	0.405514	-1.30218	0.00123968	1.40677	down
neg_11640	Astragaloside III	657337	1.43106e+06	2.17705	1.12238	0.0212817	1.15533	up
neg_11671	22-Deoxoisocucurbitacin D	2.39335e+06	383291	0.160149	-2.64252	0.000943449	1.52366	down
neg_11672	Canesceol	21813.5	61095.7	2.80082	1.48585	0.0164895	1.01232	up
neg_11673	Ginsenoside Rh1	522770	282099	0.539624	-0.889974	0.0123429	1.02489	down
neg_11676	Palmitoyl glucuronide	2.06153e+06	992522	0.481449	-1.05454	0.02502	1.05529	down
neg_11683	2,3-Dihydro-6-(3-(2-hydroxymethyl)phenyl-2-propenyl)-benzofuranol	423680	268632	0.634045	-0.657344	0.00366366	1.09075	down
neg_11705	DG(16:0/18:4(6Z,9Z,12Z,15Z)/0:0)	2.53977e+06	388093	0.152806	-2.71023	0.000751322	1.56123	down
neg_11707	4,8-Diacetyl-T2-tetrol	102212	14359.2	0.140484	-2.83152	0.0466615	1.02149	down
neg_11713	DG(20:5(6E,8Z,11Z,14Z,17Z)-OH(5)/13:0/0:0)	2.32391e+07	9.68967e+06	0.416956	-1.26203	0.00589779	1.32419	down
neg_11716	oleandomycin	388384	142836	0.367771	-1.44312	0.000997172	1.48609	down
neg_11720	Bn-NCC-2	326020	159074	0.487928	-1.03526	0.0275402	1.05378	down
neg_11731	PA(16:0/18:1(12Z)-2OH(9,10))	273496	36626	0.133918	-2.90058	0.0010967	1.4484	down
neg_11732	Gamithromycin	71619.6	346111	4.83263	2.27281	0.00270166	1.33842	up
neg_11742	3-O-trans-Feruloyleuscaphic acid	84480.4	27420.5	0.324579	-1.62336	0.00537874	1.18623	down
neg_11749	Ascorbyl stearate	3.34286e+06	1.38925e+06	0.415588	-1.26677	0.00196426	1.25148	down
neg_11779	Acteoside	329678	67733.9	0.205455	-2.28311	0.000686614	1.42082	down
neg_11788	Erinacine P	3.69982e+07	1.23542e+07	0.333913	-1.58246	0.000268367	1.49684	down
neg_11803	DG(16:1n7/0:0/18:3n6)	2.98484e+06	457016	0.153112	-2.70734	0.00165217	1.5109	down
neg_11806	(3R-(3alpha,4alpha(2R*,3R*),5beta,6beta))-5-Methoxy-4-(2-methyl-3-(3-methyl-2-butenyl)oxiranyl)-1-oxaspiro(2.5)octan-6-ol carbamate	262369	81969.8	0.312422	-1.67843	0.00147118	1.48737	down
neg_11818	(4E,7E,10Z,13E,16E,19E)-docosa-4,7,10,13,16,19-hexaenoic acid	7.90749e+06	2.21923e+07	2.8065	1.48877	1.80729e-05	1.64538	up
neg_11826	Perindoprilat	201280	581881	2.8909	1.53152	0.00494865	1.34141	up
neg_11827	Ophiopogonin C'	92187.1	213496	2.3159	1.21157	0.00216365	1.37461	up
neg_11842	Calcitroic acid	456262	1.01212e+06	2.21828	1.14944	2.66259e-05	1.62256	up
neg_11844	8-Oxodiacetoxyscirpenol	216564	1.32394e+06	6.11338	2.61197	0.0191716	1.15797	up
neg_11846	b-D-Xylopyranosyl-(1->4)-a-L-rhamnopyranosyl-(1->2)-L-arabinose	2.29267e+06	1.98803e+07	8.67122	3.11623	0.0114985	1.22541	up
neg_11854	PA(10:0/PGF1alpha)	474721	141229	0.297499	-1.74904	0.00658383	1.16089	down
neg_11866	DG(17:0/PGJ2/0:0)	1.93452e+06	46662.1	0.0241208	-5.37358	0.0010656	1.5136	down
neg_11886	Galnon	860121	204380	0.237617	-2.07329	0.00381182	1.38447	down
neg_11887	triferuloyl spermidine	287372	59976.3	0.208706	-2.26046	0.00127147	1.50209	down
neg_1191	5'-Deoxy-5'-fluorouridine	236531	386939	1.63589	0.710074	0.0104437	1.29531	up
neg_11914	Hexadecanedioic acid mono-L-carnitine ester	615297	3.03987e+06	4.94049	2.30465	0.00686835	1.22108	up
neg_11927	6,8a-Seco-6,8a-deoxy-5-oxoavermectin ''1a'' aglycone	333090	146857	0.440892	-1.1815	0.000926774	1.39395	down
neg_11935	galactose lactate	133722	458800	3.431	1.77863	0.000154117	1.51482	up
neg_11938	3-Hydroxy-2-phenyl-N-(1-phenylpropyl)quinoline-4-carboxamide	3.38134e+06	2.10743e+07	6.23254	2.63982	0.00037432	1.51387	up
neg_11939	Arctiopicrin	40090.1	271862	6.78128	2.76156	0.00826522	1.21992	up
neg_11952	Janthitrem F	567368	1.55262e+06	2.73653	1.45235	3.34405e-05	1.55222	up
neg_1199	Furo[3,2-c]pyran-4-one	2.15846e+06	1.21436e+06	0.562603	-0.829812	0.0186298	1.2261	down
neg_1201	Acrylamide	209609	130196	0.621137	-0.687016	0.0286545	1.14146	down
neg_1230	2,5-Dioxopentanoate	7.28505e+06	4.57113e+06	0.627467	-0.672388	0.018616	1.16799	down
neg_1264	2-Propenoic acid, 2-methyl-, 7-oxabicyclo[4.1.0]hept-3-ylmethyl ester	134022	442970	3.30521	1.72474	0.000130881	1.66884	up
neg_1269	(4aS,5aS,12aS)-7-chloro-4-(dimethylamino)-3,6,10,12,12a-pentahydroxy-1,11-dioxo-1,4,4a,5,5a,6,11,12a-octahydrotetracene-2-carboximidic acid	203224	1.41507e+06	6.96309	2.79973	0.000582709	1.53961	up
neg_1275	Flths	376918	1.13703e+06	3.01664	1.59294	0.000879574	1.4508	up
neg_1286	Isorhamnetin 3-O-[a-L-rhamnopyranosyl-(1->3)-a-L-rhamnopyranosyl-(1->6)-b-D-glucopyranoside]	7508.1	25434.3	3.38758	1.76026	0.0215669	1.01022	up
neg_1289	delphinidin 3-O-glucosyl-5-O-caffeoylglucoside	387812	1.28286e+06	3.30795	1.72594	0.000129792	1.64415	up
neg_1290	Camelliatannin E	107367	1.45766e+06	13.5763	3.76302	0.000855141	1.52238	up
neg_1292	L-Nicotianine	974575	1.6012e+06	1.64297	0.716307	0.00199953	1.44067	up
neg_1300	DIBOA sulfate	711774	1.10697e+06	1.55523	0.637124	0.0312264	1.07302	up
neg_1303	6''-Malonylcosmosiin	7363.61	120755	16.3988	4.03552	1.56037e-05	1.73418	up
neg_1307	Aesculin	367395	1.46899e+06	3.99839	1.99942	1.16724e-05	1.6978	up
neg_1315	Valrubicin	14033.9	68711	4.89608	2.29163	0.00660038	1.16524	up
neg_1320	2,3-Dihydro-5,5',7,7'-tetrahydroxy-2-(4-hydroxyphenyl)[3,8'-bi-4H-1-benzopyran]-4,4'-dione	89256.9	690740	7.73879	2.95211	0.000841289	1.50723	up
neg_1329	Pentadecanoyl Coenzyme A	19155.4	132805	6.93307	2.79349	0.00169418	1.3468	up
neg_1340	CDP-ethanolamine	34137	172400	5.05025	2.33636	0.0116272	1.18535	up
neg_1344	Eugenitol	1.93382e+06	911561	0.471378	-1.08504	0.0037921	1.33302	down
neg_1345	4-amino-3-hydroxybutanoyl-CoA	83098.3	582710	7.01229	2.80989	0.000294733	1.54244	up
neg_1350	1,4-Dimethoxyglucobrassicin	32104.7	203065	6.32507	2.66108	0.00716549	1.28989	up
neg_1376	Coumesterol	9.16672e+06	4.23132e+06	0.461596	-1.1153	0.0376857	1.07806	down
neg_1385	alpha-D-Galactopyranuronosyl-(1->4)-alpha-D-galactopyranuronosyl-(1->4)-D-galacturonic acid	28707	59048.7	2.05694	1.0405	0.0227566	1.1277	up
neg_1386	Tetrahydrothiophene-3-ol 1,1-dioxide	985089	438703	0.445344	-1.16701	0.00908398	1.31207	down
neg_1402	dTDP-4-oxo-5-C-methyl-L-rhamnose	36003.9	125973	3.49888	1.80689	0.00756306	1.2638	up
neg_1403	3-oxocholest-4-en-26-oyl-CoA	1699.77	11057.7	6.50539	2.70164	0.00373705	1.21318	up
neg_1407	Shikimate-3-phosphate	924504	401791	0.434602	-1.20223	0.0312493	1.06346	down
neg_1409	Apigenin 7-di-O-xyloside	5.694e+06	1.5509e+06	0.272374	-1.87634	0.00228018	1.46082	down
neg_1412	4-Hexenoyl-CoA	257984	734893	2.8486	1.51025	0.00151726	1.38865	up
neg_1434	Cefatrizine	115033	727788	6.32678	2.66147	0.00118841	1.47267	up
neg_1436	3-Aminopropylphosphonic acid	863232	480618	0.556766	-0.844856	0.0129032	1.09412	down
neg_1439	Quinoline-4,8-diol	3.62129e+06	2.23341e+06	0.616744	-0.697256	0.0221543	1.02117	down
neg_1444	(5Z,7Z,10Z,13Z,16Z,19Z)-4-hydroxydocosa-5,7,10,13,16,19-hexaenoyl-CoA	2670.03	18367.9	6.87928	2.78226	0.0212564	1.08379	up
neg_1451	Oxazoline	13823.6	4312.5	0.311966	-1.68054	0.00349822	1.34767	down
neg_1462	curcumin 4'-O-beta-D-gentiobiosyl 4''-O-beta-D-glucoside	55680.7	217818	3.91192	1.96788	0.0166152	1.0481	up
neg_1471	Theaflavate A	173778	591300	3.40263	1.76665	0.00146576	1.44867	up
neg_1473	3(S)-Hydroxy-4-methyl-pentanoyl-CoA	74921.4	177562	2.36998	1.24487	0.00807383	1.20539	up
neg_1477	(2S)-2-amino-4-{[(1R)-1-[(carboxymethyl)carbamoyl]-2-[(hydroxymethyl)sulfanyl]ethyl]carbamoyl}butanoyl-CoA	138362	442961	3.20146	1.67873	0.0165262	1.14665	up
neg_1478	dTDP-4-amino-4,6-dideoxy-D-glucose	31842.2	489882	15.3847	3.94342	0.000775288	1.49585	up
neg_1507	Pelargonidin 3-O-[b-D-Glucopyranosyl-(1->2)-[4-hydroxy-3-methoxy-(E)-cinnamoyl-(->6)]-b-D-glucopyranoside] 5-O-(6-O-malonyl-b-D-glucopyranoside)	37037.1	353569	9.54636	3.25495	0.00809632	1.28037	up
neg_1511	Tricin 7-[feruloyl-(->2)-glucuronyl-(1->2)-[glucuronyl-(1->3)]-glucuronide]	150222	1.5993e+06	10.6462	3.41227	0.00264636	1.33475	up
neg_1531	6-Methylcoumarin	184928	120084	0.649357	-0.622916	0.0145941	1.11277	down
neg_1541	2,4(1H,3H)-Pyrimidinedione, 1-(2,3-dihydro-2-furanyl)-5-fluoro-	630631	404844	0.641966	-0.639431	0.0148558	1.0932	down
neg_1550	3-trans,5-cis-Octadienoyl-CoA	106047	605655	5.71118	2.51379	0.000292922	1.58812	up
neg_1553	Glycylglycylglycine	570601	309646	0.542667	-0.88186	0.0113274	1.19184	down
neg_1564	Isonicotinoyl-NAD adduct	24192.1	45473.5	1.87969	0.910492	0.0112356	1.24037	up
neg_1569	3(S)-Hydroxy-10,13,16-all-cis-docosatrienoyl-CoA	22089.8	151678	6.86643	2.77956	0.00587954	1.19458	up
neg_1572	Theogallinin	9672.32	34569.2	3.57404	1.83756	0.0347773	1.02711	up
neg_1578	YGM 6	33675	170776	5.07129	2.34235	0.03144	1.07027	up
neg_1580	4-Mercapto-ethyl-pyridine	1.81354e+06	901547	0.497122	-1.00833	0.0172108	1.14138	down
neg_1581	3-(2-propenoic acid)-o-benzoquinone	5.23622e+06	2.68991e+06	0.513713	-0.960966	0.0232252	1.07987	down
neg_1592	4-[[9-Chloro-7-(2,6-difluorophenyl)-5H-pyrimido[5,4-d][2]benzazepin-2-yl]amino]benzoic acid	44794.2	289019	6.45215	2.68978	0.00549907	1.35406	up
neg_1601	Ceforanide	7935.99	145266	18.3047	4.19414	0.00897156	1.24503	up
neg_1603	Garcinia biflavonoid 1	6219.43	45281	7.28058	2.86405	0.0131073	1.20282	up
neg_1604	Physalin K	1987.78	9561.26	4.81002	2.26604	0.0165972	1.01521	up
neg_1607	Creatinine aspartate	9.34725e+06	5.93969e+06	0.635448	-0.654154	0.0100986	1.21073	down
neg_1612	Dihydro-2-methyl-3(2H)-furanthione	371418	181248	0.487989	-1.03508	0.00433819	1.3314	down
neg_1620	Isorhamnetin 3-O-[4-Hydroxy-E-cinnamoyl-(->6)-b-D-glucopyranosyl-(1->2)-a-L-rhamnopyranoside]	438437	3.32082e+06	7.57423	2.9211	0.000106643	1.71978	up
neg_1621	4'-O-Methylepicatechin 7-O-glucuronide	17115.1	328661	19.203	4.26326	0.00804429	1.27423	up
neg_1636	CMP-2-aminoethylphosphonate	463168	1.35399e+06	2.92333	1.54761	8.42204e-06	1.67278	up
neg_1639	Delphinidin 3-glucoside 5-(6''-malonylglucoside)	101505	342929	3.37846	1.75637	0.000161727	1.67289	up
neg_1655	Phenazopyridine	349523	606714	1.73583	0.795629	0.000232414	1.53133	up
neg_1662	CDP-DG(20:2(11Z,14Z)/LTE4)	20737.9	6.8022e+06	328.008	8.35759	0.013873	1.30914	up
neg_1663	4-Chlorophenylacetic acid	1.21587e+06	807810	0.664391	-0.589897	0.0210113	1.0651	down
neg_1668	6-Acetyl-2,2-dimethyl-2H-1-benzopyran	263949	1.20429e+06	4.56256	2.18984	5.25443e-05	1.7149	up
neg_1669	L-2-Aminoethyl seryl phosphate	833539	346288	0.415444	-1.26728	0.00120004	1.48835	down
neg_1670	L-gamma-Glutamyl-S-allylthio-L-cysteine	1.2009e+06	556050	0.463026	-1.11083	0.0223237	1.1413	down
neg_1679	Daidzein 7-glucuronide-4'-sulfate	273880	18207.5	0.0664799	-3.91094	4.01927e-05	1.70283	down
neg_1682	3',4'-Anhydrovinblastine	313122	109643	0.350159	-1.51392	0.000679238	1.49931	down
neg_1712	DG(16:0/18:3(9Z,12Z,15Z)/0:0)	1.64463e+06	432180	0.262782	-1.92806	0.00101954	1.50287	down
neg_1733	Arachidonic Acid (peroxide free)	288614	148212	0.513531	-0.961478	0.0109763	1.15631	down
neg_1800	Paramethasone	324068	628684	1.93997	0.956037	0.00181879	1.33208	up
neg_1803	Flavin mononucleotide	311026	78249.2	0.251584	-1.99089	0.00111346	1.40199	down
neg_1810	Budralazine	2.86927e+06	654176	0.227994	-2.13293	0.000430358	1.54024	down
neg_1812	4-Nitrophenyl 4-[bis(2H-1,3-benzodioxol-5-yl)(hydroxy)methyl]piperidine-1-carboxylate	210772	439877	2.08698	1.06141	0.00364842	1.23349	up
neg_1818	Leucomycin	665848	288241	0.432893	-1.20792	0.00276834	1.37083	down
neg_1819	Milbemycin alpha6	139977	60851.5	0.434726	-1.20182	0.00448789	1.2187	down
neg_1835	alpha-Zearalenol	1.13617e+06	604445	0.532004	-0.91049	0.0101895	1.08067	down
neg_1837	(2S,3S)-3-[[3,5-Bis(trifluoromethyl)phenyl]methoxy]-2-phenylpiperidine	26755.8	87189.5	3.25871	1.7043	0.000610913	1.50507	up
neg_1869	hydroxytetradecenoylcarnitine	72870.7	149744	2.05493	1.03909	0.000752355	1.24134	up
neg_1871	(1R)-3-[(E)-2-[(1R,7Ar)-1-[(E,2R,5R)-5,6-dimethylhept-3-en-2-yl]-7a-methyl-1,2,3,5,6,7-hexahydroinden-4-yl]ethenyl]-4-methylcyclohex-3-en-1-ol	1.29825e+06	489624	0.377142	-1.40682	0.00250457	1.34126	down
neg_1892	DG(10:0/18:1(12Z)-2OH(9,10)/0:0)	869855	473382	0.544208	-0.877769	0.0226069	1.11632	down
neg_1894	PGP(18:1(12Z)-2OH(9,10)/a-13:0)	112025	44254	0.395038	-1.33994	0.000285366	1.36566	down
neg_1960	9,10,13-TriHOME	463738	1.97974e+06	4.2691	2.09393	0.00707958	1.25901	up
neg_1968	20-HETE-d6	490238	47316.3	0.096517	-3.37307	0.00731503	1.35546	down
neg_1969	Dodecenoylcarnitine	158747	280107	1.76448	0.819244	0.0023929	1.34416	up
neg_1980	4-Hydroxyretinoic acid	678437	365597	0.538882	-0.891958	0.0129202	1.0718	down
neg_1998	N-Nervonoyl Arginine	7.22395e+06	1.94266e+06	0.268919	-1.89476	0.00480304	1.38398	down
neg_2001	PA(10:0/22:6(4Z,7Z,11E,13Z,15E,19Z)-2OH(10S,17))	1.73067e+06	313445	0.181112	-2.46505	0.00472076	1.41509	down
neg_2008	DG(12:0/22:6(5Z,7Z,10Z,13Z,16Z,19Z)-OH(4)/0:0)	1.83436e+06	808162	0.440568	-1.18256	0.0142758	1.24032	down
neg_2023	dTDP-5-dimethyl-L-lyxose	45246	608440	13.4474	3.74925	0.0179274	1.14945	up
neg_2053	16-Oxopalmitate	13611.1	1824.72	0.134061	-2.89904	0.0315229	1.16804	down
neg_2066	4,4-Dimethylcholesta-8,14,24-trienol	2.93552e+06	574203	0.195605	-2.35399	0.00246544	1.44573	down
neg_2100	N-Desmethylcitalopram	5.92552e+07	2.00874e+07	0.338997	-1.56065	0.0146443	1.20654	down
neg_2105	4-(2-Chlorophenyl)-1-ethyl-2-methyl-5-oxo-1,4,5,7-tetrahydrofuro[3,4-b]pyridine-3-carboxylic acid isopropyl ester	2.66387e+06	1.54516e+06	0.580042	-0.78577	0.0222281	1.10718	down
neg_2112	DG(15:0/0:0/18:3n6)	530290	72925.2	0.137519	-2.86229	0.0288984	1.1583	down
neg_2129	(S)-2-Biphenyl-4-yl-1-(1H-tetrazol-5-yl)ethylaminomethyl phosphonic acid	16685.8	138094	8.27613	3.04896	0.0212421	1.03345	up
neg_2141	LysoPA(22:5(7Z,10Z,13Z,16Z,19Z)/0:0)	102450	47398.6	0.462651	-1.112	0.00660818	1.0774	down
neg_2149	Ganoderic acid F	338621	124019	0.366248	-1.44911	0.00210624	1.30888	down
neg_2181	Pteroside A	354530	820666	2.3148	1.21089	0.00550163	1.21555	up
neg_2185	PA(20:3(8Z,11Z,14Z)-2OH(5,6)/10:0)	320531	80551	0.251305	-1.99249	0.0013078	1.49706	down
neg_2194	DG(12:0/20:4(8Z,11Z,14Z,17Z)-2OH(5S,6R)/0:0)	755244	258800	0.342671	-1.5451	0.00222495	1.38798	down
neg_2244	Parviflorin	1.09141e+06	276669	0.253497	-1.97996	0.0126238	1.2973	down
neg_2246	DG(15:0/18:3(9Z,12Z,15Z)/0:0)	583619	207510	0.355557	-1.49185	0.00462273	1.3961	down
neg_2249	PE(18:3(6Z,9Z,12Z)/14:1(9Z))	435997	230933	0.529665	-0.916847	0.0143207	1.11702	down
neg_2258	1'-hydroxy-gamma-carotene	1.31665e+06	660554	0.501692	-0.995127	0.00635415	1.214	down
neg_228	Glucose-uridine-C1,5'-diphosphate	13616.2	79290.5	5.82323	2.54182	0.00512849	1.40807	up
neg_2328	Coronin	6.39716e+06	2.44016e+06	0.381445	-1.39045	0.0154733	1.23776	down
neg_2334	DG(13:0/PGF1alpha/0:0)	353389	158587	0.448761	-1.15598	0.0172109	1.18304	down
neg_2335	PA(20:3(6,8,11)-OH(5)/12:0)	1.21567e+06	250208	0.205819	-2.28055	0.0148103	1.28486	down
neg_2346	Isodesmosine	8639.26	2490.76	0.288307	-1.79432	0.0379878	1.05077	down
neg_2359	6-Methyl-1'-(2-(5-methyl-2-phenyloxazol-4-yl)ethyl)spiro[benzo[d][1,3]oxazine-4,4'-piperidin]-2(1H)-one	5372.51	60314	11.2264	3.48882	0.000327755	1.64746	up
neg_2363	Pemetrexed	7741.96	43046.7	5.56018	2.47513	0.00185502	1.39111	up
neg_2369	Ubiquinol-6	1.04255e+06	455680	0.437083	-1.19402	0.0117784	1.18463	down
neg_2380	PA(12:0/20:4(5Z,8Z,11Z,14Z)-OH(20))	519277	120432	0.231923	-2.10828	0.00577262	1.34159	down
neg_2387	(2E,4E)-Octadeca-2,4-dienoylcarnitine	88005.2	17556.9	0.199499	-2.32555	0.0127088	1.26341	down
neg_2429	Timegadine	38338.4	2606.48	0.0679862	-3.87861	0.00034981	1.60555	down
neg_2430	Bevirimat	1.0412e+06	317500	0.304937	-1.71342	0.000469119	1.55059	down
neg_2439	PC(24:0/20:4(8Z,11Z,14Z,17Z)-2OH(5S,6R))	105947	23267.3	0.219612	-2.18697	0.0419528	1.09201	down
neg_2457	Sesamolinol 4'-O-b-D-glucosyl (1->6)-O-b-D-glucoside	18979	47244.5	2.48931	1.31574	0.0395917	1.0175	up
neg_2476	Piperoic acid	125560	75100.3	0.598121	-0.74149	0.0160364	1.00829	down
neg_2489	DG(12:0/0:0/18:3(10,12,15)-OH(9))	20586	5735.76	0.278624	-1.84361	0.037227	1.01192	down
neg_249	Picartamide	104169	313963	3.01397	1.59167	0.0107019	1.34447	up
neg_2508	(1R,3R)-5-[(2E)-2-[(3As,7aS)-7a-methyl-1-[(Z,2R)-7,7,7-trifluoro-6-hydroxy-6-(trifluoromethyl)hept-4-en-2-yl]-3a,5,6,7-tetrahydro-3H-inden-4-ylidene]ethylidene]cyclohexane-1,3-diol	182589	40722.6	0.223029	-2.1647	0.000223841	1.61767	down
neg_2511	2,4-Dinitrobenzenesulfonic acid	62858.6	93893.7	1.49373	0.578919	0.0369483	1.0084	up
neg_2526	15S-HETE-d8	36185.1	3329.78	0.0920209	-3.44189	0.0158452	1.14216	down
neg_2551	Alpha-Linoleoylcholine	8767.64	293.573	0.0334837	-4.9004	0.00730459	1.2357	down
neg_2568	Imidazotetrazine	277183	392736	1.41688	0.502721	0.0216099	1.1217	up
neg_2697	Acrimarine I	94804.8	26995	0.284743	-1.81227	0.0136471	1.04247	down
neg_2756	PC(18:0/20:4(5Z,8Z,11Z,14Z)-OH(20))	35560.2	66257.3	1.86324	0.897814	0.0214699	1.06257	up
neg_2765	Tragopogonsaponin L	33360	79564.3	2.38502	1.254	0.00706761	1.1536	up
neg_2768	PS(22:1(13Z)/22:6(5Z,7Z,10Z,13Z,16Z,19Z)-OH(4))	10079.5	20231.1	2.00716	1.00516	0.0211801	1.00132	up
neg_2771	PS(22:5(7Z,10Z,13Z,16Z,19Z)/PGE1)	20205.2	57681.2	2.85478	1.51338	0.00362154	1.26813	up
neg_278	BOX B	182149	475005	2.60779	1.38283	0.0069353	1.40596	up
neg_2949	Cytosine-5-carboxylic acid	473402	297014	0.627403	-0.672536	0.0115575	1.11956	down
neg_2958	Kaempferol 3-O-feruloyl-caffeoyl-sophoroside 7-O-glucoside	3540.46	14006.1	3.95602	1.98405	0.0237048	1.15642	up
neg_2972	XANTHONE	350574	601891	1.71687	0.779781	0.00116584	1.43642	up
neg_2983	Kaempferol 3-(2'''-(E)-caffeylsophoroside)-7-glucoside	36340.1	91910.5	2.52917	1.33867	0.00892858	1.26527	up
neg_2984	Clomocycline	31939.1	5.97318e+06	187.018	7.54703	0.0307433	1.06417	up
neg_2985	4-Glutathionyl cyclophosphamide	4248.94	281510	66.2541	6.04994	0.0291552	1.06576	up
neg_2994	CDP-DG(a-15:0/PGE1)	7212.66	580511	80.485	6.33065	0.00636746	1.39134	up
neg_2997	Stizolamine	6.42202e+06	4.5755e+06	0.712471	-0.489097	0.0342482	1.02853	down
neg_3000	Acifran	1.81018e+06	1.23079e+06	0.679926	-0.55655	0.0382963	1.01957	down
neg_3005	Osmaronin	467238	953963	2.04171	1.02978	0.00102655	1.46373	up
neg_3008	Nitrosoguanidine	41213.1	21224.6	0.514996	-0.957366	0.00262186	1.26286	down
neg_3013	11-Methoxynoryangonin	1.01282e+06	652439	0.644181	-0.634462	0.0268791	1.15693	down
neg_3042	Cyanidin 3-(sinapoyl-xylosyl-glucosyl)-galactoside	39921.7	109879	2.75237	1.46067	0.0215326	1.10312	up
neg_3044	Asp-Tyr-Met-Gly-Trp-Met-Asp-Phe-NH2	8702.09	95108.7	10.9294	3.45014	0.00268796	1.50056	up
neg_3052	Cyanidin 3-(caffeoyl-sophoroside) 5-glucoside	38686.3	134928	3.48774	1.80229	0.020913	1.08453	up
neg_3055	12-Methylpentadecanoyl-CoA	8728.29	57156.9	6.54846	2.71116	0.0100506	1.30346	up
neg_3062	Kaempferide 3-[rhamnopyranosyl-(1->6)-glucoside] 7-rhamnoside	576403	2.24802e+06	3.90008	1.96351	6.54467e-05	1.70185	up
neg_3073	Heneicosanoyl-CoA	4390.87	18611.2	4.23862	2.0836	0.0195458	1.19091	up
neg_3080	MANNICH BASES	70382.9	1.91161e+06	27.1601	4.76342	3.54163e-05	1.79494	up
neg_3081	Alatanin 2	26409	70024	2.65152	1.40682	0.0126797	1.22372	up
neg_3084	2,3-Dihydroxypropyl 4-phenylbutanoate	793998	1.15032e+06	1.44877	0.534833	0.00678095	1.24413	up
neg_3098	Gambiriin B3	632804	37743.4	0.0596446	-4.06746	0.0113621	1.28166	down
neg_3101	1-[2-Methyl-3-(methylthio) allyl]cyclohex-2-enol	234552	79382.7	0.338445	-1.56301	0.0251188	1.11482	down
neg_3114	Mono-methyl-adipate	301274	178500	0.592483	-0.755155	0.00558387	1.24872	down
neg_3121	3-hydroxyocta-2,5-dienoyl-CoA	15319.7	52195.9	3.40711	1.76855	0.0103386	1.18502	up
neg_3131	Petunidin 3-O-[6-O-(4-O-(E)-caffeoyl-O-alpha-rhamnopyranosyl)-beta-glucopyranoside]-5-O-beta-glucopyranoside	31780.3	142384	4.48025	2.16358	0.00889945	1.20994	up
neg_3134	Demissine	6665.51	916486	137.497	7.10325	0.0426375	1.16351	up
neg_3137	hydroxymethylcytosine	111012	57098.6	0.514347	-0.959186	0.00633535	1.29529	down
neg_3139	S-(2-carboxypropyl)-Cysteamine	1.72652e+06	903266	0.523171	-0.934645	0.00667046	1.25729	down
neg_3145	Diazomethyl ketone	43862.2	115311	2.62895	1.39448	0.000116852	1.49128	up
neg_3174	HMBOA dihexose	120437	534085	4.43456	2.14879	0.000264523	1.63158	up
neg_3176	Trestatin B	68374.9	328148	4.79925	2.26281	0.00977532	1.1562	up
neg_3178	Taribavirin	744980	1.04732e+06	1.40584	0.491431	0.0422232	1.02354	up
neg_3180	Dimalonylawobanin	153728	479188	3.11711	1.64021	0.0115678	1.2111	up
neg_3190	Cyanidin 3-(malonylsophoroside) 5-glucoside	111910	233437	2.08594	1.0607	0.0042227	1.25914	up
neg_3195	Neoacrimarine G	5646.93	86721.2	15.3572	3.94085	0.00010549	1.66987	up
neg_3196	Stachyoside A	13784.8	182085	13.2091	3.72346	0.0285253	1.21591	up
neg_3200	Tricrocin	90858.9	1.36031e+06	14.9717	3.90416	0.000112402	1.68097	up
neg_3219	Cefprozil	57798.7	121625	2.10429	1.07334	0.030369	1.09996	up
neg_3233	1-Carboxyvinyl carboxyphosphonate	225177	29540.2	0.131187	-2.93031	0.0014018	1.44765	down
neg_3250	7-Cyano-7-carbaguanine	290369	188861	0.650418	-0.62056	0.0363734	1.00417	down
neg_3281	(+)-threo-2-Amino-3,4-dihydroxybutanoic acid	199716	307334	1.53885	0.621856	0.0193557	1.03744	up
neg_3310	Maclurin 3-C-(6''-p-hydroxybenzoyl-glucoside)	4543.61	18722.8	4.12068	2.04288	0.0282896	1.09855	up
neg_3338	Glycyl-Arginine	52183.1	101639	1.94773	0.961795	0.000935587	1.39206	up
neg_3341	5,6-Dihydro-5-hydroxy-6-methyl-2H-pyran-2-one	491583	316832	0.644513	-0.633718	0.0318337	1.04569	down
neg_3347	isovitexin 2‚Ä≤‚Ä≤-O-rhamnoside	235841	887959	3.76507	1.91268	0.000468134	1.57681	up
neg_3352	Cyanidin 7-(3-glucosyl-6-malonylglucoside) 4'-glucoside	51969.1	193009	3.71392	1.89294	0.000883515	1.59107	up
neg_3355	3-Methyluridine	615945	338671	0.549839	-0.86292	0.00462213	1.24833	down
neg_3367	3-Hydroxy-2-methylpyridine-5-carboxylate	1.98999e+06	477454	0.239928	-2.05933	0.000257559	1.58031	down
neg_3368	Cysteinylglycine	2.61884e+06	1.63022e+06	0.622497	-0.683862	0.00933323	1.20361	down
neg_3371	Elsamitrucin	89941	655684	7.29016	2.86595	0.000157946	1.67432	up
neg_3372	Licoagrone	781321	1.35395e+07	17.329	4.11512	0.00575365	1.37896	up
neg_3374	18-Carboxy-dinor-LTE4	16145.2	1.64871e+06	102.118	6.67409	0.00744474	1.39663	up
neg_3385	PIP(18:3(9Z,12Z,15Z)/5-iso PGF2VI)	7594.93	86883.2	11.4396	3.51597	0.000566678	1.54392	up
neg_3393	Garcimangosone D	351172	574956	1.63725	0.711273	0.000745619	1.37119	up
neg_3395	Rutaretin 9-rutinoside	11957.3	78118.8	6.53315	2.70778	0.00301566	1.46491	up
neg_3398	1-Fluoro-3-(2-methylphenyl)uracil	220468	106131	0.481387	-1.05473	0.00271471	1.39459	down
neg_3399	L-1-Pyrroline-3-hydroxy-5-carboxylate	180927	118726	0.656209	-0.607772	0.0332666	1.05484	down
neg_3402	5-[[5-[[5-(Pyrrol-2-ylidenemethyl)pyrrol-2-ylidene]methyl]-1H-pyrrol-2-yl]methylidene]pyrrole-2-carboxylic acid	312315	1.59379e+06	5.10314	2.35138	5.0997e-05	1.70348	up
neg_3404	Genipin 1-gentiobioside	6179.33	86766.1	14.0413	3.81161	0.00788772	1.35246	up
neg_3409	Kaempferol 3-neohesperidoside-7-(2''-p-coumaryllaminaribioside)	12308.6	60993.6	4.95536	2.30899	0.0172082	1.18624	up
neg_3421	Epimedin B	88452.3	808507	9.1406	3.19229	0.00221168	1.44354	up
neg_3431	Gluten exorphin A5	158648	1.63813e+06	10.3256	3.36815	0.0107891	1.22078	up
neg_3439	PGP(18:3(9Z,12Z,15Z)/6 keto-PGF1alpha)	16660.3	124512	7.47357	2.9018	0.00579486	1.35175	up
neg_3442	Quercetin 3-(6''-caffeoylsophorotrioside)	121553	894587	7.35964	2.87963	0.00475055	1.24945	up
neg_3471	Pyridine N-oxide glucuronide	833213	395725	0.474939	-1.07419	0.00842518	1.19478	down
neg_3481	Glycine pyruvate	4.14005e+06	2.28726e+06	0.552472	-0.856028	0.0209325	1.10068	down
neg_3499	2-Amino-4-hydroxy-6-pteridinecarboxylic acid	1.80338e+06	891096	0.494126	-1.01705	0.026296	1.10327	down
neg_3514	Betavulgaroside II	51884.8	8.03242e+06	154.813	7.27438	0.00653053	1.42247	up
neg_3528	Premithramycin A3	102976	559860	5.4368	2.44276	0.00153919	1.5276	up
neg_3538	Methylenetanshinquinone	1.27771e+06	522649	0.409053	-1.28964	0.00220605	1.44259	down
neg_3539	Indican	578216	355153	0.614223	-0.703166	0.023133	1.04938	down
neg_3551	Lyciumin C	13729.4	281037	20.4696	4.35541	0.00826294	1.36347	up
neg_3557	Aldosine	3.55149e+06	2.03163e+06	0.572048	-0.805791	0.0108734	1.23848	down
neg_3572	3'-p-Hydroxy Paclitaxel	114687	573769	5.00291	2.32277	0.000365964	1.58947	up
neg_3582	Phloretin xylosyl-galactoside	4908.78	175094	35.6696	5.15662	0.010751	1.20671	up
neg_3583	Adenosyl cobyrinate hexaamide	2882.35	244930	84.9758	6.40898	0.00738906	1.44089	up
neg_3587	5-Sulfo-1,3-benzenedicarboxylic acid	1.72343e+07	2.19894e+06	0.127591	-2.9704	0.00146608	1.49886	down
neg_3596	Eptifibatide	56376.9	245076	4.3471	2.12005	0.00183687	1.30563	up
neg_3599	Thiosulfate	18855.4	5369.79	0.284788	-1.81204	0.0289646	1.04787	down
neg_3600	Indene	15462.7	5571.57	0.360322	-1.47264	0.000390182	1.38295	down
neg_3616	Liriodendrin	142731	1.22635e+06	8.59206	3.103	0.000827977	1.62582	up
neg_3617	Tricin 7-[p-coumaroyl-(->2)-glucuronyl-(1->2)-glucuronide]	22046.1	41867.2	1.89908	0.9253	0.0262206	1.16948	up
neg_3631	Premithramycin A3'	322889	991486	3.07067	1.61855	0.00160422	1.48985	up
neg_3637	Cyclocalopin C1	1.90723e+06	989235	0.518677	-0.947092	0.0181998	1.16284	down
neg_3641	Furaneol 4-(6-malonylglucoside)	398849	792145	1.98608	0.989922	3.82201e-05	1.62158	up
neg_3643	2-(3-Mercaptopropyl)pentanedioic acid	998810	339504	0.339908	-1.55678	0.0104341	1.24671	down
neg_3646	Dibenzo(b,f)thiepin-3-methanol, 5,5-dioxide	1.50132e+06	536948	0.357651	-1.48338	0.00571418	1.32651	down
neg_3648	2-Acetylamino-7-methoxy-3H-phenoxazin-3-one	1.35314e+06	3.75044e+06	2.77166	1.47075	0.00379076	1.27541	up
neg_3652	PA(2:0/PGF2alpha)	5922.8	192915	32.5716	5.02554	0.0008153	1.55984	up
neg_3653	Thiiranebutanenitrile	202188	45219.1	0.223649	-2.16069	0.000102931	1.57422	down
neg_3658	2-[4-(Dimethylamino)phenyl]benzothiazole-6-ol	841091	423010	0.50293	-0.99157	0.0050894	1.31862	down
neg_3664	Thioridazine	139934	403649	2.88457	1.52835	0.00128582	1.49466	up
neg_3669	PIP(PGD2/18:3(6Z,9Z,12Z))	22057.1	853153	38.6793	5.27349	0.000908948	1.61688	up
neg_3670	Flocoumafen	2929.11	62294.1	21.2672	4.41056	0.00943515	1.18508	up
neg_3671	Thiomorpholine 3-carboxylate	22604.2	2692.46	0.119113	-3.06959	0.000867729	1.47485	down
neg_3681	Chrysoeriol 7-[feruloyl-(->2)-glucuronyl-(1->2)-glucuronide]	35325.6	93278.3	2.64053	1.40083	0.00117169	1.43382	up
neg_3692	6-Hydroxy-1H-indole-3-acetamide	757917	380469	0.501994	-0.994259	0.00193776	1.45027	down
neg_3701	2',7'-Bis(carboxyethyl)-5,6-carboxyfluorescein	465394	4.70756e+06	10.1152	3.33846	0.00394855	1.38729	up
neg_3708	Defoslimod	3365.01	6.05167e+06	1798.41	10.8125	0.0123038	1.32007	up
neg_3713	URANTIDE	76562.9	954056	12.4611	3.63936	0.00326872	1.4911	up
neg_3724	PIP(PGD2/22:4(7Z,10Z,13Z,16Z))	6186.82	203874	32.953	5.04234	0.000945272	1.62875	up
neg_3726	Acetyljujuboside B	3868.39	413548	106.904	6.74018	0.0108092	1.39774	up
neg_3730	1,4-DPCA	1.18526e+06	590930	0.498565	-1.00415	0.00265845	1.38312	down
neg_3758	dTDP-D-glucose	725202	7.08223e+06	9.76586	3.28775	0.00337498	1.39628	up
neg_3768	Isosakuranetin 7-[arabinosyl-(1->6)-glucoside]	174552	357525	2.04824	1.03438	0.00136514	1.46774	up
neg_3784	2'-(4-Hydroxyphenylacetyl)-6'-(4-hydroxy-3-methylbutanoyl)-phloroacetophenone 4'-[rhamnosyl-(1->2)-glucoside]	2.24927e+06	3.87939e+06	1.72473	0.786371	0.00228063	1.34559	up
neg_3785	16alpha-Hydroxy DHEA 3-sulfate	43872.6	1.12956e+06	25.7464	4.6863	0.00763039	1.3781	up
neg_3789	(8R,8'R)-Secoisolariciresinol 9,9'-bis-[4-carboxy-3-hydroxy-3-methylbutanoyl-(->6)-glucoside]	52615.7	259328	4.92871	2.30121	0.00332161	1.4281	up
neg_3798	PIP(5-iso PGF2VI/16:1(9Z))	32467.4	3.28402e+06	101.148	6.66033	0.000128956	1.65754	up
neg_3801	Fospropofol	1.04304e+07	6.48781e+06	0.622008	-0.684996	0.0146178	1.12194	down
neg_3807	PA(18:4(6Z,9Z,12Z,15Z)/LTE4)	68578.6	1.68921e+07	246.317	7.94437	0.00351764	1.44741	up
neg_3810	Bromelain	4534.22	63908.7	14.0948	3.81709	0.0016817	1.57659	up
neg_3821	hydroxytorsemide	526150	1.32283e+06	2.51417	1.33008	0.00148719	1.4971	up
neg_3832	Xemilofiban	987885	1.59713e+06	1.61671	0.693065	0.0145703	1.17838	up
neg_3840	NPC	28902.5	932303	32.2568	5.01153	0.00411726	1.41894	up
neg_3841	Lablabsaponin I	16603.7	305820	18.4188	4.20311	0.00954596	1.3923	up
neg_3852	(-)-Slaframine	184700	73039.2	0.395448	-1.33844	0.00125422	1.41383	down
neg_3856	CDP-DG(22:6(4Z,7Z,11E,13Z,15E,19Z)-2OH(10S,17)/i-12:0)	38049	221659	5.82562	2.54241	0.00569708	1.42567	up
neg_3861	Dehydrovomifoliol	1.34614e+06	401843	0.298515	-1.74413	0.00654541	1.31666	down
neg_3865	CDP-DG(PGE1/i-12:0)	4931.87	374545	75.9439	6.24686	0.0484912	1.11105	up
neg_3870	Minoxidil	363503	207155	0.569885	-0.811256	0.00688814	1.16825	down
neg_3874	1-Acetoxy-4,6-tetradecadiene-8,10,12-triyne	260960	132460	0.507585	-0.978278	0.00230787	1.29348	down
neg_3877	7Z,10Z-Hexadecadienoic acid	1.64279e+07	5.35373e+06	0.325892	-1.61753	0.000889882	1.50554	down
neg_3881	Trypanothione disulfide	342808	1.02344e+06	2.98545	1.57795	1.40157e-05	1.71907	up
neg_3885	CDP-DG(22:6(5Z,7Z,10Z,13Z,16Z,19Z)-OH(4)/i-12:0)	23424.3	136599	5.83151	2.54387	0.0116433	1.25542	up
neg_3887	Oxytocin	42186	3.46151e+07	820.536	9.68042	0.00399557	1.42978	up
neg_3895	Tracheloside	36649.3	1.7207e+06	46.9503	5.55306	0.000256195	1.66696	up
neg_3897	Gluten exorphin B5	731931	1.13662e+06	1.55291	0.634975	0.00764028	1.19128	up
neg_3902	13-Hydroxy-5'-O-methylmelledonal	24643.5	1.00466e+06	40.7675	5.34935	0.00343394	1.5061	up
neg_3903	CDP-DG(PGF1alpha/a-13:0)	11131.8	847618	76.1436	6.25065	0.00727555	1.2977	up
neg_3904	P-Cttlvc-T	14339	417971	29.1492	4.86538	0.00100184	1.63515	up
neg_3911	Cyclo(-D-Tyr-Arg-Gly-Asp-Cys(carboxymethyl)-OH) sulfoxide	784209	2.1082e+06	2.68832	1.42671	0.00060375	1.56115	up
neg_3925	Brassicanal A	302905	137641	0.454402	-1.13796	0.00555859	1.1493	down
neg_3932	CDP-DG(5-iso PGF2VI/18:2(9Z,11Z))	6961.01	65288.9	9.37923	3.22947	0.0122951	1.25385	up
neg_3943	4'-Azidocytidine	614906	360443	0.586175	-0.770597	0.0285887	1.05493	down
neg_3952	C.I. Natural Red 20	3.51366e+06	1.74453e+06	0.496501	-1.01013	0.00197973	1.45337	down
neg_3970	N6-Acetyl-5S-hydroxy-L-lysine	1.81332e+06	888590	0.490035	-1.02904	0.00969052	1.26028	down
neg_3972	Artemidinol	1.39786e+06	618794	0.442672	-1.17569	0.000888863	1.40345	down
neg_3974	(5alpha,8beta,9beta)-5,9-Epoxy-3,6-megastigmadien-8-ol	5.77112e+06	2.48445e+06	0.430497	-1.21593	0.00344993	1.28495	down
neg_3983	Disialosyl galactosyl globoside	5880.01	34994.8	5.95148	2.57325	0.00584119	1.30457	up
neg_3991	Aclacinomycin Y	476566	3.29208e+06	6.90792	2.78825	0.00180703	1.53695	up
neg_4002	Maltopentaose	56999.3	118291	2.07531	1.05332	0.0196204	1.15838	up
neg_4014	Allylpropyl sulfide	36547.1	1967.74	0.0538412	-4.21515	0.000198981	1.61748	down
neg_4016	Deoxynivalenol	1.53387e+06	931379	0.607207	-0.71974	0.012474	1.1126	down
neg_4018	Agamanone	622608	1.32747e+06	2.1321	1.09228	0.00050227	1.44196	up
neg_4024	C-Telopeptide	452034	1.80657e+07	39.9655	5.32068	0.00537462	1.43799	up
neg_4026	Isovitexin 2''-(6'''-feruloylglucoside) 4'-glucoside	25191.6	109374	4.34166	2.11825	7.41485e-05	1.63708	up
neg_4029	CDP-DG(20:4(5Z,8Z,11Z,13E)+=O(15)/i-12:0)	39548.4	329392	8.32883	3.05811	0.00138183	1.55944	up
neg_4037	Cyclohexa-2,4-dienylmethanol	20650.6	3202.39	0.155075	-2.68896	0.000558092	1.52135	down
neg_4039	5-L-Glutamyl-L-alanine	860372	346744	0.403017	-1.31109	0.00139079	1.43729	down
neg_4040	Serylproline	484627	188693	0.389357	-1.36083	0.00166518	1.42059	down
neg_4046	Val-Ala-OH	930218	430435	0.462725	-1.11177	0.00117837	1.4763	down
neg_4058	4-(4-Fluorobenzyl)-2-p-tolyl-1,2,4-thiadiazolidine-3,5-dione	821999	391181	0.47589	-1.0713	0.00249179	1.40182	down
neg_4068	Asparaginylhistidine	190871	6.12014e+06	32.0643	5.0029	0.000448022	1.49794	up
neg_4071	Aldoxorubicin	151342	1.96504e+06	12.9841	3.69867	0.0245063	1.01575	up
neg_4073	2-Hydroxypropyl starch	315580	805729	2.55317	1.35229	0.00170499	1.4479	up
neg_4076	3-Demethylsimmondsin 2'-(Z)-ferulate	18178.6	128840	7.08746	2.82527	0.010719	1.21991	up
neg_4079	Morantel	4.25024e+06	1.62064e+06	0.381306	-1.39098	0.00836547	1.27766	down
neg_4082	4'-Hydroxy-5,7-dimethoxyflavan	3.36664e+06	1.90466e+06	0.565746	-0.821773	0.00523735	1.30655	down
neg_4086	PIP(16:2(9Z,12Z)/PGD1)	7725.27	333499	43.1699	5.43195	0.0064413	1.4002	up
neg_4102	5-(3E-Pentenyl)tetrahydro-2-oxo-3-furancarboxylic acid	130540	42844.1	0.328208	-1.60732	0.000511994	1.51926	down
neg_4109	Ret-P-man	7870.04	120802	15.3496	3.94013	0.00105988	1.54102	up
neg_4110	Vapreotide	77061.5	2.04785e+06	26.5742	4.73196	0.00348626	1.48587	up
neg_4112	IV2Fuc-nLc4Cer	13375.9	128231	9.5867	3.26103	0.0193337	1.20134	up
neg_4115	9-Hydroxymegastigma-4,6,7-trien-3-one	2.45969e+06	772228	0.313954	-1.67138	0.00139181	1.44985	down
neg_4117	CMPF	475433	149727	0.314928	-1.66691	0.00523413	1.30481	down
neg_4119	Eremopetasidione	2.62602e+06	770335	0.293347	-1.76932	0.0117988	1.20134	down
neg_4127	CDP-DG(22:3(10Z,13Z,16Z)/PGE2)	8281.26	283682	34.2559	5.09828	0.0051869	1.45143	up
neg_4137	7-Nonene-3,5-diyn-1-ol	72258.4	13886.3	0.192176	-2.3795	0.00261567	1.43923	down
neg_4139	3-(5-Methyl-2-furanyl)butanal	1.94598e+06	720115	0.370054	-1.43419	0.000507741	1.52264	down
neg_4159	6a-Hydrox-ypaclitaxel	413320	1.36554e+06	3.30384	1.72414	0.00200957	1.51434	up
neg_4160	PIP(5-iso PGF2VI/18:3(6Z,9Z,12Z))	26828.1	133133	4.96246	2.31105	0.000724492	1.56297	up
neg_4161	CDP-DG(i-19:0/PGE2)	19577	1.24786e+06	63.741	5.99415	0.00953385	1.35084	up
neg_4162	CDP-DG(22:6(4Z,7Z,10Z,13Z,16Z,19Z)/PGF1alpha)	3710.38	113774	30.6637	4.93846	0.0233853	1.24975	up
neg_4163	(2S,3S,4S)-5,7,9,11-Tridecatetrayne-1,2,3,4-tetrol	1.62047e+06	269455	0.166282	-2.5883	0.00179054	1.45742	down
neg_4165	Sonchifolin	1.55964e+06	2.67407e+06	1.71454	0.777823	0.036275	1.01472	up
neg_4168	Blood group B type 1 tetrasaccharide	1.52474e+06	2.81308e+06	1.84496	0.883589	0.000924205	1.45103	up
neg_4173	PIP(PGJ2/20:4(8Z,11Z,14Z,17Z))	42503.9	245293	5.77106	2.52884	0.00102349	1.473	up
neg_4178	CDP-DG(TXB2/16:1(9Z))	22274.8	830210	37.2712	5.21999	0.00682341	1.38247	up
neg_4180	2,4,5-Trimethyl-4,5-dihydrothiazole	95330.7	13593.6	0.142594	-2.81001	0.00325153	1.45609	down
neg_4196	PIP(5-iso PGF2VI/20:4(8Z,11Z,14Z,17Z))	33805.8	386565	11.4349	3.51537	0.000311857	1.5933	up
neg_4198	Aminoacetonitrile	5759.2	431.496	0.0749229	-3.73845	0.00156551	1.43134	down
neg_4200	5-(2-carboxylatoethyl)-4-oxo-4,5-dihydro-1H-imidazol-5-ide	40335	5535.38	0.137235	-2.86528	9.58981e-05	1.64588	down
neg_4210	PE(14:0/5-iso PGF2VI)	194.191	38213.3	196.782	7.62046	0.0233595	1.23895	up
neg_4211	Isovitexin 2''-O-(6'''-feruloyl)glucoside	4.91473e+06	1.29628e+07	2.63753	1.39919	0.00023185	1.6152	up
neg_4217	Gazer	15560.2	97206.8	6.24714	2.6432	0.00475049	1.37026	up
neg_4222	Eucarvone	106441	27255	0.256057	-1.96547	0.00435353	1.36654	down
neg_4223	Suberohydroxamic Acid	190904	57836.9	0.302963	-1.72278	0.00191945	1.46955	down
neg_4224	Safynol	654421	366710	0.560358	-0.83558	0.00707137	1.26216	down
neg_4227	Tavulin	1.13222e+06	653957	0.577589	-0.791885	0.0092825	1.16186	down
neg_4237	Loganoside	98352	198067	2.01386	1.00997	0.0169052	1.17129	up
neg_4245	CDP-DG(18:3(6Z,9Z,12Z)/6 keto-PGF1alpha)	12347.2	525339	42.5472	5.41099	0.00800516	1.30882	up
neg_4249	1-Ipomeanol	378708	178611	0.471632	-1.08427	0.00257638	1.27144	down
neg_4250	Jasmonic acid	409075	105205	0.257178	-1.95916	0.000345725	1.55623	down
neg_4253	Phaseolic acid	983091	395166	0.401963	-1.31486	0.00290372	1.36068	down
neg_4255	3',4'-Dihydrodiol	1.35268e+06	565919	0.41837	-1.25715	0.0149591	1.19217	down
neg_4261	Etamucine	584203	2.13125e+06	3.64813	1.86716	0.000175027	1.69925	up
neg_4272	Columbianetin acetate	3.58776e+06	2.11443e+06	0.589346	-0.762814	0.00686485	1.2795	down
neg_4273	Specnuezhenide	1.77888e+06	2.9406e+06	1.65306	0.725141	0.00753813	1.23006	up
neg_4277	L-Tyrosine, N-(2-(methoxycarbonyl)phenyl)-O-(2-(5-methyl-2-phenyl-4-oxazolyl)ethyl)-	91690.8	333541	3.63768	1.86302	0.00112042	1.60877	up
neg_4288	2,3-Dinor-8-iso prostaglandin F2alpha	1.1738e+07	7.27572e+06	0.619845	-0.690021	0.0207682	1.13822	down
neg_429	3,3',5-Triiodothyroacetic acid sulfate	1.21652e+06	271347	0.223051	-2.16455	0.00053719	1.49452	down
neg_4294	Vdavp	27310.4	124518	4.55938	2.18884	0.00218455	1.46515	up
neg_4307	Aclacinomycin X	53325.6	150687	2.82578	1.49865	0.00124774	1.54507	up
neg_4313	Dukunolide A	22930.9	71670.2	3.12549	1.64408	0.00744486	1.36283	up
neg_4330	Chiisanoside	307176	1.57884e+06	5.13986	2.36173	0.00120673	1.54563	up
neg_4340	indole-3-acetyl-glutamine	1.23853e+07	2.27086e+06	0.183352	-2.44731	0.0016969	1.47125	down
neg_4351	Carboxydextran	20724.7	75972	3.66577	1.87412	0.0193281	1.12345	up
neg_4361	Amaranthin	923770	2.86494e+06	3.10136	1.6329	0.0105781	1.18374	up
neg_4377	Globulin G	56047.3	307374	5.48419	2.45528	0.00284541	1.49359	up
neg_4379	CDP-DG(PGJ2/i-12:0)	18482.7	60391.9	3.26749	1.70818	0.013644	1.25724	up
neg_4386	Stachyose	2.63701e+06	6.24163e+06	2.36694	1.24302	0.00122187	1.47217	up
neg_4387	Carzelesin	1.71083e+06	2.40231e+06	1.40418	0.489725	0.0297188	1.08087	up
neg_4388	CDP-DG(LTE4/a-13:0)	28028.5	420015	14.9853	3.90548	0.0018123	1.5404	up
neg_4389	2,3-Dihydroxypropanamide	70755	36903.1	0.521562	-0.939089	0.035495	1.07289	down
neg_4390	2-Propenyl phenylacetate	434069	105892	0.243952	-2.03533	0.000899275	1.49255	down
neg_4395	2-Phenylethyl beta-D-glucopyranoside	828919	253911	0.306316	-1.70691	0.00130108	1.45049	down
neg_4403	6-(1-Hydroxyethyl)-2,2-dimethyl-2H-1-benzopyran	446968	165495	0.37026	-1.43339	0.00057303	1.47358	down
neg_4407	3-Dehydronobilin	1.81428e+07	2.50843e+07	1.38261	0.46739	0.0443786	1.01323	up
neg_4412	Hexyl-agarose	108402	821936	7.58229	2.92263	0.00198953	1.48825	up
neg_4413	Lorlatinib	58699.3	1.36591e+06	23.2697	4.54038	0.0148132	1.20726	up
neg_4421	(1-(2-(Methylsulfonamido)ethyl)piperidin-4-yl)methyl 5-fluoro-2-methoxy-1H-indole-3-carboxylate	132836	5.79733e+06	43.6429	5.44767	0.0394298	1.05197	up
neg_4449	Phenyl-agarose	370529	1.09817e+06	2.96379	1.56744	0.00161724	1.39704	up
neg_4451	CDP-DG(20:3(5Z,8Z,11Z)/PGJ2)	10734.3	677924	63.1551	5.98083	0.0086791	1.40542	up
neg_4454	Demethyldecarbamoylnovobiocin	9910.67	460131	46.4278	5.53692	0.000172113	1.67411	up
neg_4456	N6-Acetyl-L-lysine	1.23588e+06	737608	0.596829	-0.74461	0.0146241	1.12408	down
neg_4471	CDP-DG(18:3(6Z,9Z,12Z)/PGF2alpha)	27207.7	863032	31.7202	4.98733	0.000651041	1.66333	up
neg_4476	Etanidazole	1.01295e+06	580018	0.572603	-0.804393	0.00505311	1.29167	down
neg_4478	Histidylleucine	519355	291975	0.562189	-0.830873	0.00688315	1.24972	down
neg_4484	2-Methyltricosane	1.84009e-06	26879.7	1.46078e+10	33.766	0.0190086	1.24384	up
neg_4489	11-Hydroxyaclacinomycin X	200115	1.02061e+06	5.10012	2.35053	0.00106988	1.6123	up
neg_4494	PGP(6 keto-PGF1alpha/18:1(11Z))	57421.6	1.61976e+06	28.2082	4.81804	0.00228894	1.52401	up
neg_4495	PIP(18:1(11Z)/PGJ2)	18531.2	266487	14.3805	3.84604	0.00615112	1.43086	up
neg_4497	PIP(20:2(11Z,14Z)/PGJ2)	26632.2	2.31713e+06	87.0049	6.44303	0.0147138	1.31026	up
neg_4498	N-Acetyl-Asp-Glu-Val-Asp-CHO	36377	204406	5.61909	2.49034	0.000956684	1.53851	up
neg_4520	Chalcomoracin	808123	1.15929e+06	1.43455	0.520594	0.0195454	1.13496	up
neg_4522	PIP(6 keto-PGF1alpha/16:1(9Z))	49040.1	1.2345e+06	25.1733	4.65382	0.000495743	1.64602	up
neg_4523	Rebaudioside D	23352.5	173778	7.44152	2.8956	0.016668	1.24747	up
neg_4524	2,3-Dihydro-5H-oxazolo(3,2-a)thieno(3,2-d)pyrimidin-5-one	19034.8	3534.52	0.185687	-2.42905	0.0177799	1.09625	down
neg_4533	3-[10,15,20-Tris(3-hydroxyphenyl)-2,3,21,22,23,24-hexahydroporphyrin-5-yl]phenol	4.10024e+06	5.52544e+06	1.34759	0.430381	0.0446027	1.00671	up
neg_4541	Validamycin B	66018	387091	5.86342	2.55174	0.00125489	1.54518	up
neg_4545	CDP-DG(22:3(10Z,13Z,16Z)/5-iso PGF2VI)	51663.7	434168	8.40374	3.07103	0.030111	1.14965	up
neg_4547	CDP-DG(22:6(4Z,7Z,10Z,13Z,16Z,19Z)/20:5(7Z,9Z,11E,13E,17Z)-3OH(5,6,15))	10887	49550.8	4.55136	2.1863	0.0104881	1.29628	up
neg_4550	(2E,11Z)-5-[5-(Methylthio)-4-penten-2-ynyl]-2-furanacrolein	853118	4.23372e+06	4.96264	2.31111	0.00152448	1.4771	up
neg_4552	1-Phenylazo-2,6-dihydroxynaphthalene	1.77268e+06	1.1137e+06	0.628254	-0.670579	0.0270394	1.01282	down
neg_4595	Quinolacetic acid	26242.2	8481.43	0.323197	-1.62951	0.00629358	1.24747	down
neg_4600	Volixibat	1.2578e+06	3.22727e+06	2.56581	1.35942	0.00353125	1.4136	up
neg_4605	Rutalinium	1.34826e+06	623141	0.462183	-1.11347	0.000653089	1.47263	down
neg_4609	(8S)-8-Amino-7-oxononanoylcarnitine	1.2995e+06	4.35689e+06	3.35275	1.74534	0.000545804	1.47627	up
neg_4614	Medinoside E	45426.3	175152	3.85575	1.94701	0.00753941	1.30797	up
neg_4617	7alpha,17beta-Dihydroxyandrost-4-en-3-one	354461	192501	0.54308	-0.880763	0.00655738	1.17805	down
neg_4619	17-phenyl trinor Prostaglandin A2	1.6231e+06	868387	0.535019	-0.902339	0.0117272	1.19078	down
neg_4626	Ectoine	82308.6	10872.2	0.132091	-2.9204	0.000884307	1.50466	down
neg_4631	6''-O-alpha-D-Galactopyranosylciceritol	522306	741512	1.41969	0.505574	0.0310051	1.09944	up
neg_4635	PS(18:4(6Z,9Z,12Z,15Z)/LTE4)	56351.1	201947	3.58373	1.84146	0.000325337	1.62636	up
neg_4642	xymedon	161800	91796.3	0.567344	-0.817704	0.0085762	1.19908	down
neg_4643	Acacetin	310940	550040	1.76896	0.822901	0.00746996	1.33471	up
neg_4648	Ranelic acid	719302	3.04633e+06	4.23512	2.0824	0.00187159	1.47806	up
neg_4660	Myricanol 5-(6-galloylglucoside)	7.70969e+06	1.21552e+07	1.57661	0.656825	0.00692865	1.28993	up
neg_4666	Biotripyrrin-b	109960	8.4989e+06	77.291	6.27223	0.00785137	1.37179	up
neg_4682	Alanylserine	95284.2	19508.8	0.204743	-2.28812	0.00354082	1.37065	down
neg_4684	Propane-1,2-diol	116698	264226	2.26418	1.17899	0.04547	1.04758	up
neg_4686	Protionamide	221023	94367	0.426956	-1.22784	0.00310176	1.32836	down
neg_4690	AICA-riboside	381753	160207	0.419661	-1.2527	0.00346373	1.35806	down
neg_4692	Ethyl (S)-3-hydroxybutyrate glucoside	8.06432e+06	3.74736e+06	0.464684	-1.10568	0.00553261	1.33306	down
neg_4733	Oxytocin 1-8	33409.9	94324.9	2.82326	1.49736	0.0119901	1.20816	up
neg_4735	CDP-DG(16:0/PGF2alpha)	12227.1	507037	41.4684	5.37394	0.0112468	1.38796	up
neg_4738	Isoleucyl-Valine	920473	254484	0.276471	-1.8548	0.00152133	1.44827	down
neg_4740	Glutamic acid-betaxanthin	995100	397923	0.399883	-1.32235	0.000764722	1.5162	down
neg_4743	CDP-DG(16:1(9Z)/PGJ2)	12192.7	45096	3.6986	1.88698	0.00114714	1.54899	up
neg_4748	Riesling acetal	1.49901e+06	566086	0.37764	-1.40492	0.00281708	1.35408	down
neg_4755	ingenol	1.47502e+06	791190	0.536394	-0.898636	0.0109786	1.23185	down
neg_4761	Ichangin 4-glucoside	2.12407e+06	1.17211e+06	0.551824	-0.857721	0.0273014	1.04987	down
neg_4765	1-(3-Methyl-2-butenoyl)-6-apiosylglucose	511870	1.11487e+06	2.17804	1.12303	0.00136306	1.47182	up
neg_4767	PIP(16:1(9Z)/5-iso PGF2VI)	48374.2	1.01781e+06	21.0403	4.39509	0.000209992	1.69469	up
neg_4768	PI(20:4(5Z,8Z,11Z,14Z)/TXB2)	67927.6	222284	3.27237	1.71033	0.0175508	1.20738	up
neg_4772	Mithramycin	12109.3	149318	12.3308	3.6242	0.0038257	1.49798	up
neg_4780	Phytolaccoside F	39363.7	87779	2.22995	1.15701	0.0131039	1.18951	up
neg_4784	Metribuzin	1.83919e+06	699383	0.380267	-1.39491	0.000833525	1.48707	down
neg_479	Zinc dithionite	453317	26304.3	0.0580263	-4.10715	0.000307256	1.56892	down
neg_4790	strictosidine	2.19639e+06	4.55207e+06	2.07252	1.05139	0.00312347	1.38374	up
neg_4796	2-(Methylthio)ethanol	13486.1	24483	1.81543	0.860308	0.00327814	1.39324	up
neg_4800	Vernolide A	1.66216e+06	2.6138e+06	1.57254	0.653093	0.0311387	1.08022	up
neg_4809	Exatecan	679551	2.55568e+06	3.76084	1.91105	0.000982	1.59241	up
neg_4813	CDP-DG(i-12:0/PGD2)	76864.5	255621	3.3256	1.73362	0.00128029	1.50966	up
neg_4814	PS(22:5(7Z,10Z,13Z,16Z,19Z)/LTE4)	19636.5	200539	10.2126	3.35228	0.00843213	1.29458	up
neg_4815	Trans-4-Hydroxy-L-proline	131450	16882.3	0.128431	-2.96093	0.00272726	1.4184	down
neg_4816	1,4-Dideoxy-1,4-imino-D-ribitol	135770	7318.71	0.0539051	-4.21343	0.00249986	1.43649	down
neg_4818	4-Fluoro-L-phenylalanine	3.45973e+06	226949	0.0655973	-3.93022	0.00241274	1.43276	down
neg_4823	3-Tyr-octreotide	70947.4	426237	6.00779	2.58683	0.00393621	1.50879	up
neg_4826	Calamin	17313.6	64358.7	3.71723	1.89423	0.0139888	1.30756	up
neg_4834	5-Carboxy-2'-deoxyuridine	579490	288186	0.49731	-1.00778	0.0273857	1.02221	down
neg_4835	5'-o-Methylthymidine	689386	420475	0.609927	-0.713291	0.0124715	1.13693	down
neg_4838	Quercetin 3-O-sophoroside	1.38552e+07	5.76624e+06	0.416178	-1.26473	0.00260642	1.42464	down
neg_484	L-beta-aspartyl-L-serine	57639.9	169335	2.93782	1.55474	0.0149644	1.3262	up
neg_4855	PIP(6 keto-PGF1alpha/20:3(5Z,8Z,11Z))	343202	1.04971e+06	3.05859	1.61287	0.000391682	1.58277	up
neg_4875	QYNAD	618045	1.22283e+06	1.97854	0.98444	0.000373024	1.5424	up
neg_4878	Mulberrofuran E	2.55734e+06	4.66232e+06	1.82311	0.866403	0.00187674	1.38832	up
neg_4886	Validamycin A	35527.6	758301	21.344	4.41576	0.00382535	1.49662	up
neg_4891	5-Propynyluracil	30343.5	8987.74	0.296199	-1.75536	0.00219575	1.48243	down
neg_4893	R-3-(Methylthio)-1-hexanol	168444	62329.5	0.370031	-1.43428	0.000424361	1.5255	down
neg_4894	5-Hydroxy-p-mentha-6,8-dien-2-one	4.74631e+06	1.83697e+06	0.387031	-1.36948	0.00040498	1.48892	down
neg_4896	Biotin hydrazide	460485	189010	0.410459	-1.28469	0.000942953	1.50402	down
neg_4900	Resiniferatoxin	9.22165e+06	5.13869e+06	0.557242	-0.843623	0.0319073	1.02966	down
neg_4901	Sagittatosdie B	1.07883e+06	641454	0.594583	-0.750049	0.0186716	1.15761	down
neg_4902	3,4,5-Tricaffeoylquinic acid	457733	221713	0.484373	-1.04581	0.00787194	1.26365	down
neg_4903	Methyl salicylate O-[rhamnosyl-(1->6)-glucoside]	1.82761e+06	527670	0.288721	-1.79225	0.00162212	1.42	down
neg_4904	Carcinine	785645	387409	0.493109	-1.02002	0.00457912	1.32312	down
neg_4908	Ilicifolinoside A	2.67238e+07	1.12479e+07	0.420895	-1.24847	0.00210044	1.44172	down
neg_4912	Phe-Gly-OH	1.38564e+07	5.67081e+06	0.409256	-1.28892	0.00224196	1.4495	down
neg_4915	ZINOSTATIN	6.22053e+06	3.23068e+06	0.519357	-0.9452	0.0148451	1.17241	down
neg_4922	Heptylmalonic acid	166629	44543.8	0.267323	-1.90335	0.00319409	1.40617	down
neg_4926	16-Ketoestradiol	691284	452302	0.654292	-0.611992	0.022805	1.10937	down
neg_4931	Ptaquiloside	659952	2.0292e+06	3.07477	1.62048	0.0178577	1.16025	up
neg_4938	Cys-tyr-phe-gln-asn-cys-pro-arg	26379.2	573012	21.7221	4.44109	0.00183702	1.55241	up
neg_4942	PPOH	4.92267e+06	1.5696e+06	0.318851	-1.64904	0.000762183	1.49215	down
neg_4952	Fastigilin B	2.55074e+06	1.42791e+06	0.559802	-0.837011	0.00668228	1.2763	down
neg_4959	PI(PGE2/20:3(8Z,11Z,14Z))	36616.7	165590	4.52226	2.17704	0.00228367	1.47953	up
neg_4964	E-Guggulsterone	6.15581e+06	4.14154e+06	0.672786	-0.57178	0.0259206	1.07537	down
neg_4969	N-Benzyladriamycin-14-valerate	400397	2.28319e+06	5.70232	2.51155	0.00226579	1.48411	up
neg_4979	Leukotriene F4	9798.48	93902.7	9.5834	3.26054	0.0329938	1.07937	up
neg_4980	2H-Chromene	4278.09	14849.3	3.47102	1.79536	0.0182578	1.12813	up
neg_4987	PIP(PGJ2/22:5(4Z,7Z,10Z,13Z,16Z))	17074.1	143106	8.38145	3.0672	0.0143915	1.29445	up
neg_4996	(3S)-3-hydroxycyclocitral	264296	36173.9	0.136869	-2.86913	0.00153343	1.42379	down
neg_5015	Homocystamine	2.56133e+06	426309	0.16644	-2.58692	0.00145677	1.39938	down
neg_5019	2-Aminobicyclo[3.1.0]hexane-2,6-dicarboxylic acid	10576.9	2838.67	0.268384	-1.89763	0.0247245	1.21095	down
neg_5048	Juvenile hormone III acid	5.2064e+06	1.9631e+06	0.377055	-1.40715	0.00222458	1.4211	down
neg_5066	Vasopressin	31240.5	84506.1	2.70501	1.43564	0.00763644	1.2465	up
neg_5067	Proline glutamate	350945	190166	0.541869	-0.883985	0.00318891	1.27024	down
neg_5068	D-Glucuronic acid 1-phosphate	122469	6925.52	0.0565491	-4.14435	0.0137984	1.30146	down
neg_5072	Lyciumoside VII	107348	331476	3.08787	1.62661	0.000986733	1.57755	up
neg_5075	PIP(20:3(5Z,8Z,11Z)/PGF1alpha)	82383.7	509668	6.18651	2.62913	1.63288e-05	1.74569	up
neg_5081	L-Acetopine	430583	167432	0.388849	-1.36272	0.00169353	1.35091	down
neg_5093	Phylanthoside	372812	587585	1.57609	0.656348	0.0130479	1.18873	up
neg_5097	S-Methyl hexanethioate	34956.3	5847.47	0.16728	-2.57967	0.00448754	1.35151	down
neg_5098	L-Arginine	67596.5	34536.8	0.510927	-0.968812	0.00731303	1.29924	down
neg_5101	2,3-Dimethoxy-5-methyl-6-(9'-carboxynonyl)-1,4-benzoquinone	1.42689e+07	9.34829e+06	0.655153	-0.610096	0.0284164	1.05	down
neg_5104	penitrem A	423289	772725	1.82553	0.868312	0.00138469	1.44716	up
neg_5112	6'-Apiosyllotaustralin	96607.1	197691	2.04634	1.03304	0.00308525	1.3787	up
neg_5126	CDP-DG(PGJ2/a-15:0)	56648.2	124188	2.19227	1.13243	0.0146407	1.15991	up
neg_5129	4-Amino-4-deoxyarabinose	1.89295e+07	1.01045e+07	0.533796	-0.905641	0.0115005	1.14362	down
neg_5147	Piperacillin	30016.6	76229.4	2.53957	1.34459	0.0165075	1.05291	up
neg_5154	Grossamide	1.67704e+06	2.63533e+06	1.57142	0.652071	0.00740613	1.29377	up
neg_5160	PIP(PGJ2/22:5(7Z,10Z,13Z,16Z,19Z))	26250.1	192415	7.33007	2.87383	0.00360341	1.51098	up
neg_5180	Astin I	1.19163e+06	4.47965e+06	3.75927	1.91045	0.00078065	1.51368	up
neg_5189	Mulberrofuran T	5.27465e+06	9.65695e+06	1.83082	0.872493	0.00189843	1.40371	up
neg_5203	PIP(22:5(4Z,7Z,10Z,13Z,16Z)/PGE2)	143014	706161	4.93771	2.30384	0.000132785	1.66502	up
neg_5212	9,10-DiHODE	2.47893e+06	1.28717e+06	0.519247	-0.945508	0.00815001	1.28039	down
neg_5213	3-Hydroxypyridine sulfate	1.25213e+06	1.21369e+07	9.69303	3.27695	0.000296681	1.54451	up
neg_524	2-Amino-3-sulfanylpropanal	85517.9	167040	1.95328	0.965898	0.00491813	1.36239	up
neg_525	Carbamothioic acid, diethyl-	312261	787900	2.52321	1.33526	0.00743556	1.41418	up
neg_5250	Olsalazine	320308	1.19923e+06	3.74399	1.90457	0.00485691	1.36573	up
neg_5260	CDP-DG(PGE2/a-13:0)	14903.9	69988.7	4.69599	2.23143	0.0331715	1.21382	up
neg_5261	Tomatoside A	266078	2.20577e+06	8.28992	3.05136	0.000596582	1.60541	up
neg_5265	(Z)-5-[(2R,3S,4S)-4-Hydroxy-2-[(E)-3-hydroxyoct-1-enyl]oxan-3-yl]pent-3-enoic acid	1.38685e+06	860907	0.620764	-0.687884	0.0161794	1.14236	down
neg_527	4-hydroxybenzoate	85125.4	183871	2.16	1.11103	0.000797792	1.49093	up
neg_5271	PGP(18:2(9Z,11Z)/PGE2)	1.69834e+06	4.37177e+06	2.57414	1.36409	0.000183285	1.60557	up
neg_5273	PIP(PGJ2/18:3(6Z,9Z,12Z))	122516	399945	3.26444	1.70683	0.000197168	1.63407	up
neg_5278	Glucal	218182	105030	0.481385	-1.05474	0.0111831	1.16686	down
neg_5286	Moracin G	540127	231650	0.428881	-1.22135	0.0149472	1.07424	down
neg_5296	beta-Isorhodomycinone	176418	345911	1.96075	0.971406	0.0179727	1.26279	up
neg_5301	Crocin	70344.6	146636	2.08454	1.05973	0.045875	1.09169	up
neg_5305	Pyridoxamine 5'-phosphate	743480	7.89475e+06	10.6186	3.40853	0.000332921	1.59324	up
neg_5312	Lupex	9.21121e+06	1.42392e+07	1.54585	0.628402	0.0143471	1.17812	up
neg_5319	PIP(TXB2/16:2(9Z,12Z))	116329	868968	7.46994	2.9011	0.00702704	1.34886	up
neg_5320	CDP-DG(a-21:0/5-iso PGF2VI)	40475.6	90088.7	2.22576	1.15429	0.0230147	1.0907	up
neg_5334	CDP-DG(20:2(11Z,14Z)/6 keto-PGF1alpha)	27562.5	1.37224e+06	49.7864	5.63768	0.00271512	1.51983	up
neg_5336	HARMOL	52856.6	13935.8	0.263653	-1.92329	0.000104209	1.61506	down
neg_5337	3-PRENYL-4-HYDROXYACETOPHENONE	517644	76433.4	0.147656	-2.75968	0.00186547	1.43909	down
neg_5356	AB-MECA	179039	529183	2.95568	1.56349	0.0196189	1.16769	up
neg_5358	Phenethyl 6-galloylglucoside	114919	755627	6.57531	2.71706	0.000119784	1.72455	up
neg_5373	PIP(18:2(9Z,12Z)/PGE2)	214234	3.39638e+06	15.8536	3.98674	0.00352464	1.4441	up
neg_5374	PIP(16:2(9Z,12Z)/PGE2)	73075.7	4.51941e+06	61.8455	5.9506	0.00144235	1.57865	up
neg_5375	(10Z,13Z)-Nonadecadienoyl-CoA	14293.4	77822.8	5.44466	2.44484	0.0263507	1.00254	up
neg_5388	Pegvaliase	536415	304044	0.566808	-0.819069	0.00409732	1.28111	down
neg_5405	alpha-[3-(Nitrosoamino)propyl]-3-pyridinemethanol	27412.6	8194.84	0.298944	-1.74205	0.00240504	1.38145	down
neg_5406	Furafylline	657512	172601	0.262506	-1.92958	0.000325822	1.56913	down
neg_5408	PA(14:0/0:0)	972601	1.80026e+06	1.85097	0.888285	0.0204253	1.13862	up
neg_5416	1-Hydroxyacorenone	1.4564e+06	680252	0.467077	-1.09827	0.00182914	1.37737	down
neg_5418	6-allyl-8b-Carboxy-ergoline	2.84163e+06	1.92763e+06	0.678353	-0.559892	0.0246874	1.04678	down
neg_5419	Akt inhibitor VIII	639760	1.68198e+06	2.62908	1.39456	0.0158978	1.2765	up
neg_5429	Pantoyllactone glucoside	6.99191e+06	3.82846e+06	0.547556	-0.868923	0.0226772	1.11707	down
neg_5442	Pseudoprotodioscin	275165	980990	3.5651	1.83394	0.019677	1.22507	up
neg_5451	Cytochalasin Npho	1.96329e+07	9.8855e+06	0.503516	-0.989889	0.00894384	1.2227	down
neg_5457	Toosendanin	1.48893e+06	806862	0.541906	-0.883886	0.00347869	1.36506	down
neg_5459	Dermorphin	66825	121063	1.81164	0.857295	0.0119629	1.13342	up
neg_5478	Pheophorbide a	2.52985e+07	1.15057e+07	0.454797	-1.1367	0.00357471	1.34717	down
neg_5481	PI(PGJ2/20:4(5Z,8Z,11Z,14Z))	262185	722741	2.75661	1.46289	0.00791307	1.37506	up
neg_5487	Ergocornine	937494	154125	0.164401	-2.60471	0.00385119	1.35147	down
neg_5490	3-(1,1-Dimethyl-2-propenyl)-7,8-dimethoxy-2H-1-benzopyran-2-one	1.66327e+07	1.09128e+07	0.656109	-0.607993	0.0186789	1.1083	down
neg_5502	PGP(20:5(5Z,8Z,11Z,14Z,16E)-OH(18R)/a-17:0)	334505	667104	1.9943	0.995883	0.00754419	1.29477	up
neg_5505	2-[1-[2-[(4-Carbamimidoylbenzoyl)amino]-3-(4-hydroxyphenyl)propanoyl]piperidin-4-yl]oxyacetic acid	104747	245433	2.3431	1.22842	0.00575127	1.36658	up
neg_5515	5,5-Dimethyl-2-phenylmorpholine	45592.2	6970.04	0.152878	-2.70955	0.000526364	1.53613	down
neg_5525	[D-Lys3]-GHRP-6	118539	285916	2.41199	1.27023	0.0030832	1.43364	up
neg_5530	PIP(20:1(11Z)/PGF1alpha)	56308.6	160153	2.84419	1.50802	0.0103806	1.26044	up
neg_5532	CDP-DG(20:2(11Z,14Z)/TXB2)	15906.9	71651.6	4.50443	2.17135	0.0212015	1.25858	up
neg_5555	N-Desmethylritonavir	2.95195e+06	4.22247e+06	1.4304	0.516418	0.0415887	1.02091	up
neg_5557	PE(LTE4/DiMe(13,5))	106053	249293	2.35064	1.23305	0.00370781	1.33322	up
neg_5576	Ttatpn	2.40191e+06	4.37135e+06	1.81995	0.863896	0.00360078	1.356	up
neg_5578	Methyl 7-epi-12-hydroxyjasmonate glucoside	415994	745797	1.79281	0.842219	0.00834982	1.23731	up
neg_5580	Phenylalanyl-Histidine	1.49781e+06	699902	0.467284	-1.09763	0.0129484	1.17928	down
neg_5618	PIP(PGF2alpha/18:3(6Z,9Z,12Z))	52349.5	275338	5.25961	2.39496	0.0129494	1.35675	up
neg_5621	Endoxifen O-glucuronide	20674.5	496933	24.036	4.58713	0.00442402	1.45223	up
neg_5623	(1alpha,4beta,5beta)-4-Hydroxy-7(11),10(14)-guaiadien-8-one	571316	35927.7	0.0628859	-3.99112	0.0122589	1.3027	down
neg_5624	S-Japonin	6.13754e+06	3.88968e+06	0.633752	-0.658009	0.0298408	1.02896	down
neg_5643	PG(5-iso PGF2VI/i-20:0)	724075	1.55867e+06	2.15263	1.1061	0.0349695	1.06436	up
neg_5650	Glucuronidated Sn-38	1.35251e+06	479266	0.354352	-1.49674	0.00457291	1.43205	down
neg_5655	Oxiracetam	196196	83711.1	0.426671	-1.2288	0.00783012	1.28843	down
neg_5657	Pyrogallol-2-O-glucuronide	70754.3	214558	3.03244	1.60048	0.0102315	1.25889	up
neg_5679	Lafutidine	81705.9	267337	3.27195	1.71015	0.00719149	1.42197	up
neg_5682	Prolyl-Serine	1.22308e+07	2.46623e+06	0.201642	-2.31013	3.85919e-05	1.66997	down
neg_5699	6β-hydroxytestosterone	995532	288514	0.289808	-1.78683	0.0011593	1.44649	down
neg_5709	N-Acetylpuromycin	1.49039e+06	2.83354e+06	1.90121	0.926916	0.00066881	1.40656	up
neg_5721	2-Hydroxycampholonic acid	225323	76176.6	0.338078	-1.56457	0.000761213	1.38978	down
neg_5744	3-(2-Hydroxy-1-methyl-2-nitrosohydrazino)-N-methyl-1-propanamine	272977	65696.2	0.240666	-2.0549	0.000361871	1.58544	down
neg_5761	28-Glucosyl-30-methyl-3b,23-dihydroxy-12-oleanene-28,30-dioate 3-[arabinosyl-(1->3)-glucuronide]	1.13793e+06	4.12527e+06	3.62525	1.85808	0.000339247	1.60737	up
neg_5773	Allosamidin	8.0356e+06	1.2297e+07	1.53031	0.613828	0.00904608	1.25148	up
neg_5777	Digitoxigenin 3-[glucosyl-(1->6)-glucosyl-(1->4)-2,6-dideoxyribohexoside]	421838	2.71414e+06	6.43409	2.68574	0.00214667	1.4385	up
neg_5782	Epioxylubimin	3.86949e+06	1.35414e+06	0.349954	-1.51476	0.000366737	1.51362	down
neg_5788	Chlorin E6	3.10484e+06	4.37394e+06	1.40875	0.494415	0.041881	1.04721	up
neg_5794	Avermectin B1b	34017.2	133664	3.92931	1.97428	0.0203309	1.27055	up
neg_5795	Ampeloside Bf2	34333.5	211558	6.16187	2.62337	0.00109967	1.56918	up
neg_5796	PIP(PGE2/20:4(8Z,11Z,14Z,17Z))	34584.8	490731	14.1892	3.82673	0.00741227	1.42641	up
neg_5803	Oxdralazine	114782	265382	2.31206	1.20918	0.0225033	1.02278	up
neg_5819	alpha-AMINO-3-HYDROXY-5-METHYL-4-ISOXAZOLEPROPIONIC ACID	42085.3	11191.3	0.26592	-1.91094	0.000347307	1.41917	down
neg_5820	Pozanicline	238018	103431	0.43455	-1.2024	0.000901143	1.38024	down
neg_5822	3-Methyl-5-pentyl-2-furanpropanoic acid	213297	117376	0.550295	-0.861723	0.023402	1.02416	down
neg_5829	CDP-DG(20:4(5Z,8Z,11Z,14Z)/PGJ2)	54235	118394	2.18298	1.1263	0.00250304	1.43412	up
neg_5831	Ineketone	7.43769e+06	3.66394e+06	0.492617	-1.02146	0.00252214	1.41722	down
neg_5843	4-Pentenoic acid	21360.8	8329.73	0.389954	-1.35862	0.00528174	1.28755	down
neg_5848	Hydroxytyrosol 3'-glucuronide	2.23224e+07	8.00207e+06	0.358477	-1.48005	0.00116638	1.47256	down
neg_5854	AMPHOTERICIN B METHYL ESTER	29782	550423	18.4818	4.20803	0.030137	1.12218	up
neg_5859	Butirosina	1.26676e+06	2.05305e+06	1.62071	0.696622	0.01926	1.05514	up
neg_5873	5-Pentyl-2-furanheptanoic acid	2.95472e+06	1.49562e+06	0.506179	-0.98228	0.0047998	1.23972	down
neg_588	5-Fluorouridine 5'-triphosphate	99145.9	28418.2	0.28663	-1.80274	0.00165919	1.39033	down
neg_5887	Kudzusaponin SA4	371730	2.21609e+06	5.96156	2.57569	0.00183954	1.53472	up
neg_5891	5-Aminoimidazole-4-carboxyamide	41752.9	16330.8	0.391129	-1.35428	0.0271734	1.1153	down
neg_5892	L-2-Amino-3-oxobutanoic acid	7626.84	2841.97	0.372628	-1.42419	0.000591439	1.40067	down
neg_5893	Androsta-1,4-diene-17-carboxylicacid, 17-[(ethoxycarbonyl)oxy]-11-hydroxy-3-oxo-, fluoromethyl ester, (11b,17a)-	198889	495395	2.49081	1.31661	0.00202068	1.5032	up
neg_5894	PIP(PGF1alpha/16:2(9Z,12Z))	165736	439125	2.64955	1.40575	0.00376223	1.46661	up
neg_5900	(Z)-7-[(1R,2R,3R,5S)-2-(1,2-Dihydroxy-3-oxooctyl)-3,5-dihydroxycyclopentyl]hept-5-enoic acid	3.48327e+06	1.88425e+06	0.540944	-0.886448	0.0198058	1.14465	down
neg_5908	CDP-DG(PGF1alpha/16:0)	16713.2	77450	4.63407	2.21228	0.0288117	1.19477	up
neg_5924	2-Hexylthiophene	251738	89991.7	0.357481	-1.48406	0.000744346	1.49258	down
neg_5957	Mpomeovt	281327	1.07793e+06	3.83161	1.93795	0.000313458	1.64613	up
neg_5985	Myrigalone A	1.35198e+06	728309	0.538697	-0.892455	0.00356053	1.2565	down
neg_5991	Carboxy methyl lysine	52629.6	10570.8	0.200852	-2.31579	0.00523353	1.31407	down
neg_6005	CDP-DG(18:2(9Z,11Z)/PGF1alpha)	18960	229472	12.1029	3.59729	0.0196773	1.14383	up
neg_6014	(17R)-17-Ethynyl-11-methoxy-13-methyl-7,8,9,11,12,14,15,16-octahydro-6H-cyclopenta[a]phenanthrene-3,17-diol	2.02912e+06	789438	0.389054	-1.36196	0.000502516	1.53024	down
neg_6023	(3b,9R)-5-Megastigmene-3,9-diol 9-[apiosyl-(1->6)-glucoside]	45033.1	298301	6.62404	2.72771	0.00115635	1.57847	up
neg_6037	PI(PGE2/18:3(6Z,9Z,12Z))	477391	1.58919e+06	3.3289	1.73504	0.00142161	1.53425	up
neg_6041	7-Oxoprostaglandin I2	1.45299e+07	2.11899e+07	1.45837	0.544356	0.0383771	1.11619	up
neg_6048	Kanamycin A	61645.5	180358	2.92574	1.5488	0.00486979	1.3972	up
neg_6055	4'-Hydroxy-5,5'-diisopropyl-2,2'-dimethyl-3,4-biphenylquinone	584133	251326	0.430254	-1.21674	0.00621458	1.2818	down
neg_6073	Myricanene B 5-[arabinosyl-(1->6)-glucoside]	6.91615e+06	4.07486e+06	0.589181	-0.763218	0.0346015	1.00554	down
neg_6074	Pentacarboxylporphyrin I	6.90746e+06	1.07755e+07	1.55998	0.641523	0.00666485	1.28568	up
neg_6098	Lyciumoside IV	217102	765181	3.52452	1.81743	0.000651704	1.58984	up
neg_6101	Bremelanotide	78676.6	281947	3.58361	1.84142	0.00485697	1.40862	up
neg_6102	CDP-DG(LTE4/i-14:0)	95958.8	200008	2.08431	1.05957	0.00433101	1.37407	up
neg_6117	Mangalkanyl glucoside	306117	175622	0.573707	-0.801615	0.02902	1.09391	down
neg_6122	N-Monodemethyl roxithromycin	325862	505495	1.55125	0.633434	0.0358947	1.11254	up
neg_6144	Murnac-tripeptide	401836	625745	1.55722	0.63897	0.00641114	1.30574	up
neg_6147	PG(PGF2alpha/18:0)	727452	1.7729e+06	2.43713	1.28519	0.00871494	1.20852	up
neg_6168	(S)-Spinacine	719595	1.10656e+06	1.53775	0.620819	0.00346065	1.28483	up
neg_6197	Blumealactone C	1.09588e+06	665769	0.607518	-0.719001	0.0108026	1.15525	down
neg_6200	(5E)-7-{4,6-dihydroxy-2-[(1E,5E)-3-hydroxyocta-1,5-dien-1-yl]oxan-3-yl}hept-5-enoyl-CoA	267959	58627.8	0.218794	-2.19236	0.0134585	1.17863	down
neg_6209	Chinenoside II	56824.4	471369	8.29519	3.05228	0.00914936	1.37606	up
neg_6211	5-Hydroxy-1-methylhydantoin	30933.3	196571	6.35469	2.66782	0.000485045	1.5723	up
neg_6215	gamma-Glutamylcysteine	848713	2.49413e+06	2.93871	1.55518	0.000181064	1.39009	up
neg_6230	PIP(TXB2/20:2(11Z,14Z))	33037.9	197587	5.98062	2.5803	0.00679247	1.37094	up
neg_6231	CDP-DG(PGE2/18:3(6Z,9Z,12Z))	57995.6	157079	2.70846	1.43748	0.0169327	1.22929	up
neg_6240	MPPa (Methyl pyropheophorbide-a)	1.7148e+07	3.20569e+07	1.86942	0.902593	0.00118687	1.45457	up
neg_6245	Elatoside K	30247.9	142464	4.70988	2.23569	0.00148748	1.49011	up
neg_6250	(S)-3-(4-Methoxyphenyl)-N-((S)-1-((R)-2-methyloxiran-2-yl)-1-oxo-3-phenylpropan-2-yl)-2-((S)-2-(2-morpholinoacetamido)propanamido)propanamide	2.95994e+06	4.5802e+06	1.5474	0.629842	0.0214318	1.1489	up
neg_6251	(3Z)-Phycoerythrobilin	2.87337e+06	5.6525e+06	1.9672	0.976143	0.0102302	1.22221	up
neg_6258	4-Acetamido-2-aminobutanoic acid	41893.3	18502.9	0.441666	-1.17897	0.0161761	1.17634	down
neg_6278	PIP(PGF2alpha/20:2(11Z,14Z))	20512.3	144305	7.03507	2.81457	0.0492326	1.0388	up
neg_6288	3-carboxy-4-methyl-5-pentyl-2-furanpropanoic acid	807926	1.58394e+06	1.9605	0.971221	0.0139246	1.2432	up
neg_6309	PI(PGE2/18:0)	108377	331634	3.05999	1.61353	0.00938251	1.35683	up
neg_6322	Alamandine	165413	659980	3.9899	1.99635	0.00764337	1.16125	up
neg_6335	(2S)-2-[[2-[(2S,3S)-2-[[(2R)-2-Amino-3-mercaptopropyl]amino]-3-methylpentoxy]-1-oxo-3-phenylpropyl]amino]-4-methylsulfonylbutanoic acid propan-2-yl ester	2.10516e+06	3.81851e+06	1.81388	0.859083	0.000422741	1.4065	up
neg_6338	Achyranthoside C	1.13829e+06	4.68979e+06	4.12002	2.04265	0.00114285	1.55587	up
neg_6347	Carboxyyessotoxin	144837	301448	2.08129	1.05748	0.00869278	1.33287	up
neg_6350	7-Hydroxycannabidiol	1.08507e+06	1.59475e+06	1.46972	0.555541	0.0151581	1.18383	up
neg_6357	Pyrraline	545886	932719	1.70863	0.772844	0.0144653	1.28554	up
neg_6360	Dapta	146892	502061	3.41789	1.77311	0.00506184	1.35698	up
neg_6369	Hydroxyisonobilin	386181	3.08837e+06	7.99722	2.9995	0.0323402	1.08773	up
neg_6378	Cabazitaxel	97374	150223	1.54274	0.625497	0.0355749	1.12671	up
neg_638	Glycine formate	428461	130536	0.304662	-1.71472	0.00623235	1.28327	down
neg_6395	PI(TXB2/22:5(4Z,7Z,10Z,13Z,16Z))	109136	267062	2.44706	1.29105	0.00062001	1.54084	up
neg_6415	(E)-4-[[(1R)-2-[[(2R)-2-(2-Adamantyloxycarbonylamino)-3-(1H-indol-3-yl)-2-methylpropanoyl]amino]-1-phenylethyl]amino]-4-oxobut-2-enoic acid	4.24347e+06	7.06911e+06	1.66588	0.736285	0.0221106	1.13612	up
neg_6422	2'-Deoxymugineic acid	876960	563135	0.642144	-0.639031	0.0179418	1.0113	down
neg_6435	25-Desacetyl rifapentine	145623	492855	3.38445	1.75892	0.000297386	1.61628	up
neg_6439	PIP(20:2(11Z,14Z)/PGF2alpha)	67048.7	150670	2.24717	1.16811	0.0200061	1.1956	up
neg_6463	PIP(20:1(11Z)/TXB2)	25572.2	57687.4	2.25586	1.17368	0.00278857	1.33179	up
neg_6464	Alkaloid C from cephalotaxus	22119.4	49353.5	2.23123	1.15784	0.0123562	1.31102	up
neg_6480	Papa nonoate	77054.5	16787	0.217859	-2.19853	0.000762756	1.57245	down
neg_6481	Nb-Methyltetrahydroharmol	1.44651e+06	373687	0.258337	-1.95267	0.00118949	1.53499	down
neg_6493	PA(PGE2/19:2(10Z,13Z))	148078	272085	1.83745	0.877703	0.00491645	1.34169	up
neg_6499	2,5-Dimethyl-1,4-dithiane-2,5-diol	76008	3445.88	0.0453358	-4.46321	0.0328711	1.1775	down
neg_6500	[(2S,3R)-2-Amino-3-hydroxybutanoyl] (2S)-pyrrolidine-2-carboxylate	38407.5	15891.3	0.413755	-1.27315	0.00413879	1.32424	down
neg_6511	Spinacoside C	133208	306669	2.30218	1.203	0.0186141	1.22912	up
neg_6517	Cucurbitacin A	1.14717e+06	505719	0.44084	-1.18167	0.00583709	1.28406	down
neg_6518	Tetranor-PGEM	475947	242950	0.510456	-0.970142	0.00550662	1.29343	down
neg_6521	4-Hydroxy-all-trans-retinyl acetate	2.04104e+06	7.39427e+06	3.62279	1.8571	0.000187969	1.58264	up
neg_6534	Bipindogulomethyloside	4.60996e+06	2.97786e+06	0.645963	-0.630477	0.035339	1.01397	down
neg_6541	p-Cumic alcohol	18911.7	8839.84	0.467428	-1.09718	0.00558487	1.2469	down
neg_6547	Mammea B/BC cyclo E	1.73039e+06	928394	0.536523	-0.898287	0.00886774	1.17656	down
neg_6551	2'''-N-Acetyl-6'''-deamino-6'''-hydroxyparomomycin II	3.12655e+06	1.36537e+06	0.436703	-1.19528	0.0148315	1.10938	down
neg_6558	5-Valyl angiotensin II	82519.4	195143	2.36482	1.24173	0.01298	1.20763	up
neg_656	3-Propyl-1H-pyrazole	496282	1.56279e+06	3.14899	1.65489	9.99724e-05	1.55702	up
neg_6561	13,14-dehydro-15-cyclohexyl Carbaprostacyclin	1.34488e+07	4.2642e+06	0.317069	-1.65713	0.000977915	1.53381	down
neg_6589	Tetrahydroharmol	278963	176938	0.634269	-0.656833	0.0215225	1.01904	down
neg_6591	6-Thioinosine	251045	739966	2.94754	1.55951	0.0177487	1.17807	up
neg_6603	5beta-Cyprinolsulfate	460179	746611	1.62244	0.698161	0.00456342	1.36934	up
neg_6612	PS(LTE4/22:4(7Z,10Z,13Z,16Z))	368102	923891	2.50988	1.32762	0.000622008	1.50498	up
neg_6636	PA(5-iso PGF2VI/22:6(4Z,7Z,10Z,13Z,16Z,19Z))	117455	229186	1.95126	0.964409	0.0051748	1.35415	up
neg_6645	PI(18:3(6Z,9Z,12Z)/PGF1alpha)	68651.5	187626	2.73303	1.4505	6.46756e-05	1.64926	up
neg_6647	PG(22:4(7Z,10Z,13Z,16Z)/LTE4)	587894	1.95968e+06	3.33339	1.73699	0.00039624	1.46323	up
neg_6651	S-Nitroso-N-acetylcysteine	146091	30161.2	0.206455	-2.2761	0.0211476	1.18806	down
neg_6661	Lanatoside	226460	618349	2.7305	1.44916	0.000484143	1.42223	up
neg_6668	Glycinamide, glycyl-L-prolyl-	1.03687e+06	428681	0.413438	-1.27426	0.00530902	1.34917	down
neg_6690	(3S,5R,6R,6'S)-6,7-Didehydro-5,6-dihydro-3,5,6'-trihydroxy-13,14,20-trinor-3'-oxo-beta,epsilon-caroten-19',11'-olide 3-acetate	1.97601e+06	3.91462e+06	1.98107	0.98628	0.0148503	1.17907	up
neg_6691	Cucurbitacin I 2-glucoside	189188	89111.8	0.471023	-1.08613	0.0101446	1.12014	down
neg_6696	N-Carbamylglutamate	14031.7	1650.8	0.117648	-3.08745	0.000144582	1.56843	down
neg_6703	Sativanone	1.42876e+06	629399	0.44052	-1.18272	0.00118778	1.42289	down
neg_6715	(Z)-2,4-Dihydroxy-6-(8-pentadecenyl)benzoic acid	1.78152e+07	9.54651e+06	0.535864	-0.90006	0.0221231	1.0899	down
neg_6727	PE(PGF2alpha/P-16:0)	301614	122136	0.40494	-1.30422	0.0361928	1.00165	down
neg_6730	7alpha-hydroxyestradiol	2.3958e+06	1.03438e+06	0.431749	-1.21174	0.00342273	1.3255	down
neg_6740	Sorbinil	115484	25578	0.221484	-2.17472	0.000584146	1.50418	down
neg_6746	21-Hydroxypregnenolone	1.6808e+07	2.82626e+06	0.16815	-2.57218	0.000153637	1.6369	down
neg_6753	Metapro	1.81213e+06	5.42971e+06	2.99631	1.58319	7.96948e-05	1.59726	up
neg_6773	Physalolactone	17309.4	131891	7.6196	2.92971	0.00548883	1.4686	up
neg_679	Lactyltrimethylammonium betaine	277641	147156	0.530023	-0.915874	0.00484632	1.31392	down
neg_6797	L-Prolinamide,D-tyrosyl-L-arginylglycyl-4-nitro-L-phenylalanyl-	350188	193655	0.553005	-0.854636	0.00880296	1.13722	down
neg_6799	PA(PGF2alpha/14:0)	210011	38667.1	0.184119	-2.44129	0.0106559	1.16825	down
neg_6811	Fidaxomicin	581648	1.86393e+06	3.20457	1.68013	0.00145602	1.3787	up
neg_6812	12-Ketoporrigenin 3-[4'-(2''-glucosyl-3''-xylosyl)-glucosyl)-galactoside]	72349.7	265867	3.67475	1.87765	0.00977897	1.34738	up
neg_6823	PA(2:0/22:5(4Z,7Z,10Z,13Z,19Z)-O(16,17))	3.19071e+06	5.88861e+06	1.84555	0.884049	0.00109486	1.44308	up
neg_6824	Kanokoside C	283683	73165.7	0.257914	-1.95504	0.0379353	1.05638	down
neg_6831	PIP(20:1(11Z)/PGF2alpha)	366854	2.15906e+06	5.88533	2.55712	0.00217513	1.53007	up
neg_6837	((2R,5R)-2-Benzyl-5-(prop-2-yn-1-yloxy)piperidin-1-yl)(4-(bis(4-fluorophenyl)(hydroxy)methyl)-2H-1,2,3-triazol-2-yl)methanone	1.30159e+06	2.04405e+06	1.57042	0.651149	0.00755244	1.1832	up
neg_6839	PGP(22:4(7Z,10Z,13Z,16Z)/PGE1)	3.03561e+06	6.58877e+06	2.17049	1.11802	0.000289555	1.54308	up
neg_6843	Quinupristin	1.35494e+06	2.87884e+06	2.1247	1.08726	0.000693741	1.47556	up
neg_6873	PI(18:2(9Z,12Z)/PGJ2)	157870	76342.1	0.483577	-1.04818	0.0310186	1.01565	down
neg_6892	PA(6 keto-PGF1alpha/22:4(7Z,10Z,13Z,16Z))	217182	98366.2	0.45292	-1.14267	0.0237904	1.15856	down
neg_6923	Dexanabinol	1.84404e+07	6.47531e+06	0.351149	-1.50985	0.0027965	1.36369	down
neg_6934	gamma-Glutamyl-beta-aminopropiononitrile	100117	12982.8	0.129676	-2.94701	0.0132464	1.18782	down
neg_6938	2,3-Dinor-8-iso prostaglandin F1alpha	1.08515e+06	8.49001e+06	7.82378	2.96787	0.00671353	1.36431	up
neg_6943	Salinomycin	384469	199443	0.51875	-0.94689	0.0198687	1.02998	down
neg_6945	Chinenoside I	33359.4	81216.9	2.4346	1.28369	0.00602846	1.26513	up
neg_6958	Gly-Pro-Gly-Arg-Ala-Phe	238129	548797	2.30462	1.20453	0.00245148	1.4324	up
neg_6961	3-Aminoazetidin-2-one	37674.8	16191.7	0.429774	-1.21835	0.00395385	1.13768	down
neg_6965	7-keto DHEA	1.95606e+06	791725	0.404754	-1.30488	0.00163043	1.41572	down
neg_6982	(+)-gamma-Hydroxy-L-homoarginine	40519.7	14079.1	0.347462	-1.52507	5.13906e-05	1.50803	down
neg_6989	Dihydroouabain	581484	358906	0.617224	-0.696133	0.0123239	1.0968	down
neg_6992	PA(8:0/18:3(10,12,15)-OH(9))	764698	1.07062e+06	1.40005	0.485479	0.0448119	1.01659	up
neg_7006	(8S,9R,10S,13S,14S)-10,13-Dimethyl-2,3,4,5,6,7,8,9,12,14,15,16-dodecahydro-1H-cyclopenta[a]phenanthrene-11,17-dione	100052	34289.8	0.34272	-1.5449	0.0054954	1.22053	down
neg_7013	Epijasminoside A	7.53661e+06	4.97168e+06	0.65967	-0.600184	0.0291709	1.02499	down
neg_7018	Physagulin C	12586.3	40682.1	3.23226	1.69254	0.0349658	1.1284	up
neg_7029	Edrophonium	329952	66385.5	0.201197	-2.31332	0.000574143	1.52303	down
neg_7032	2-Imidazolidinone, 4-hydroxy-1-(5-nitro-2-thiazolyl)-	1.46257e+06	231614	0.158361	-2.65871	0.00103963	1.46537	down
neg_7033	Theaspirane	1.61367e+07	3.44391e+06	0.213421	-2.22822	0.000914437	1.48501	down
neg_7045	Avenacin B2	397109	745498	1.87731	0.908667	0.0290793	1.11797	up
neg_7062	Olitorin	319713	158086	0.49446	-1.01607	0.0249668	1.15585	down
neg_7066	PI(6 keto-PGF1alpha/18:3(6Z,9Z,12Z))	241524	398561	1.65019	0.722634	0.014301	1.2004	up
neg_7067	PI(22:5(4Z,7Z,10Z,13Z,16Z)/6 keto-PGF1alpha)	1.50033e+06	3.24804e+06	2.16489	1.11429	0.000766587	1.44147	up
neg_7068	PIP(6 keto-PGF1alpha/20:2(11Z,14Z))	546021	1.28624e+06	2.35566	1.23613	0.00450171	1.37459	up
neg_7069	Ornithokinin	110479	434600	3.93376	1.97591	0.045096	1.04682	up
neg_7073	PI(PGE1/18:3(6Z,9Z,12Z))	74753	139519	1.8664	0.900257	0.00857438	1.22894	up
neg_7075	PIP(PGE1/20:1(11Z))	574047	2.27274e+06	3.95915	1.98519	0.022863	1.14114	up
neg_7104	PI(16:0/6 keto-PGF1alpha)	35811.3	77007.8	2.15038	1.10459	0.0355488	1.09904	up
neg_7105	Celanide	743749	2.17965e+06	2.93063	1.55121	0.00123123	1.36976	up
neg_7113	21-hydroxypregnenolone	4.83103e+06	1.67359e+06	0.346426	-1.52938	0.000233371	1.49481	down
neg_7117	Netivudine	249217	110058	0.441617	-1.17913	0.00913231	1.21947	down
neg_7131	(1S,2S,3S,4R)-3-(1-Acetamido-2-ethylbutyl)-4-(diaminomethylideneamino)-2-hydroxycyclopentane-1-carboxylic acid	3.07738e+06	1.90552e+06	0.6192	-0.691522	0.0203603	1.07529	down
neg_7178	PG(i-19:0/PGF1alpha)	3.42152e+06	1.3948e+06	0.407656	-1.29458	0.00340107	1.32946	down
neg_7180	Cortivazol	27787.7	155550	5.59781	2.48486	0.00606517	1.39796	up
neg_7193	Pregnanediol 3-O-glucuronide	5.91907e+07	9.93902e+07	1.67915	0.747734	0.0247496	1.11719	up
neg_7212	54-Deoxy-50-hydroxyciguatoxin	23631.4	126858	5.36818	2.42443	0.0166762	1.19443	up
neg_7217	Dehydroepiandrosterone	2.55085e+06	667412	0.261643	-1.93433	2.27387e-05	1.64083	down
neg_7228	1-Pyrrolidinyloxy, 3-(aminocarbonyl)-2,2,5,5-tetramethyl-	46374.5	13158.8	0.283751	-1.8173	0.000196931	1.50556	down
neg_7261	(1R,7S,13S,15S)-2,15-Dihydroxy-7-methyl-6-oxabicyclo[11.3.0]hexadeca-3,11-dien-5-one	727689	296236	0.407091	-1.29658	0.0113692	1.17798	down
neg_7269	Apramycin	4.44938e+06	2.2249e+07	5.00048	2.32207	0.000205518	1.54857	up
neg_7279	Desmopressin	133024	546103	4.10528	2.03748	0.00736811	1.31822	up
neg_729	3-Oxalomalic acid	791011	441383	0.557999	-0.841666	0.011454	1.2437	down
neg_7292	Pyoverdin G4R	63488.8	168398	2.65241	1.4073	0.00552015	1.36424	up
neg_7300	(R)-2-Hydroxysterculic acid	2.60431e+07	7.40925e+06	0.284499	-1.8135	5.40883e-05	1.59963	down
neg_7315	PG(LTE4/i-19:0)	23838.7	86095.8	3.6116	1.85264	0.0308199	1.04848	up
neg_7318	3-Pyridinecarboximidamide, N-(2-hydroxy-3-(1-piperidinyl)propoxy)-	736812	424093	0.575579	-0.796914	0.0102802	1.24918	down
neg_7331	2H-Benzo[F]isoindole-1-carbonitrile	1914.22	19724	10.3039	3.36512	0.010321	1.30152	up
neg_7370	PIP(PGE1/16:2(9Z,12Z))	21100.6	46196.3	2.18933	1.13049	0.0130665	1.18835	up
neg_7374	Lentialexin	41677.8	13773.7	0.330481	-1.59736	0.00118701	1.36972	down
neg_7378	[8]-Dehydrogingerdione	246679	532807	2.15992	1.11098	0.0208372	1.05151	up
neg_740	Luteolin 3'-(3''-acetylglucuronide)	1.49941e+06	3.37877e+06	2.25341	1.17211	0.0333024	1.00349	up
neg_7415	PA(20:5(5Z,8Z,10E,14Z,17Z)-OH(12)/10:0)	2.02828e+06	7.11457e+06	3.50768	1.81052	0.00621968	1.34024	up
neg_7456	N2-Methyl-L-arginine	38857.7	17923.6	0.461261	-1.11634	0.00779669	1.24159	down
neg_7460	Avermectin A1a monosaccharide	312614	492862	1.57658	0.656803	0.037936	1.01003	up
neg_7467	Prednisone	2.84008e+06	1.27691e+06	0.449604	-1.15327	0.00193899	1.39644	down
neg_7477	DG(22:0/6 keto-PGF1alpha/0:0)	4.31205e+06	955362	0.221556	-2.17426	0.00642724	1.34583	down
neg_7483	PIP(16:0/PGF1alpha)	63084.7	299182	4.74254	2.24566	0.00330202	1.32935	up
neg_7498	PA(21:0/PGE2)	6.52663e+06	2.44471e+06	0.374575	-1.41667	0.0197244	1.12685	down
neg_7501	PI(PGE2/18:1(11Z))	85823.4	229867	2.67838	1.42136	0.00200511	1.49791	up
neg_7514	SM(d19:1/5-iso PGF2VI)	557838	226105	0.405323	-1.30285	0.00490021	1.24715	down
neg_757	Apigenidin	575524	984467	1.71056	0.774466	0.000972555	1.38539	up
neg_7584	Primary fluorescent chlorophyll catabolite	366122	618679	1.68982	0.756868	0.00918707	1.13148	up
neg_7587	PA(PGE1/24:1(15Z))	2.0266e+06	262198	0.129378	-2.95034	0.0420042	1.08746	down
neg_7588	Doramectin	258149	91946.2	0.356175	-1.48934	0.00561732	1.30899	down
neg_7589	PIP(6 keto-PGF1alpha/18:2(9Z,12Z))	145279	363399	2.50139	1.32273	0.00348507	1.40179	up
neg_7590	Pindolol	47228.3	21720.9	0.459913	-1.12057	0.00368841	1.22133	down
neg_7593	O-Galactosyl-5-hydroxylysine	1.7604e+06	494767	0.281053	-1.83108	0.00288066	1.37916	down
neg_7594	HU-331	2.33403e+06	1.42812e+06	0.611866	-0.708712	0.0166734	1.10104	down
neg_7598	(R)-1-O-[b-D-Glucopyranosyl-(1->6)-b-D-glucopyranoside]-1,3-octanediol	2.92298e+06	6.41751e+06	2.19554	1.13458	0.000419771	1.48879	up
neg_7604	MG(20:5(5Z,8Z,11Z,14Z,16E)-OH(18R)/0:0/0:0)	285655	95354.8	0.333811	-1.58289	0.000773514	1.4123	down
neg_7605	calyculin A	179970	771027	4.28421	2.09903	0.00110314	1.55499	up
neg_7616	Neomycin B	782963	1.35826e+06	1.73477	0.794746	0.00975414	1.25584	up
neg_7625	PGP(22:5(7Z,10Z,13Z,16Z,19Z)/20:4(6Z,8E,10E,14Z)-2OH(5S,12R))	108619	420929	3.87527	1.9543	0.000870285	1.58061	up
neg_7626	PIP(PGE1/20:3(8Z,11Z,14Z))	127217	381841	3.0015	1.58568	0.00409701	1.35154	up
neg_7639	PG(LTE4/18:3(6Z,9Z,12Z))	58864.6	245325	4.16761	2.05922	0.00162545	1.51267	up
neg_7640	Asiaticoside B	588043	1.00792e+06	1.71402	0.777382	0.0239158	1.13904	up
neg_7641	hydroxypropyl cyclodextrin	280021	692417	2.47273	1.30611	0.00408212	1.26804	up
neg_7646	(2S,3R)-2-Acetamido-3-hydroxy-4-methylpentanoate	740862	3.78052e+06	5.10287	2.35131	0.000101247	1.67227	up
neg_7648	Carbetocin	25473	55442.6	2.17652	1.12202	0.021516	1.20409	up
neg_7651	PIP(20:2(11Z,14Z)/TXB2)	90727.3	331124	3.64966	1.86776	0.00252461	1.36704	up
neg_7666	PGP(22:5(4Z,7Z,10Z,13Z,16Z)/22:6(5Z,7Z,10Z,13Z,16Z,19Z)-OH(4))	582278	1.72717e+06	2.96624	1.56863	0.000131939	1.601	up
neg_7668	PIP(20:4(5Z,8Z,11Z,14Z)/6 keto-PGF1alpha)	89816.6	292201	3.2533	1.70191	0.000348523	1.54058	up
neg_7669	Ethyl4-ethoxy-6-methylnicotinate	29672.3	138713	4.67483	2.22491	0.00423608	1.36969	up
neg_767	Molybdopterin precursor Z	199766	330635	1.65511	0.72693	0.000511319	1.49703	up
neg_7681	PS(LTE4/18:2(9Z,12Z))	3.26865e+07	1.31481e+08	4.0225	2.00809	0.000197849	1.63001	up
neg_769	Coenzyme A	347333	925170	2.66364	1.4134	0.00368168	1.29125	up
neg_7691	Fludrocortisone acetate	187030	100825	0.539086	-0.891413	0.00846077	1.17541	down
neg_7693	PIP(18:2(9Z,12Z)/PGF2alpha)	925104	2.31899e+06	2.50673	1.32581	0.000420989	1.55347	up
neg_770	(S)-3-hydroxy-isobutanoyl-CoA	73624.2	173750	2.35996	1.23876	0.000151034	1.37846	up
neg_7704	PI(PGE1/16:1(9Z))	1.09395e+06	3.14861e+06	2.87821	1.52517	0.000235732	1.59856	up
neg_7706	PI(18:0/PGE2)	180729	345829	1.91353	0.936234	0.0167254	1.17839	up
neg_7722	3-Methyl-5-pentyl-2-furannonanoic acid	1.38454e+07	7.68224e+06	0.554859	-0.849808	0.00121079	1.33836	down
neg_7723	Phytocassane E	309844	161958	0.522709	-0.93592	0.0102418	1.15157	down
neg_7728	7,8-Dihydrovomifoliol 9-[apiosyl-(1->6)-glucoside]	362889	1.34618e+06	3.70961	1.89127	0.00201643	1.40938	up
neg_7730	Glycylserylprolylmethionylphenylalanylvalinamide	1.88407e+06	3.26172e+06	1.73121	0.79178	0.00450948	1.25055	up
neg_7733	Cyclo(Pro-Phe-D-Trp-Lys-Thr-Phe)	205168	317637	1.54818	0.630576	0.036859	1.13434	up
neg_7759	3-Indoleacetonitrile	10419.6	21322.3	2.04636	1.03306	0.00458919	1.15442	up
neg_7760	9-Aminoacridine	552354	835829	1.51321	0.597616	0.0178181	1.05468	up
neg_777	5-Sulfoxymethylfurfural	1.02257e+06	1.63434e+06	1.59827	0.676515	0.0113854	1.17744	up
neg_7770	Galactosylhydroxylysine	560553	1.55722e+06	2.778	1.47405	0.0109678	1.28503	up
neg_7777	Physangulide	1.02876e+06	2.00434e+06	1.94829	0.962212	0.00719936	1.21462	up
neg_7779	Capsianoside I	369241	777958	2.10692	1.07513	0.00528483	1.35889	up
neg_7786	(3a,5b)-24-oxo-24-[(2-sulfoethyl)amino]cholan-3-yl-b-D-Glucopyranosiduronic acid	215285	358853	1.66687	0.737146	0.0164887	1.19653	up
neg_7788	PA(PGF2alpha/13:0)	1.53758e+06	921418	0.599266	-0.738731	0.0327497	1.02995	down
neg_7807	L-alpha-Amino-1H-pyrrole-1-hexanoic acid	25937.8	5113.06	0.197128	-2.3428	0.00421322	1.33993	down
neg_7811	16-a-Hydroxypregnenolone	395410	1.89915e+06	4.80299	2.26393	0.00281175	1.3843	up
neg_7817	PI(22:2(13Z,16Z)/TXB2)	415350	615541	1.48198	0.567528	0.0464472	1.04323	up
neg_7820	[8]-Paradol	1.19743e+06	771929	0.644655	-0.633402	0.0223332	1.03317	down
neg_7826	Polyporenic acid C	3.94361e+06	2.19341e+06	0.556194	-0.84634	0.0217278	1.13877	down
neg_7829	Lucyoside J	1.76295e+06	3.94898e+06	2.23998	1.16349	0.0298572	1.01182	up
neg_783	Sanguiin H4	167454	280008	1.67214	0.7417	0.00828135	1.12149	up
neg_7865	PG(6 keto-PGF1alpha/18:1(9Z))	607636	1.07493e+06	1.76904	0.822964	0.00682571	1.33316	up
neg_7868	PS(LTE4/20:3(5Z,8Z,11Z))	82012.6	205800	2.50937	1.32732	0.030062	1.18009	up
neg_7869	PIP(PGF2alpha/20:3(5Z,8Z,11Z))	208413	547483	2.62691	1.39337	0.00184827	1.45965	up
neg_787	4-hydroxyoctanedioyl-CoA	112653	800110	7.10242	2.82831	1.88943e-05	1.72792	up
neg_7880	9-Pentadecene-12,14-diyne-1,11-diol	1.54867e+06	559102	0.36102	-1.46985	0.000850505	1.50619	down
neg_7919	2-Methoxyestrone 3-glucuronide	140303	494177	3.52221	1.81648	0.00029057	1.61991	up
neg_7920	PIP(20:4(5Z,8Z,11Z,14Z)-OH(20)/22:3(10Z,13Z,16Z))	21503.7	62612.7	2.91172	1.54187	0.0471458	1.0486	up
neg_7932	Tragopogonsaponin K	1.81678e+07	6.80896e+07	3.74781	1.90605	0.000323846	1.5994	up
neg_7933	PGP(20:2(11Z,14Z)/22:6(4Z,7Z,11E,13Z,15E,19Z)-2OH(10S,17))	187422	626197	3.34111	1.74033	8.81852e-05	1.63384	up
neg_7936	Butanoyl (2S)-2-amino-5-(diaminomethylideneamino)pentanoate	334984	130815	0.390511	-1.35657	0.00118864	1.47629	down
neg_7937	Monacolin J acid	2.1604e+07	8.56962e+06	0.396668	-1.33399	0.00166967	1.37998	down
neg_7944	PG(5-iso PGF2VI/20:4(5Z,8Z,11Z,14Z))	132777	33767.5	0.254318	-1.97529	0.0038208	1.4093	down
neg_7960	26-(2-Glucosyl-6-acetylglucosyl]-1,3,11,22-tetrahydroxyergosta-5,24-dien-26-oate	826594	1.64114e+06	1.98543	0.98945	0.00331212	1.32879	up
neg_7976	PI(PGF2alpha/22:5(4Z,7Z,10Z,13Z,16Z))	1.0487e+06	2.15689e+06	2.05672	1.04034	0.00310385	1.42221	up
neg_7985	PE(15:0/16:1(9Z))	1.37901e+06	336023	0.24367	-2.037	0.00855863	1.2784	down
neg_799	2-Furanmethanol	255138	523797	2.05299	1.03773	0.000753133	1.32552	up
neg_7990	PI(TXB2/16:0)	564747	336377	0.595624	-0.747527	0.0251639	1.03332	down
neg_8009	Baccatin III	597208	1.21962e+06	2.0422	1.03013	0.000859963	1.46548	up
neg_8019	Metildigoxin	125745	225863	1.7962	0.844946	0.0354899	1.04075	up
neg_8020	SM(d20:1/TXB2)	1.28881e+06	360767	0.279922	-1.83691	0.00636476	1.34538	down
neg_8023	Petrosaspongiolide m	124886	50092.8	0.401107	-1.31794	0.00488254	1.21642	down
neg_8054	Caproylcholine	347891	57196.1	0.164408	-2.60465	0.000683121	1.59104	down
neg_807	Desacetyl-nitazoxanide	2.82872e+06	4.55201e+06	1.60921	0.686355	0.00815898	1.08952	up
neg_8072	PI(6 keto-PGF1alpha/22:5(4Z,7Z,10Z,13Z,16Z))	36722.1	76226.7	2.07577	1.05365	0.016535	1.23542	up
neg_8074	PIP(PGF2alpha/22:2(13Z,16Z))	85325.9	209811	2.45893	1.29803	0.0238093	1.19781	up
neg_8076	1-[(2R,4R,5R)-3,4-Dihydroxy-5-(hydroxymethyl)-2-oxolanyl]-2-pyrimidinone	13587	25144.7	1.85064	0.888026	0.0208971	1.01638	up
neg_8088	(-)-Fumigaclavine B	1.1363e+06	437113	0.38468	-1.37827	0.00211214	1.44368	down
neg_8097	Etonogestrel	1.1977e+07	4.10864e+06	0.343044	-1.54353	0.00126046	1.41347	down
neg_8129	PA(15:0/PGE2)	7.81565e+06	1.7663e+07	2.25995	1.17629	0.0046037	1.31407	up
neg_8132	PI(18:3(6Z,9Z,12Z)/PGJ2)	406919	1.00707e+06	2.47485	1.30734	0.000757246	1.53137	up
neg_8139	SM(d20:1/6 keto-PGF1alpha)	142968	13067	0.0913977	-3.4517	0.00850823	1.33839	down
neg_8163	Guanidoacetic acid	26755.6	48445.7	1.81068	0.856528	0.0338684	1.10193	up
neg_8196	3,16-DIDEOXYMEXICANOLIDE-3β-DIOL	3.76565e+07	6.75522e+07	1.79391	0.843105	0.00982002	1.06317	up
neg_8204	BQ 123	1.08119e+06	2.69351e+06	2.49125	1.31687	0.0108163	1.25082	up
neg_8230	Capsianoside II	2.60551e+06	5.99603e+06	2.30129	1.20244	0.00375701	1.33618	up
neg_8243	Apo-10'-violaxanthal	1.30198e+07	4.40888e+07	3.38629	1.7597	0.000323801	1.55485	up
neg_825	Luteolin 7-O-[beta-D-glucuronosyl-(1->2)-beta-D-glucuronide]-4'-O-beta-D-glucuronide	250722	577637	2.30389	1.20407	0.00323957	1.43706	up
neg_8250	Sinapoylputrescine	193900	374732	1.9326	0.950545	0.0221542	1.16301	up
neg_8252	DG(22:0/PGE2/0:0)	2.16402e+06	989516	0.457258	-1.12892	0.000973676	1.3633	down
neg_8255	Cyclo(glycylglycylleucylleucylleucylprolylprolylphenylalanyl)	437161	4.8534e+06	11.1021	3.47276	0.0139463	1.19558	up
neg_8256	PA(21:0/PGE1)	264316	669033	2.53119	1.33982	0.00655819	1.32056	up
neg_8278	Urotensin-related peptide	61897.1	139038	2.24628	1.16754	0.0286544	1.12685	up
neg_8281	Oleamide	325917	31917.1	0.0979302	-3.3521	0.0022718	1.5093	down
neg_8288	PS(18:3(6Z,9Z,12Z)/LTE4)	2.14546e+06	1.09227e+07	5.09109	2.34797	0.000281187	1.6096	up
neg_8292	2-Ethyldihydro-3(2H)-thiophenone	17848.7	4654.44	0.260772	-1.93914	0.00995769	1.1665	down
neg_8304	Cyanoginosin	79388.4	217522	2.73997	1.45416	0.00173952	1.48338	up
neg_832	N-Desmethyl-p-O-sulfate rosiglitazone	84707.6	159916	1.88786	0.916749	0.000557532	1.39515	up
neg_833	nona-2,4,6-trienedioyl-CoA	40419	136008	3.36496	1.75059	0.00175855	1.34847	up
neg_8331	Isonuatigenin 3-[rhamnosyl-(1->2)-glucoside]	458976	250770	0.546369	-0.872053	0.0165119	1.14283	down
neg_8332	PI(20:3(5Z,8Z,11Z)/PGJ2)	57288.4	126277	2.20423	1.14028	0.00549691	1.3701	up
neg_8337	Shyobunol	1.41948e+06	345474	0.243381	-2.03871	9.53484e-05	1.60502	down
neg_8351	PIP(20:2(11Z,14Z)/PGE2)	1.01206e+06	2.40559e+06	2.37693	1.2491	0.00282373	1.42114	up
neg_8354	EPIISOPILOTURINE	157890	26213.3	0.166022	-2.59055	0.00121104	1.46734	down
neg_8359	PIP(22:3(10Z,13Z,16Z)/PGE2)	265951	576288	2.16689	1.11563	0.0176937	1.21143	up
neg_8378	PIP(PGF1alpha/18:0)	676006	1.19428e+06	1.76667	0.821032	0.0249018	1.16841	up
neg_8384	Arginyltryptophan	4.28309e+06	2.0507e+06	0.478789	-1.06254	0.00534119	1.28807	down
neg_8390	(+)-Mahanimbicine	3.64934e+06	2.01045e+06	0.550908	-0.860116	0.0146329	1.15631	down
neg_8391	SM(d17:2(4E,8Z)/PGE2)	271245	155726	0.574115	-0.800588	0.012079	1.13015	down
neg_8411	Soyasaponin bg	2.86781e+07	5.86948e+07	2.04668	1.03328	0.0136577	1.22305	up
neg_8415	Ampeloside Bf1	409925	986124	2.40562	1.26641	0.00368623	1.31085	up
neg_8417	Adenosyl cobyrinate a,c diamide	491781	1.27894e+06	2.60063	1.37886	0.00613206	1.26917	up
neg_8419	Pyrimidine-2,4,6-triol	890875	109513	0.122927	-3.02412	0.0042596	1.42022	down
neg_842	5-(2'-Carboxyethyl)-4,6-Dihydroxypicolinate	1.87449e+06	3.04484e+06	1.62435	0.699866	0.00560459	1.32434	up
neg_8420	5-(8,11-Pentadecadienyl)-1,3-benzenediol	7.80982e+06	1.86426e+06	0.238707	-2.06669	0.000589043	1.58198	down
neg_8441	Ulimorelin	272120	63808.2	0.234485	-2.09243	0.0243335	1.03609	down
neg_8464	PA(PGJ2/22:1(13Z))	63444.3	35095.3	0.553167	-0.854212	0.0173553	1.03419	down
neg_8479	PG(a-13:0/a-25:0)	469905	231992	0.493701	-1.01829	0.016221	1.12638	down
neg_848	UDP-D-apiose	1.23872e+06	2.85915e+06	2.30816	1.20674	0.00640237	1.18473	up
neg_8483	Cromakalim	83382.3	15530.1	0.186252	-2.42467	0.00224838	1.41984	down
neg_8496	SM(d17:2(4E,8Z)/5-iso PGF2VI)	259973	76749.1	0.295219	-1.76014	0.00480994	1.36201	down
neg_8502	5-Androstene-3b,16b,17a-triol	2.06386e+06	3.37218e+06	1.63392	0.708335	0.0434091	1.10472	up
neg_8504	(3S,5R,6R)-3,5-dihydroxy-6,7-didehydro-5,6-dihydro-12'-apo-beta-caroten-12'-al	803775	1.18015e+06	1.46826	0.55411	0.0251643	1.09329	up
neg_8514	apicidin	446627	255690	0.572492	-0.804671	0.00932743	1.13197	down
neg_8527	4-Hydroxydodecanedioylcarnitine	741486	296184	0.399446	-1.32393	0.00439945	1.27887	down
neg_854	hept-3-enedioyl-CoA	145054	322197	2.22122	1.15135	0.00987008	1.29124	up
neg_855	Theacitrin C	188171	316599	1.68251	0.750614	0.0199989	1.15358	up
neg_8559	PA(a-25:0/20:3(8Z,11Z,14Z)-2OH(5,6))	200838	44912.2	0.223623	-2.16086	0.00500919	1.31001	down
neg_8561	PI(PGJ2/18:3(6Z,9Z,12Z))	1.55581e+06	5.60393e+06	3.60195	1.84878	0.000939284	1.53758	up
neg_8566	Cetomacrogol 1000	197004	18128.6	0.0920215	-3.44188	0.00200304	1.42228	down
neg_8605	PG(PGF1alpha/i-19:0)	2.027e+06	265899	0.131178	-2.9304	0.013266	1.24511	down
neg_8611	PS(PGF1alpha/24:0)	77302.4	149430	1.93306	0.950887	0.0180457	1.247	up
neg_8637	PIP(PGJ2/22:3(10Z,13Z,16Z))	65690.9	118951	1.81077	0.856601	0.0344456	1.01008	up
neg_8638	CDP-DG(18:0/PGF2alpha)	533951	1.17473e+06	2.20007	1.13755	0.0127302	1.20354	up
neg_8644	Homoyessotoxin	425517	895468	2.10442	1.07342	0.0185007	1.14918	up
neg_8646	(d(CH2)51,Tyr(Me)2,Arg8)-Vasopressin	46648.7	191000	4.09443	2.03366	0.0320427	1.0023	up
neg_8649	(1S,2S,4R,8S)-p-Menthane-1,2,8,9-tetrol 2-glucoside	595963	1.14605e+06	1.92302	0.943373	0.00607644	1.19572	up
neg_8675	Fenazaquin	962038	346073	0.359729	-1.47502	0.00781915	1.17022	down
neg_8690	Trenbolone acetate	8851.39	31153	3.51956	1.8154	0.00587194	1.18514	up
neg_874	5-Taurinomethyl-2-thiouridine	674883	1.2298e+06	1.82224	0.865715	0.00921236	1.08957	up
neg_8744	Aesculetin	14449.7	56851.9	3.93446	1.97617	0.00351755	1.46635	up
neg_875	Luteolin 7-[E-feruloyl-(->2)-glucuronyl-(1->2)-glucuronide] 4'-glucuronide	300188	1.18746e+06	3.95572	1.98394	5.74798e-05	1.65232	up
neg_8762	PG(a-13:0/5-iso PGF2VI)	825790	400990	0.485583	-1.04221	0.0256708	1.08998	down
neg_8765	PA(24:0/20:4(6Z,8E,10E,14Z)-2OH(5S,12R))	59253.5	17775.6	0.299993	-1.737	0.0179767	1.09391	down
neg_8776	Netilmicin	5.39391e+06	1.23447e+07	2.28865	1.19449	0.00269078	1.38089	up
neg_878	CDP-glycerol	41610.4	109388	2.62887	1.39444	0.00200196	1.46181	up
neg_8781	PA(5-iso PGF2VI/18:2(9Z,11Z))	490621	1.07077e+06	2.18249	1.12597	0.00522005	1.30116	up
neg_880	(6Z,9Z,12Z,15Z)-Octadecatetraenoyl-CoA	99806.1	22765.7	0.2281	-2.13226	0.011351	1.27922	down
neg_8808	Testosterone glucuronide	1.30277e+06	8.09515e+06	6.2138	2.63548	0.000317009	1.58542	up
neg_8811	Acetamide, N-[2-(5-methoxy-1-nitroso-1H-indol-3-yl)ethyl]-	21183.8	106741	5.0388	2.33308	0.00740542	1.31173	up
neg_8813	1-Galactopyranosyl-5-fluorouracil	2.78735e+06	159655	0.0572785	-4.12586	0.00169938	1.53642	down
neg_8817	Apo-12'-zeaxanthinal	2.90999e+06	793432	0.272658	-1.87483	0.000375009	1.58661	down
neg_8829	Hovenidulcioside B2	281697	76680.6	0.272209	-1.87721	0.00413374	1.41009	down
neg_8835	L-Urobilinogen	2.17755e+06	5.14968e+06	2.36489	1.24177	0.0108975	1.28432	up
neg_8839	Acorusdiol	19036.2	7714.73	0.405267	-1.30306	0.00680065	1.1318	down
neg_8854	(11S,14S,17R,20S,23R)-20-Benzyl-17-[3-(diaminomethylideneamino)propyl]-14-(1H-indol-3-ylmethyl)-2,5,13,16,19,22-hexaoxo-1,6,12,15,18,21-hexazabicyclo[21.3.0]hexacosane-11-carboxamide	358564	114687	0.319852	-1.64452	0.00496168	1.22924	down
neg_8864	alpha-Carboxy-delta-decalactone	19973.7	4469.07	0.223747	-2.16006	0.00154624	1.3876	down
neg_8866	Sterculic acid	535243	134604	0.251482	-1.99147	0.000663304	1.48879	down
neg_8873	PG(i-20:0/20:3(5Z,8Z,11Z)-O(14R,15S))	518026	153177	0.295695	-1.75782	0.000606538	1.38615	down
neg_8890	17alpha-Hydroxyprogesterone	450521	155927	0.346103	-1.53073	0.00296112	1.40322	down
neg_8894	Mabiogenin 3-[rhamnosyl-(1->6)-glucoside]	128620	48779.9	0.379256	-1.39876	0.00819821	1.32846	down
neg_8898	PI(PGF1alpha/20:0)	703027	297508	0.423181	-1.24065	0.00753485	1.25838	down
neg_892	Diguanosine diphosphate	1.03203e+06	1.90832e+06	1.84909	0.886812	0.00222086	1.3484	up
neg_8928	PG(20:5(5Z,8Z,11Z,14Z,16E)-OH(18R)/a-25:0)	2.01656e+06	278960	0.138334	-2.85377	0.00201462	1.45767	down
neg_8967	CAY10429-d3	193640	52603.7	0.271657	-1.88014	1.6912e-05	1.65602	down
neg_8988	SM(d17:2(4E,8Z)/PGF2alpha)	1.86098e+06	629318	0.338165	-1.5642	0.00418608	1.22658	down
neg_8991	PA(24:0/20:3(8Z,11Z,14Z)-2OH(5,6))	1.51054e+06	410389	0.271684	-1.88	0.00281775	1.30173	down
neg_8992	PA(PGF1alpha/24:1(15Z))	175963	51484.4	0.292586	-1.77307	0.00819045	1.17068	down
neg_8993	PG(TXB2/18:1(9Z))	122163	60202.5	0.492804	-1.02091	0.00943432	1.08168	down
neg_8996	(6R,7S)-6,7-Epoxy-1,3-tetradecadiyne	9842.02	18954.5	1.92588	0.945515	0.0202089	1.01695	up
neg_901	Lentinan	59354.1	469094	7.90331	2.98246	0.000534585	1.65962	up
neg_9020	CDP-DG(a-21:0/PGF2alpha)	13237.7	62451.6	4.71769	2.23808	0.00263813	1.34962	up
neg_9033	Porphobilinogen	190343	404588	2.12557	1.08785	0.00404919	1.25455	up
neg_9059	Benzyl alcohol, 4-(2,4-diamino-5-pyrimidinylmethyl)-2,6-dimethoxy-alpha,alpha-dimethyl-	424822	151838	0.357415	-1.48433	0.00195903	1.37018	down
neg_9072	Aypgkf	658153	150993	0.229419	-2.12394	0.00612738	1.28621	down
neg_9073	Ipamorelin	945434	255405	0.270146	-1.88819	0.00917576	1.23675	down
neg_9086	PG(18:1(12Z)-2OH(9,10)/16:0)	4.78661e+06	1.59011e+06	0.3322	-1.58987	0.00183748	1.39501	down
neg_9089	Pectenotoxin 2	204048	65595.6	0.321471	-1.63724	0.00150239	1.32074	down
neg_9094	1,3-Benzenediol, 2-(3,7-dimethyl-2,6-octadienyl)-5-pentyl-, (E)-	794883	3.40038e+06	4.27783	2.09688	0.000623341	1.48058	up
neg_9101	PA(10:0/20:5(6E,8Z,11Z,14Z,17Z)-OH(5))	453074	754746	1.66583	0.736244	0.0250698	1.16876	up
neg_9131	2-(3-pyridyl)-Benzimidazole	34408.3	51362.2	1.49273	0.57795	0.0279462	1.02022	up
neg_9138	Acetylbalchanolide	438846	1.29368e+06	2.94791	1.55969	0.00385703	1.38508	up
neg_9139	Stercobilinogen	516606	1.97558e+06	3.82415	1.93514	0.0103401	1.31515	up
neg_9165	PI(6 keto-PGF1alpha/22:4(10Z,13Z,16Z,19Z))	1.36424e+06	636652	0.466671	-1.09952	0.0134851	1.16076	down
neg_9168	Orotic acid	248706	71253.2	0.286496	-1.80341	0.00969597	1.15796	down
neg_9170	3alpha-Hydroxytibolone	1.16524e+07	7.28809e+06	0.625457	-0.677018	0.00977252	1.10183	down
neg_9173	Florbenazine	714821	2.74964e+06	3.84662	1.94359	0.000552612	1.37337	up
neg_918	3-O-Galloylhamamelitannin	670075	1.00222e+06	1.49568	0.580802	0.0235401	1.05742	up
neg_920	Guavin B	751359	1.4629e+06	1.947	0.961253	0.00453091	1.25735	up
neg_922	Edta citrate	42952.1	184887	4.30448	2.10584	8.79109e-05	1.64656	up
neg_9221	15d PGD2	445384	170061	0.38183	-1.389	0.00157869	1.3868	down
neg_9222	(3b,16a,20R)-25-Acetoxy-3,16,20,22-tetrahydroxy-5-cucurbiten-11-one 3-glucoside	1.98771e+06	555802	0.27962	-1.83846	0.00150789	1.46106	down
neg_9229	Difelikefalin	2.78862e+06	1.21547e+07	4.3587	2.1239	0.0194131	1.08114	up
neg_9244	Eribulin	865765	466784	0.539158	-0.89122	0.0100496	1.11882	down
neg_9252	Methenolone	147447	386822	2.62346	1.39147	0.000970153	1.38416	up
neg_9258	PI(PGJ2/20:3(8Z,11Z,14Z))	102012	168643	1.65318	0.725241	0.0404542	1.09052	up
neg_9279	CDP-DG(PGF1alpha/18:0)	169912	65496.2	0.385472	-1.3753	0.0152381	1.03979	down
neg_9284	12alpha-hydroxy-3-oxo-5beta-cholan-24-oic Acid	1.98079e+07	1.02816e+07	0.519064	-0.946015	0.00489616	1.20467	down
neg_9297	(1beta,2beta,5beta)-p-Menth-3-ene-1,2,5-triol	489452	761675	1.55618	0.638007	0.0349145	1.03564	up
neg_9300	Dibekacin	273954	747624	2.72901	1.44838	0.000867511	1.3707	up
neg_9304	Microcystin LR	221544	73294.9	0.330837	-1.59581	0.00059263	1.32575	down
neg_9319	2'-Fluoro-2',3'-dideoxyadenosine	29159.6	1599.71	0.0548605	-4.18809	0.000566873	1.59047	down
neg_932	m7G(5')pppAm	288252	471010	1.63402	0.708428	0.00837428	1.2632	up
neg_9326	Annomutacin	4.45747e+06	1.4245e+06	0.319577	-1.64577	0.00186227	1.40241	down
neg_9331	(9R,10S)-dihydroxystearate	683105	364474	0.533555	-0.906292	0.00364335	1.19682	down
neg_9333	Benzoic acid, 4-(4-((2R,5R)-5-((bis(phenylmethyl)amino)carbonyl)-2-heptyl-4-oxo-3-thiazolidinyl)butyl)-, rel-	4.99647e+07	2.40252e+07	0.480844	-1.05636	0.0289285	1.04288	down
neg_9344	2-[4-(Carboxymethyl)-1,4,8,11-tetrazabicyclo[6.6.2]hexadecan-11-yl]acetic acid	131968	400637	3.03586	1.60211	0.00289342	1.37926	up
neg_935	Spinacetin 3-[feruloyl-(->2)-glucosyl-(1->6)-[apiosyl-(1->2)]-glucoside]	64751.2	150316	2.32144	1.21502	0.00062995	1.47436	up
neg_9358	Cloversaponin I	399696	668708	1.67304	0.742471	0.039487	1.12344	up
neg_9368	Withaperuvin C	130063	44293	0.34055	-1.55406	0.000339247	1.43547	down
neg_9373	QUINGESTANOL	672749	384707	0.571844	-0.806306	0.0172186	1.0285	down
neg_9377	Ganoderal A	2.70327e+07	1.03261e+07	0.381984	-1.38842	0.000312809	1.443	down
neg_9382	2-Deoxyecdysone	3.01215e+06	4.6161e+06	1.53249	0.61588	0.0220872	1.1183	up
neg_9388	Corchorosol A	1.55956e+06	618940	0.396869	-1.33326	0.000378106	1.44641	down
neg_9395	PG(i-24:0/20:3(8Z,11Z,14Z)-2OH(5,6))	1.09229e+06	253404	0.231993	-2.10785	0.0012832	1.33192	down
neg_9396	PC(PGF2alpha/22:3(10Z,13Z,16Z))	815071	150091	0.184145	-2.44109	0.0140005	1.25905	down
neg_9398	PI(20:0/PGF1alpha)	491525	113477	0.230867	-2.11487	0.00401253	1.39939	down
neg_9407	Rollinecin A	7.22405e+06	1.9057e+06	0.263799	-1.92249	0.00146113	1.44047	down
neg_9436	PI(PGF2alpha/16:2(9Z,12Z))	1.30963e+06	722951	0.552027	-0.857189	0.0090582	1.13069	down
neg_9465	Kudzusaponin SA2	490737	194992	0.397345	-1.33154	0.00110099	1.34105	down
neg_9468	Guanidinosuccinic acid	23044.1	12088.4	0.524577	-0.930773	0.0199069	1.02363	down
neg_948	dTDP-4-oxo-6-deoxy-D-glucose	1.17911e+06	2.76896e+06	2.34834	1.23164	0.0129256	1.13247	up
neg_9481	PG(PGF2alpha/i-14:0)	234722	529513	2.25592	1.17372	0.0258955	1.10608	up
neg_9485	PI(6 keto-PGF1alpha/22:6(4Z,7Z,10Z,13Z,16Z,19Z))	200527	58755.4	0.293005	-1.771	0.00200398	1.27574	down
neg_9492	Ganoderic acid Mf	481142	963888	2.00333	1.0024	0.0203216	1.1595	up
neg_9505	Kinetensin 4-7	8.96098e+06	1.82167e+06	0.203289	-2.29839	0.0160877	1.14828	down
neg_9534	Hebevinoside XIV	1.54053e+06	893595	0.580056	-0.785736	0.0354157	1.00397	down
neg_9559	(3Z)-Phycocyanobilin	698067	404639	0.579656	-0.78673	0.0419735	1.03161	down
neg_9561	(R)-6'-O-(4-Geranyloxy-2-hydroxycinnamoyl)-marmin	1.40997e+06	5.14696e+06	3.65041	1.86806	0.00711634	1.34681	up
neg_9565	18-Nor-4(19),8,11,13-abietatetraene	1.70638e+06	275721	0.161582	-2.62966	0.00244531	1.35971	down
neg_9569	Dolasetron	162862	36267.2	0.222686	-2.16692	0.00573308	1.32067	down
neg_9570	4-[2-(3,4-Dihydro-6,7-dimethoxy-4-methyl-3-oxo-2-quinoxalinyl)ethyl]-3H-1,2,4-triazole-3,5(4H)-dione	227685	32819.6	0.144145	-2.79441	0.00313467	1.35558	down
neg_9609	41-O-demethylrapamycin	127740	79358.9	0.621255	-0.686743	0.0270416	1.02556	down
neg_9614	PI(20:2(11Z,14Z)/PGE2)	193282	80727.6	0.417667	-1.25957	0.0270645	1.02957	down
neg_9632	Manglupenone	3.86537e+06	2.19954e+06	0.569036	-0.813408	0.00719488	1.17635	down
neg_9638	PE(P-18:1(11Z)/20:3(5Z,8Z,11Z))	22993.5	7403.93	0.322002	-1.63486	0.0188063	1.1895	down
neg_9639	PE(22:2(13Z,16Z)/18:3(10,12,15)-OH(9))	833684	333923	0.400539	-1.31999	0.00753094	1.19719	down
neg_9641	SM(d20:1/PGF2alpha)	7.04924e+06	2.27139e+06	0.322218	-1.63389	0.000233813	1.44902	down
neg_9654	9,10,16-trihydroxy palmitic acid	2753.19	76725.4	27.8678	4.80053	5.29204e-06	1.77759	up
neg_9672	DG(14:0/20:4(6Z,8E,10E,14Z)-2OH(5S,12R)/0:0)	1.56144e+07	6.43462e+06	0.412094	-1.27895	0.00228549	1.32538	down
neg_9689	PE(18:1(12Z)-O(9S,10R)/22:0)	92990.8	297262	3.19668	1.67657	0.0477371	1.02702	up
neg_970	2,5-Dimethyl-1H-pyrrole	190593	377563	1.98099	0.986224	0.00351856	1.25855	up
neg_9701	Octadecyl fumarate	4.25757e+07	1.81793e+07	0.426986	-1.22774	0.00271774	1.27018	down
neg_9710	Mycobactins	220949	739445	3.34668	1.74273	0.00929807	1.27569	up
neg_9711	SM(d18:1/PGJ2)	7.8982e+06	1.99377e+06	0.252433	-1.98603	0.00103695	1.44283	down
neg_9714	SM(d18:0/PGJ2)	1.98754e+07	6.57579e+06	0.33085	-1.59575	0.000955634	1.32284	down
neg_9715	PS(20:3(6,8,11)-OH(5)/16:1(9Z))	211341	77268.2	0.365609	-1.45163	0.00176486	1.34074	down
neg_9717	PG(PGF2alpha/i-19:0)	3.05481e+06	1.02178e+06	0.334481	-1.58	0.00342435	1.29319	down
neg_9732	PG(LTE4/i-24:0)	21891.9	99909.7	4.56377	2.19023	0.0256777	1.15923	up
neg_9747	Nelfinavir	979760	2.8458e+06	2.90459	1.53833	0.00676005	1.36092	up
neg_9755	PG(a-13:0/i-18:0)	277111	96715.9	0.349015	-1.51864	0.000154679	1.48167	down
neg_9776	Bisacurone B	171749	12939.2	0.0753376	-3.73049	0.0294245	1.11431	down
neg_9780	(S)-N-((S)-1-Amino-3,3-dimethyl-1-oxobutan-2-yl)-2-((S)-2-mercapto-4-(3,4,4-trimethyl-2,5-dioxoimidazolidin-1-yl)butanamido)-N,4-dimethylpentanamide	448028	857953	1.91495	0.93731	0.000521597	1.51238	up
neg_9837	Lac Dye	214152	626704	2.92645	1.54915	0.0010083	1.52577	up
neg_9838	(3b,5a,25R)-3-Hydroxyspirostan-6-one 3-[2-acetylarabinosyl-(1->6)-glucoside]	239772	88023	0.367111	-1.44571	0.00208142	1.42308	down
neg_9875	PE(18:2(9Z,12Z)/14:0)	191198	67007.9	0.350463	-1.51266	0.00218368	1.41534	down
neg_9878	PS(PGJ2/16:1(9Z))	54192.2	21875.1	0.403657	-1.3088	0.00525338	1.29732	down
neg_991	delphinidin 3-O-(6''-O-malonyl)-beta-glucoside	44014.5	114406	2.59928	1.37811	0.0310706	1.12381	up
neg_9928	Tylactone	146390	34851.5	0.238072	-2.07053	0.0040709	1.27108	down
neg_9953	PE(24:1(15Z)/PGF2alpha)	691689	232755	0.336503	-1.57131	0.0239258	1.12804	down
neg_9955	Zotarolimus	41766.1	19402.4	0.46455	-1.10609	0.0171262	1.1095	down
neg_9959	Lycodine	100486	380225	3.78386	1.91986	0.00158452	1.39518	up
neg_9963	7,8-Dehydro-beta-micropteroxanthin	5.56724e+06	2.74159e+06	0.492451	-1.02195	0.0111048	1.17115	down
neg_9968	Penitrem D	646815	4.1208e+06	6.37091	2.6715	0.0132459	1.2997	up
neg_9993	PS(14:0/PGE2)	104375	1.07129e+06	10.2639	3.35951	0.0123341	1.31173	up
neg_9994	PG(22:6(4Z,8Z,10Z,13Z,16Z,19Z)-OH(7)/16:0)	256696	100160	0.390187	-1.35776	0.00108625	1.54562	down
neg_9997	Demethoxyrapamycin	141414	59700	0.422166	-1.24412	0.00372999	1.23396	down
#ID	name	C_Mean	DSS_Mean	Fold_change	log2FC	Pvalue	VIP	regulated
pos_10005	Pregnan-20-one, 17-(acetyloxy)-3-hydroxy-6-methyl-, (3b,5b,6a)-	817730	207749	0.254056	-1.97678	0.00103792	1.50519	down
pos_10013	Deoxycholylisoleucine	17945.8	9316.77	0.519162	-0.945744	0.0128982	1.2174	down
pos_10020	PI(16:0/5-iso PGF2VI)	2768.39	709.859	0.256416	-1.96344	0.000939075	1.51111	down
pos_10021	PI(PGF1alpha/16:1(9Z))	3248.51	1904.67	0.58632	-0.770239	0.0273559	1.05635	down
pos_10022	PE(TXB2/22:5(4Z,7Z,10Z,13Z,16Z))	6445.51	1841.77	0.285745	-1.8072	0.00110108	1.50382	down
pos_10023	25-Hydroxyvitamin D3-26,23-lactone	1421.9	700.039	0.492325	-1.02232	0.0143899	1.18148	down
pos_10024	PI(22:5(4Z,7Z,10Z,13Z,16Z)/PGF2alpha)	1607.27	488.7	0.304056	-1.71759	0.00430305	1.36909	down
pos_1003	Poncirin	486.316	2507.84	5.15682	2.36648	0.00153577	1.44875	up
pos_10040	Pimecrolimus	2468.7	1474.62	0.597328	-0.743404	0.0413567	1.06174	down
pos_10043	Campesterol 6'-(9Z-octadecenoyl)-glucoside	7595.49	2080.25	0.273879	-1.86839	0.00312515	1.4266	down
pos_10046	gamma-Aminobutyric acid	534.379	131.196	0.245511	-2.02614	0.0376114	1.05686	down
pos_10048	(3R,5S,7aS)-3-butyl-5-hexylhexahydro-1H-pyrrolizine	516.141	3857	7.47277	2.90164	0.00476854	1.44627	up
pos_10058	PI(22:6(5Z,8E,10Z,13Z,15E,19Z)-2OH(7S, 17S)/22:6(4Z,7Z,10Z,13Z,16Z,19Z))	10138.4	4349.35	0.428996	-1.22097	0.00739472	1.3137	down
pos_10062	Myristic acid	23.9218	717.782	30.0054	4.90715	0.0147019	1.35266	up
pos_10070	Stearoylcholine	11340.5	6515.83	0.57456	-0.799471	0.0262073	1.12697	down
pos_10077	Amuerensin G	375.374	55.021	0.146577	-2.77027	0.0235857	1.2066	down
pos_10086	Carteolol	807.479	359.887	0.445692	-1.16588	0.00539074	1.34705	down
pos_10088	PE(22:6(4Z,7Z,10Z,13Z,16Z,19Z)/14:0)	2327.83	1249.98	0.536973	-0.897079	0.0313171	1.01621	down
pos_10090	6,7-octadienoylglycine	243.196	425.419	1.74929	0.806769	0.029546	1.03136	up
pos_10093	C20915	88.3	200.894	2.27513	1.18595	0.0168421	1.15933	up
pos_10095	Trilostane	2632.07	1157.12	0.439624	-1.18566	0.00635865	1.32218	down
pos_10100	CDP-DG(a-13:0/i-22:0)	898.04	329.747	0.367185	-1.44542	0.00633538	1.35763	down
pos_10108	PE(14:0/0:0)	93425.2	22452.9	0.24033	-2.05691	0.00200402	1.41031	down
pos_10113	Tacrolimus	7905.07	3789.55	0.479382	-1.06075	0.00960749	1.30814	down
pos_10116	PI(22:3(10Z,13Z,16Z)/PGE1)	3267.55	994.615	0.304392	-1.716	0.00250571	1.4884	down
pos_10117	L-Carnitine	239.37	140.634	0.587519	-0.767293	0.0296039	1.14838	down
pos_10119	Pinolenic Acid	18385.9	7745.15	0.421254	-1.24724	0.00548918	1.37333	down
pos_10120	(Z)-15-Oxo-11-eicosenoic acid	1136.45	674.3	0.593337	-0.753075	0.0345078	1.05591	down
pos_10124	Polypodoside C	5249.91	3096.84	0.589885	-0.761493	0.0281028	1.08848	down
pos_10128	Cucurbitacin E	12577.2	5648.19	0.449082	-1.15495	0.0153611	1.28199	down
pos_10129	PE(PGF1alpha/18:3(9Z,12Z,15Z))	5239.76	899.203	0.171612	-2.54278	0.00148935	1.48093	down
pos_10132	2-Amino-2-deoxyisochorismate	808.875	167.57	0.207164	-2.27115	0.00321187	1.48119	down
pos_10140	Dihydromonacolin L acid	15718.6	5684.86	0.361664	-1.46728	0.00259168	1.36557	down
pos_10145	3α,12α-Dihydroxy-5β-chola-7,14-dien-24-oic Acid	164888	64979.2	0.39408	-1.34344	0.00461175	1.29153	down
pos_10150	13'-Hydroxy-gamma-tocopherol	12863.2	5317.71	0.413406	-1.27437	0.0133828	1.30498	down
pos_10151	Cholylserine	4908.16	2796.16	0.569697	-0.811734	0.0342881	1.11596	down
pos_10155	Telithromycin	1693.36	685.174	0.404623	-1.30535	0.00336472	1.36919	down
pos_10159	di-homo-gamma-linolenate	7435.1	3293.44	0.442959	-1.17476	0.00501105	1.367	down
pos_10169	DG(PGJ2/16:0/0:0)	34740.7	7751.22	0.223117	-2.16413	0.000923316	1.54706	down
pos_10170	Mucronine D	3631.5	957.021	0.263534	-1.92394	0.00142965	1.53496	down
pos_10174	Hexaminolevulinate	42.1668	20.8983	0.49561	-1.01272	0.0237738	1.15331	down
pos_10176	Rhizocticin A	150.113	58.7284	0.391227	-1.35392	0.0346967	1.10158	down
pos_10179	PI(22:2(13Z,16Z)/PGJ2)	1882.69	682.921	0.362737	-1.463	0.00260051	1.48244	down
pos_10185	PC(DiMe(13,5)/22:6(5Z,7Z,10Z,13Z,16Z,19Z)-OH(4))	4982.28	3012.24	0.604591	-0.725969	0.0368426	1.06416	down
pos_10187	PGP(TXB2/i-24:0)	5067.22	1908.99	0.376733	-1.40839	0.00482539	1.44174	down
pos_1019	Monocrotaline	7438.71	3676.42	0.494229	-1.01675	0.00983846	1.30712	down
pos_10191	Arg Arg Arg Asp	33301.4	7682.7	0.230702	-2.1159	0.0105457	1.24512	down
pos_10197	4-Amino-4-deoxychorismate	1788.08	350.759	0.196165	-2.34986	0.00327513	1.48688	down
pos_10199	Revefenacin	9132	2736.16	0.299623	-1.73878	0.00530681	1.43583	down
pos_10228	DG(2:0/PGF1alpha/0:0)	445.96	136.609	0.306325	-1.70687	0.00310568	1.42342	down
pos_10229	PI(20:4(5Z,8Z,11Z,14Z)/PGE1)	1506.01	745.424	0.494966	-1.0146	0.0159018	1.09225	down
pos_10237	Antheraxanthin	5453.48	2897.31	0.531277	-0.912463	0.0209159	1.14506	down
pos_10238	DG(18:3n6/0:0/22:5n3)	13218.9	3120.15	0.236037	-2.08291	0.00106916	1.52674	down
pos_10251	Quinquenoside R1	329.411	88.2224	0.267819	-1.90067	0.00116655	1.51397	down
pos_10262	Ile Arg Met Val	18995.2	9926.18	0.522563	-0.936323	0.023875	1.14259	down
pos_10267	PA(16:0/6 keto-PGF1alpha)	6480.23	2838.87	0.438081	-1.19073	0.00629829	1.32547	down
pos_10272	7,8-Diaminononanoate	1386.34	542.097	0.391027	-1.35466	0.00392705	1.38606	down
pos_10274	alpha-Corocalene	1265.72	477.767	0.377466	-1.40558	0.00401277	1.39703	down
pos_10280	(Z)-2-Methyl-2-butene-1,4-diol 4-O-beta-D-Glucopyranoside	387.539	206.579	0.533054	-0.907647	0.0323265	1.02252	down
pos_10284	Schleicherastatin 3	4051.82	481.304	0.118787	-3.07355	0.00153507	1.54843	down
pos_10286	1α,25-dihydroxy-11α-[(1R)-oxiranyl]vitamin D3 / 1α,25-dihydroxy-11α-[(1R)-oxiranyl]cholecalciferol	85161.5	27343.5	0.321078	-1.639	0.00265761	1.45855	down
pos_10287	Methyl (7Z,9Z,9'Z)-6'-apo-y-caroten-6'-oate	34121.9	17451.8	0.511455	-0.967322	0.0143202	1.21293	down
pos_10288	Debenzoylzucchini factor B	3096.1	1565.26	0.505559	-0.984049	0.0113468	1.25974	down
pos_10292	PC(PGF1alpha/16:1(9Z))	3033.51	370.071	0.121994	-3.03511	0.00270048	1.47596	down
pos_10300	Proscillaridin	63907.2	7907.77	0.123738	-3.01464	0.00674303	1.33657	down
pos_10303	4alpha-Carboxy-5alpha-cholesta-8-en-3beta-ol	2131.5	48.8099	0.0228994	-5.44855	0.0085087	1.39037	down
pos_10309	DG(16:0/PGJ2/0:0)	22140.7	5196.26	0.234693	-2.09116	0.00121076	1.5246	down
pos_10345	LysoPC(P-18:1(9Z)/0:0)	5429.34	3183.4	0.586333	-0.770208	0.024786	1.12028	down
pos_10347	PI(PGE1/16:0)	2323.28	1320.4	0.568336	-0.815185	0.0284835	1.1112	down
pos_1035	3-Hydroxycotinine glucuronide	662.576	1150.08	1.73576	0.795571	0.0212924	1.16072	up
pos_10351	Tenuifolin	1832.19	852.261	0.465159	-1.1042	0.00898113	1.28724	down
pos_10362	Zedoarol	1165.32	523.817	0.449506	-1.15359	0.0153241	1.02765	down
pos_10368	LysoPE(15:0/0:0)	387366	166634	0.430172	-1.21701	0.0103193	1.11722	down
pos_10375	PG(18:0/LTE4)	7335.6	3946.6	0.538006	-0.894307	0.031918	1.02518	down
pos_10377	Withaferin A	3275.99	1187.51	0.36249	-1.46399	0.00598379	1.20591	down
pos_1038	Malvidin 3-chlorogenic acid glucoside	606.511	1152.6	1.90039	0.926292	0.00731425	1.24121	up
pos_10382	PI(PGE1/22:2(13Z,16Z))	5054.15	673.912	0.133338	-2.90684	0.00265735	1.43908	down
pos_10388	Vinaginsenoside R12	4283.09	1963.96	0.458539	-1.12488	0.0169266	1.12684	down
pos_10396	3-ketosphinganine	41704.2	16891	0.405018	-1.30394	0.0292614	1.02192	down
pos_10422	Physapubescin	49210	5761.58	0.117082	-3.09441	0.0075238	1.31964	down
pos_10427	PG(a-17:0/PGJ2)	14475.1	6594.22	0.455557	-1.1343	0.00722111	1.26941	down
pos_10429	CDP-DG(i-22:0/PGF2alpha)	236.38	60.3756	0.255417	-1.96907	0.00211638	1.32187	down
pos_10434	Cereulide	427.715	202.513	0.473477	-1.07863	0.0231188	1.00114	down
pos_1046	1,2,2'-Trisinapoylgentiobioside	3180.67	9285.09	2.91923	1.54559	0.000940265	1.47249	up
pos_10477	PE(22:6(5Z,7Z,10Z,13Z,16Z,19Z)-OH(4)/15:0)	3201.82	1410.2	0.440436	-1.183	0.00575198	1.33147	down
pos_10478	Glabrin C	2473.37	1077.03	0.435451	-1.19942	0.00537534	1.25217	down
pos_10479	Tragopogonsaponin G	689.084	197.8	0.287047	-1.80064	0.0037374	1.29009	down
pos_1048	Lacto-N-difucopentaose II	337.597	950.532	2.81559	1.49344	0.000398209	1.49158	up
pos_10487	8,11-Heptadecadienal	3349.43	1363.81	0.407176	-1.29628	0.0140789	1.07264	down
pos_10492	LysoPE(0:0/15:0)	290666	117965	0.405844	-1.301	0.0121329	1.10078	down
pos_10505	Notoginsenoside E	3581.26	1306.6	0.364843	-1.45465	0.00342749	1.29709	down
pos_1051	4-Trimethylaminobutyraldehyde	416.398	76.416	0.183517	-2.44602	0.00316305	1.47734	down
pos_10513	Bovinic acid	155.862	71.7992	0.46066	-1.11823	0.0178888	1.1617	down
pos_10524	4beta,24S-dihydroxycholesterol	10960.4	5497.41	0.50157	-0.995477	0.0117604	1.19982	down
pos_10527	PC(TXB2/P-16:0)	50871.3	18589.2	0.365416	-1.45239	0.00370734	1.29789	down
pos_10529	PC(22:6(4Z,7Z,10Z,12E,16Z,19Z)-OH(14)/P-18:0)	25981.5	7390.08	0.284437	-1.81382	0.00181671	1.46062	down
pos_10531	3,4,5-Trimethylbenzaldehyde	2132.02	1180.76	0.553822	-0.852505	0.0212271	1.16189	down
pos_10536	Naematolone	779.03	91.5211	0.117481	-3.0895	0.000911911	1.55942	down
pos_10538	(2S)-2-[[(2R)-3-[2,3-Di(hexadecanoyloxy)propylsulfanyl]-2-(hexadecanoylamino)propanoyl]amino]-3-hydroxypropanoic acid	691.562	21.988	0.0317946	-4.97507	0.00120471	1.55246	down
pos_10539	Ganglioside GM3 (d18:1/12:0)	491.359	134.929	0.274604	-1.86458	0.00192359	1.45601	down
pos_10545	PA(22:1(13Z)/PGF2alpha)	7828.86	4410.99	0.563427	-0.827699	0.0212478	1.16277	down
pos_10547	PS(22:0/LTE4)	4084.27	1742.25	0.426577	-1.22912	0.00667935	1.33477	down
pos_10553	5-Aminopentanoic acid	11972.4	7054.47	0.589226	-0.763107	0.029257	1.11386	down
pos_10563	trans-4-Aminocyclohexanecarboxylic acid	10007.1	5907.9	0.590373	-0.760302	0.0295498	1.11269	down
pos_10565	formyl 2E,4E,6Z-decatrienoate	4523.31	2418.21	0.53461	-0.90344	0.0222224	1.15627	down
pos_10567	(E)-5,8-Megastigmadien-4-one	17263.7	9371.33	0.542833	-0.88142	0.0244797	1.13871	down
pos_10568	Talaromycin A	4921.55	2810.26	0.571012	-0.808406	0.0287132	1.11325	down
pos_10570	4-Octylphenol	15279	7862.52	0.514595	-0.958491	0.0167571	1.19911	down
pos_10571	Isohumbertiol	7448.7	4047.05	0.543324	-0.880116	0.0200874	1.1662	down
pos_10572	Debneyol	26587.2	14348.1	0.539661	-0.889873	0.017446	1.20691	down
pos_10573	Calendic acid	11066.2	5604.39	0.506441	-0.981533	0.0180244	1.19045	down
pos_10574	4-[5]-ladderane-butanoic acid	7867.13	3815	0.484929	-1.04415	0.0169062	1.19483	down
pos_10576	12-oxo-PDA	12166	6156.92	0.506077	-0.982571	0.0181948	1.1923	down
pos_10580	Docosahexaenoic Acid ethyl ester	987620	531916	0.538583	-0.892759	0.0276229	1.11501	down
pos_10590	2-(L-Menthoxy)ethanol	7620.94	14692.8	1.92795	0.947067	0.0296483	1.035	up
pos_10594	Soyasapogenol B 3-O-b-D-glucuronide	8165.94	4515.2	0.55293	-0.854831	0.021154	1.14671	down
pos_10596	SM(d18:0/20:4(6Z,8E,10E,14Z)-2OH(5S,12R))	1.1485e+06	434728	0.378519	-1.40156	0.0123962	1.24318	down
pos_10603	PG(18:1(11Z)/20:3(8Z,11Z,14Z)-2OH(5,6))	10449.7	6140.48	0.587621	-0.767041	0.0331986	1.07516	down
pos_10604	PA(22:2(13Z,16Z)/22:5(7Z,10Z,13Z,16Z,19Z))	23278.7	13515.6	0.580602	-0.784378	0.0313858	1.08338	down
pos_1061	2-Ethyl-4,5-dimethyloxazole	2043.3	1073.17	0.525212	-0.929029	0.0279487	1.12182	down
pos_10614	DG(12:0/20:4(5Z,8Z,11Z,14Z)-OH(20)/0:0)	50246.3	10276.5	0.204523	-2.28967	0.000798424	1.51526	down
pos_10617	Creatinine lactate	203.19	941.58	4.63398	2.21225	0.0159062	1.03174	up
pos_10620	Docosapentaenoic acid (22n-6)	1263.55	546.296	0.432351	-1.20973	0.0211267	1.12642	down
pos_10622	2,22-Dideoxy-3-dehydroecdysone	5647.77	19651.6	3.47953	1.79889	0.000580102	1.59409	up
pos_10639	PG(22:6(5Z,7Z,10Z,13Z,16Z,19Z)-OH(4)/18:0)	10493.4	5328.71	0.507816	-0.977623	0.0113863	1.22332	down
pos_10646	7-Hydroxylorcaserin	70.496	16.3222	0.231533	-2.11071	0.00367541	1.31587	down
pos_10652	D8'-Merulinic acid A	225105	88523.1	0.393252	-1.34647	0.00448399	1.32297	down
pos_10656	PC(14:0/PGF1alpha)	6673.69	3612.99	0.541378	-0.885291	0.0165764	1.18172	down
pos_10657	DG(22:0/LTE4/0:0)	15793.2	8141.68	0.515517	-0.955907	0.0117995	1.22304	down
pos_10661	25-Acetylvulgaroside	1289.12	324.674	0.251858	-1.98932	0.00268603	1.46303	down
pos_10669	(3a,5b,7a)-23-Carboxy-7-hydroxy-24-norcholan-3-yl-b-D-Glucopyranosiduronic acid	4668.99	27194.9	5.82458	2.54215	0.00260111	1.26549	up
pos_10672	DG(20:4(6E,8Z,11Z,14Z)+=O(5)/16:0/0:0)	2253.19	1051.81	0.466808	-1.0991	0.0127065	1.29085	down
pos_10675	Sitoindoside I	780.735	152.722	0.195613	-2.35393	0.000670415	1.47394	down
pos_10677	PA(22:6(5Z,8E,10Z,13Z,15E,19Z)-2OH(7S, 17S)/24:1(15Z))	9799.79	3721.78	0.379781	-1.39676	0.00536576	1.35062	down
pos_10679	PC(DiMe(13,5)/PGF2alpha)	807.679	344.103	0.42604	-1.23094	0.0103124	1.29572	down
pos_1068	cis-4-Carboxymethylenebut-2-en-4-olide	11473.7	25810	2.24949	1.1696	2.48302e-05	1.60674	up
pos_10707	SM(d17:2(4E,8Z)/18:3(10,12,15)-OH(9))	2053.64	477.749	0.232636	-2.10386	0.00172773	1.52399	down
pos_10708	SM(d18:0/18:1(12Z)-O(9S,10R))	3596.43	638.676	0.177586	-2.49341	0.00627986	1.428	down
pos_10735	PS(22:6(4Z,7Z,10Z,13Z,16Z,19Z)/22:2(13Z,16Z))	2122.69	853.766	0.402209	-1.31398	0.00394941	1.41601	down
pos_10743	3-Ketosphingosine	1909.95	773.396	0.40493	-1.30426	0.0131196	1.2176	down
pos_10747	CDP-DG(a-21:0/18:2(9Z,11Z))	2925.64	634.875	0.217004	-2.20421	0.000898078	1.42556	down
pos_10748	(3b,6a,12b,17a,20S)-Dammar-24-ene-3,6,12,17,20-pentol 20-[glucosyl-(1->2)-[rhamnosyl-(1->6)]-glucoside] 6-glucoside	1405.55	531.964	0.378474	-1.40173	0.017085	1.14495	down
pos_10749	CDP-DG(PGF1alpha/22:3(10Z,13Z,16Z))	1945.79	907.864	0.466578	-1.09981	0.0318761	1.02786	down
pos_10750	Desmethyldeschlorobenzoyl Indomethacin	2061.55	727.078	0.352686	-1.50355	0.00485576	1.36697	down
pos_10753	Panaquinquecol 1	15676.9	8098.78	0.516606	-0.952863	0.0270009	1.13041	down
pos_10758	PE(PGF1alpha/20:0)	1173.03	534.924	0.456019	-1.13283	0.0145192	1.18154	down
pos_10759	Tobramycin	749.586	300.58	0.400995	-1.31834	0.0050218	1.33838	down
pos_10766	Cerebronic acid	301.224	2206.67	7.32565	2.87296	0.0113121	1.28101	up
pos_1078	L-argininium(1+)	19271	7945.16	0.412286	-1.27828	0.00645795	1.37959	down
pos_10784	Didemnin C	3929.28	2023.33	0.514936	-0.957535	0.0266138	1.13683	down
pos_10788	Fexofenadine	6623.66	20408.5	3.08115	1.62347	0.00537677	1.15084	up
pos_10790	Cavipetin D	1366.28	482.107	0.352862	-1.50283	0.00302353	1.44498	down
pos_10796	5-Heptyl-2-furanheptanoic acid	979.142	533.165	0.544522	-0.876937	0.0238182	1.18505	down
pos_10798	gamma-Eudesmol rhamnoside	21279	11751	0.552237	-0.856641	0.0387024	1.10001	down
pos_10800	17-Dimethylaminogeldanamycin	40668.6	10972.2	0.269797	-1.89006	0.00927759	1.25262	down
pos_10811	PS(LTE4/22:0)	2681.96	1121.11	0.418021	-1.25835	0.00475834	1.36241	down
pos_10813	CDP-DG(20:1(11Z)/18:2(9Z,12Z))	3837.53	1612.06	0.420077	-1.25127	0.00568644	1.29433	down
pos_10814	CDP-DG(18:2(9Z,11Z)/i-22:0)	1120.03	513.989	0.458907	-1.12373	0.0202087	1.10021	down
pos_10840	PI(6 keto-PGF1alpha/20:0)	1555.93	743.946	0.478136	-1.06451	0.0232733	1.09448	down
pos_10858	PE(20:4(5Z,8Z,11Z,14Z)-OH(20)/24:1(15Z))	141.951	14.8107	0.104337	-3.26068	0.010686	1.35888	down
pos_10878	Myristoylglycine	1713.37	1043.75	0.609177	-0.715067	0.0423051	1.01278	down
pos_10888	PG(6 keto-PGF1alpha/20:3(8Z,11Z,14Z))	2535.43	1621.88	0.639685	-0.644566	0.0485216	1.03414	down
pos_10889	Asparaginylarginine	447.691	90.4511	0.202039	-2.30729	0.00425747	1.37363	down
pos_10908	Sirolimus	1819.42	504.547	0.277312	-1.85042	0.0042029	1.40358	down
pos_10909	2alpha-(3-Hydroxypropyl)-1alpha,25-dihydroxy-19-norvitamin D3	527.733	149.775	0.283809	-1.81701	0.00598624	1.34641	down
pos_10918	beta-Ionol	1996.66	1081.69	0.54175	-0.884301	0.0370114	1.00999	down
pos_10921	alpha-Terpineol propanoate	27223.2	14669.2	0.538849	-0.892047	0.0229562	1.12084	down
pos_10922	alpha-Santalal	2334	1174.41	0.503172	-0.990877	0.0122671	1.20905	down
pos_10925	3-Methoxyestra-2,5(10)-dien-17beta-ol	998.046	641.144	0.642399	-0.638459	0.0496761	1.00041	down
pos_10926	Epiandrosterone	4163.86	2008.12	0.482273	-1.05208	0.0141159	1.24501	down
pos_10935	Tsugaric acid A 21-glucosyl ester	6786.81	12513.4	1.84378	0.882665	0.0135403	1.20011	up
pos_10937	4Alpha-hydroxymethyl-5alpha-cholesta-8,24-dien-3beta-ol	283.729	22.0958	0.0778764	-3.68267	0.0048805	1.44009	down
pos_10939	4,6-heptadienal	91.3572	27.0946	0.296579	-1.75351	0.00993855	1.19149	down
pos_10952	Sitosterol 3-O-(6'-O-stearyl-beta-D-glucoside)	358.582	34.8963	0.0973176	-3.36116	0.00601642	1.39275	down
pos_10957	Palmitoyl-DL-carnitine chloride	42814.5	83752.6	1.95617	0.968034	0.00280366	1.41529	up
pos_10966	(13R,14R)-7-Labdene-13,14,15-triol	86419.7	27257.7	0.31541	-1.6647	0.00509551	1.34472	down
pos_10971	Cer(d17:1/22:6(4Z,7Z,11E,13Z,15E,19Z)-2OH(10S,17))	247.466	36.4887	0.147449	-2.76171	0.00425363	1.41644	down
pos_10974	Citronellyl hexanoate	8528.89	2004.47	0.235021	-2.08914	0.00308504	1.44535	down
pos_10977	Reichstein's substance E	1275.48	569.601	0.446579	-1.16301	0.00550253	1.36442	down
pos_10982	CDP-DG(a-21:0/18:1(12Z)-O(9S,10R))	843.019	233.264	0.276701	-1.8536	0.00505802	1.35148	down
pos_10993	3a-Methyl-2,3,4,5,5a,10,10a,10b-octahydro-1H-cyclopenta[a]fluorene-2,3,7-triol	3.31498	249.326	75.2121	6.23289	0.00452949	1.19304	up
pos_11004	Gymnodimine	3639.83	1107.6	0.3043	-1.71643	0.00283311	1.47229	down
pos_11016	13(S)-HpOTrE	10435.7	4311.98	0.413193	-1.27511	0.00380281	1.40435	down
pos_11029	Tanacetol A	6087.17	2827.83	0.464556	-1.10608	0.0117266	1.21837	down
pos_11035	MG(0:0/14:0/0:0)	5024.16	1408.47	0.28034	-1.83475	0.001448	1.46503	down
pos_11042	6-Dehydrotestosterone glucuronide	118.607	2152.03	18.1442	4.18143	0.00660774	1.37003	up
pos_11043	ROSAMICIN	3399.43	11990.3	3.52716	1.81851	0.0131248	1.02966	up
pos_11046	N-Decanoylglycine	233.712	76.9055	0.32906	-1.60358	0.0112044	1.27043	down
pos_11047	Isoambrettolide	6288.42	2961.24	0.470904	-1.08649	0.0170444	1.2632	down
pos_11052	TG(8:0/8:0/i-12:0)	63.8018	22.6733	0.355371	-1.4926	0.0442887	1.03505	down
pos_11055	PE(20:2(11Z,14Z)/P-16:0)	228.961	72.1801	0.315251	-1.66543	0.0107812	1.24373	down
pos_11056	Cyclo(alanylalanylglycylleucylprolyltryptophylleucylisoleucyl)	2363.24	1291.73	0.546593	-0.871461	0.0275886	1.07872	down
pos_11061	Tilmicosin	361.126	649.021	1.79722	0.845764	0.0411325	1.10239	up
pos_11068	7',8'-Dihydro-8'-hydroxycitraniaxanthin	2239.38	10723.3	4.7885	2.25957	0.000928365	1.43102	up
pos_11072	PI(PGD1/22:3(10Z,13Z,16Z))	2497.96	1481.03	0.592897	-0.754147	0.0370364	1.06017	down
pos_11074	Sinapyl alcohol	117.401	24.5975	0.209517	-2.25486	0.0262617	1.1822	down
pos_11075	3,7,11,15,19-Pentamethyleicosa-2E,6E,10E,14E,18-pentaen-1-ol	79.5974	0.118474	0.00148841	-9.39201	0.0385298	1.03742	down
pos_11078	PS(20:5(5Z,8Z,11Z,14Z,17Z)/14:1(9Z))	3533.85	1563.37	0.442398	-1.17658	0.00576971	1.36167	down
pos_11081	TR-Saponin B	6584.84	2824.64	0.428962	-1.22108	0.010549	1.1614	down
pos_11082	Ciliatocholate	3175.73	1137.74	0.358261	-1.48092	0.0037424	1.35651	down
pos_1110	geneticin	805.902	8925.5	11.0752	3.46926	0.00270161	1.336	up
pos_11101	Terfenadine	465229	222435	0.478121	-1.06455	0.0276478	1.00931	down
pos_11105	PI(16:0/PGE2)	83073.4	43987.7	0.529504	-0.917287	0.0274715	1.06899	down
pos_11111	Didemnin	1476.28	918.736	0.62233	-0.684247	0.0398478	1.00409	down
pos_1112	Protoanemonin	45.3471	124.98	2.75608	1.46262	0.000327768	1.56181	up
pos_11122	PI(PGF2alpha/16:0)	10585.8	4102.47	0.387547	-1.36756	0.00329047	1.38018	down
pos_11124	CL(8:0/10:0/10:0/12:0)	1042.8	229.365	0.219952	-2.18474	0.00161661	1.41596	down
pos_11126	Geranylcitronellol	578.77	26.8291	0.0463553	-4.43112	0.00452032	1.36822	down
pos_11131	(13Z)-3-Hydroxyicos-13-enoylcarnitine	4161.19	594.464	0.142859	-2.80733	0.000803091	1.56912	down
pos_11141	1-(2,3,6-trimethyl phenyl)-3-Buten-2-one	4718.1	2544.97	0.539407	-0.890554	0.018207	1.22092	down
pos_1115	2-(4-Hydroxyphenyl)-3,6-dimethoxy-8,8-dimethyl-4H,8H-benzo[1,2-b:3,4-b']dipyran-4-one	486.054	1505	3.09637	1.63058	0.00855	1.30152	up
pos_11153	PIP(6 keto-PGF1alpha/22:2(13Z,16Z))	1044.54	491.704	0.470738	-1.087	0.00931965	1.23682	down
pos_11155	2-Cyclohexylidenecyclohexanone	1923.89	544.892	0.283224	-1.81998	0.00346057	1.42772	down
pos_11156	Tsibulin 2	1220.31	219.019	0.179479	-2.47811	0.00227993	1.47734	down
pos_11159	9-Hydroxyoctadeca-2,4-dienoic acid	9723.14	1994.8	0.20516	-2.28518	0.00233363	1.46738	down
pos_1116	Glutarimide	407.33	200.638	0.492568	-1.0216	0.014263	1.18917	down
pos_11162	Estradiol 17-dihydrotrigonelline	513.985	14031	27.2985	4.77075	0.00258388	1.35412	up
pos_11169	CL(8:0/10:0/18:2(9Z,11Z)/18:2(9Z,11Z))	3286.03	1435.95	0.436985	-1.19435	0.0206506	1.20445	down
pos_11178	Choline	461.774	1055.16	2.28502	1.19221	0.0161962	1.06092	up
pos_11184	Phosphocholine	655.328	1325.72	2.02299	1.01649	0.0108026	1.10328	up
pos_11187	SC-66	323.493	976.977	3.02008	1.59459	4.29825e-05	1.61162	up
pos_11188	5-[(4-Hydroxypheny)ethenyl]-2-(3-methyl-1-butenyl)-1,3-benzenediol	853.001	2070.11	2.42686	1.27909	9.71027e-05	1.56773	up
pos_11190	C20911	31.0035	141.68	4.5698	2.19213	0.00198417	1.34509	up
pos_11191	[(2S)-1-(4-Amino-2-oxopyrimidin-1-yl)-3-hydroxypropan-2-yl]oxymethyl-phosphonooxyphosphinic acid	87.3389	278.07	3.1838	1.67075	0.000966532	1.46353	up
pos_11192	5-Amino-1-(5-phospho-D-ribosyl)imidazole-4-carboxylic acid	12.3591	103.631	8.38495	3.0678	0.00259673	1.43026	up
pos_1121	1-Cyano-2-hydroxy-3-butene	2700.59	1180.66	0.437185	-1.19368	0.00941535	1.20546	down
pos_11213	valinomycin	2800.45	1616.66	0.577286	-0.792643	0.0359636	1.04237	down
pos_11215	1-Pyrrolidinyloxy, 3-(methoxycarbonyl)-2,2,5,5-tetramethyl-	166.124	331.446	1.99518	0.996516	0.00285111	1.25496	up
pos_11226	3-Hydroxy-p-mentha-1,8-dien-7-al	2428.15	1110.04	0.457156	-1.12924	0.00717296	1.34936	down
pos_11231	PE(22:0/LTE4)	1994.89	875.097	0.438669	-1.18879	0.0197873	1.17859	down
pos_11234	Santene	347.05	135.567	0.390626	-1.35614	0.0290846	1.15312	down
pos_11236	3-Hydroxy-beta-ionone	1708.57	815.153	0.477096	-1.06765	0.0157569	1.25788	down
pos_11237	3-NOR-3-OXOPANASINSAN-6-OL	946.276	466.084	0.492545	-1.02167	0.0233738	1.17936	down
pos_11240	18-Hydroxyoctadecadienoic acid	65357.1	23594.1	0.361003	-1.46992	0.00732979	1.34895	down
pos_11244	6'-Hydroxybuspirone	8037.12	3457.1	0.430142	-1.21712	0.0051837	1.36286	down
pos_11248	Cimicifugoside	891.141	161.171	0.18086	-2.46706	0.0445851	1.11247	down
pos_11256	Flurithromycin	4435.43	2018.63	0.455115	-1.1357	0.00608787	1.34486	down
pos_11264	Notoginsenoside A	1219.41	290.106	0.237907	-2.07153	0.00301263	1.45306	down
pos_11265	Sarsaparilloside	542.512	72.0018	0.132719	-2.91355	0.0338702	1.13405	down
pos_11271	Arbekacin	24066	11532.5	0.479204	-1.06129	0.032024	1.05824	down
pos_11274	PG(TXB2/20:4(5Z,8Z,11Z,14Z))	4544.45	2292.03	0.504357	-0.987483	0.0102373	1.29297	down
pos_11275	PC(TXB2/22:4(7Z,10Z,13Z,16Z))	3270.98	1006.03	0.307561	-1.70105	0.00924004	1.31665	down
pos_11276	PI(PGJ2/22:2(13Z,16Z))	6926.3	1960.99	0.283123	-1.8205	0.00129551	1.45325	down
pos_11277	Coniferan	3800.43	1233.8	0.324646	-1.62306	0.00213205	1.46506	down
pos_1128	31-O-Demethyltacrolimus	161.623	859.574	5.31839	2.41099	0.00124556	1.49456	up
pos_11311	3-beta-Hydroxy-4-beta-methyl-5-alpha-cholest-7-ene-4-alpha-carboxylate	4181.72	172.6	0.0412749	-4.59859	0.00148877	1.56274	down
pos_11312	3-Hydroxyicos-11-enoylcarnitine	1525.05	214.638	0.140742	-2.82888	0.00111231	1.53216	down
pos_11314	Pentalen-13-al	4486.93	2099.37	0.467886	-1.09577	0.00738673	1.3414	down
pos_11315	Hexadecatrienoic acid	1995.57	855.451	0.428676	-1.22204	0.00524635	1.37409	down
pos_11325	ent-8(17),13(16),14-Labdatrien-18-oic acid	1422.38	2837.73	1.99506	0.996432	0.00154427	1.35428	up
pos_11328	dihydrocytochalasin B	1263.88	600.796	0.475358	-1.07291	0.00976031	1.32718	down
pos_11332	9R,10S-EpOME	2167.72	983.171	0.45355	-1.14067	0.0169361	1.25358	down
pos_11336	MG(18:1(9Z)-O(12,13)/0:0/0:0)	49683.2	24128.9	0.485654	-1.042	0.0373579	1.10758	down
pos_11355	Tetrahydrodeoxycortisol	25079.7	13968.2	0.556953	-0.844373	0.0299231	1.05657	down
pos_11358	[16]-Gingerol	64782.2	30090.3	0.464484	-1.1063	0.0193542	1.22517	down
pos_11366	Atemoyacin B	6059.72	1360.72	0.224551	-2.15489	0.00188844	1.47999	down
pos_11368	SM(d20:1/LTE4)	3629.9	1808.21	0.498144	-1.00536	0.0127019	1.27223	down
pos_11369	PIP(20:0/20:4(5Z,8Z,11Z,14Z)-OH(20))	8264.8	3877.42	0.469149	-1.09188	0.00928215	1.25785	down
pos_11371	PI(6 keto-PGF1alpha/22:3(10Z,13Z,16Z))	3942.45	2084.02	0.528612	-0.919718	0.0179051	1.16323	down
pos_11373	Caribbean ciguatoxin 1	998.945	160.477	0.160647	-2.63804	0.00104138	1.57264	down
pos_1138	Niacin (Nicotinic acid)	18259.1	7889.52	0.432087	-1.2106	0.00986477	1.26673	down
pos_11397	PA(22:0/18:1(12Z)-O(9S,10R))	13201.9	2708.98	0.205196	-2.28493	0.00495875	1.42943	down
pos_11406	PI(18:1(11Z)/TXB2)	1269.92	681.794	0.536881	-0.897325	0.0256397	1.12959	down
pos_11409	1,3-Octadiene	1412.32	256.617	0.181699	-2.46038	0.00188774	1.49521	down
pos_11410	CL(8:0/8:0/14:0/18:0)	1150.39	175.696	0.152728	-2.71097	0.00124822	1.53923	down
pos_11411	6-heptenal	249.728	125.927	0.504256	-0.987771	0.0206976	1.10975	down
pos_11412	(Z)-4-Hepten-1-ol	2568.1	619.339	0.241166	-2.0519	0.00254251	1.46427	down
pos_11415	Thujane skeleton	575.447	68.5119	0.119059	-3.07026	0.00143867	1.50815	down
pos_11416	Ectocarpen	2931.5	736.303	0.25117	-1.99327	0.00268654	1.45658	down
pos_11417	(E)-4,8-Dimethyl-1,3,7-nonatriene	298.098	47.9885	0.160982	-2.63503	0.00139575	1.50618	down
pos_11418	Isoputreanine	4315.13	1197.82	0.277586	-1.84899	0.00237328	1.47172	down
pos_11419	Norbicycloekasantalal	4669.88	1167.19	0.249939	-2.00035	0.00233525	1.47218	down
pos_1142	Tropolone	116.982	248.687	2.12585	1.08804	0.000534432	1.45703	up
pos_11420	(Z,Z)-3,6-Dodecadien-1-ol	475.604	57.7423	0.121408	-3.04206	0.00163732	1.51204	down
pos_11421	Norecasantalol	1374.87	234.665	0.170682	-2.55062	0.00170593	1.49754	down
pos_11422	(E,Z)-2,4-Dodecadiene	6270.79	1899.26	0.302875	-1.72321	0.00205353	1.48814	down
pos_11423	4-(4-Methyl-3-pentenyl)-3-cyclohexene-1-carboxaldehyde	14888.4	6688.72	0.449257	-1.15439	0.00664336	1.33586	down
pos_11424	4-(2,6,6-Trimethyl-1-cyclohexenyl)-2-butanol	661.796	75.177	0.113595	-3.13802	0.00146953	1.51668	down
pos_11426	Longicamphenylone	3041.07	824.528	0.271131	-1.88294	0.00251863	1.45861	down
pos_11429	3-Oxooctadecanoic acid	191389	43189.5	0.225664	-2.14775	0.00252453	1.45033	down
pos_11433	Monensin	22327.4	4996.23	0.223771	-2.15991	0.00251426	1.46466	down
pos_11434	Penta-1,3-diene	672.605	141.648	0.210595	-2.24745	0.00204424	1.4949	down
pos_11438	PS(20:2(11Z,14Z)/18:0)	7330.86	4190.18	0.571581	-0.806971	0.0216996	1.17091	down
pos_11444	TG(22:2(13Z,16Z)/22:4(7Z,10Z,13Z,16Z)/22:6(4Z,7Z,10Z,13Z,16Z,19Z))	529.802	108.912	0.205571	-2.28229	0.0263503	1.20346	down
pos_11446	Histamine	967.539	172.301	0.178082	-2.48939	0.00172913	1.4924	down
pos_1145	2-(1,2,3,4-Tetrahydroxybutyl)thiazolidine-4-carboxylic acid	280.853	43.1656	0.153695	-2.70186	0.0103459	1.26404	down
pos_11451	Ganglioside GM3 (d18:1/14:0)	1311.21	520.039	0.396609	-1.33421	0.00835635	1.36364	down
pos_11453	4,8-Dimethyl-1,3(E),7-nonatriene	271.635	29.2433	0.107657	-3.21549	0.0015796	1.49779	down
pos_11454	1-O-Pentylglycerol	1020.31	122.043	0.119614	-3.06354	0.00215067	1.45247	down
pos_11467	4-Hydroxy-6-heneicosanone	40109.4	15250.6	0.380224	-1.39508	0.0101023	1.21837	down
pos_11469	Glycerylmonooleate	23752.4	7931.42	0.333921	-1.58242	0.00448459	1.36993	down
pos_11471	Avermectin B1a aglycone	26062.2	6679.52	0.256292	-1.96414	0.0242582	1.20865	down
pos_11472	Isovaleric acid	94.3066	15.5304	0.164679	-2.60227	0.0017845	1.50113	down
pos_11476	SM(d19:1/PGE1)	8463.95	4471.8	0.528335	-0.920474	0.0220872	1.11549	down
pos_11478	PS(DiMe(11,5)/MonoMe(11,5))	8521.33	2797.13	0.328251	-1.60713	0.00590833	1.37477	down
pos_11479	5-hexenal	430.131	241.467	0.561382	-0.832946	0.0210405	1.18002	down
pos_1148	2-Hydroxypropyl methacrylamide	676.459	133.619	0.197527	-2.33988	0.00634727	1.36991	down
pos_11480	Colforsin daropate	858.582	243.09	0.28313	-1.82047	0.00336063	1.37352	down
pos_11499	Quinceoxepine	6617.5	2139.7	0.323339	-1.62888	0.00248834	1.45213	down
pos_11500	13-OxoODE	13991.8	5724.97	0.409166	-1.28924	0.0112192	1.23741	down
pos_11509	1,3-Butyleneglycol dimethacrylate	828.533	382.306	0.461425	-1.11583	0.00674368	1.31422	down
pos_1151	Butane	1039.11	97.6611	0.0939849	-3.41143	0.000558088	1.62717	down
pos_11513	Isotabtoxin	611.184	893.232	1.46148	0.54743	0.0302995	1.05235	up
pos_11535	Lyso-PAF C-16	54677.9	140934	2.57753	1.36599	0.000781041	1.49757	up
pos_1154	Hypoxanthine	49394.9	18712.7	0.378839	-1.40034	0.0185001	1.19322	down
pos_11548	PC(14:0/0:0)	11246	4871.44	0.43317	-1.20699	0.0256657	1.02575	down
pos_11567	PGP(a-25:0/20:3(6,8,11)-OH(5))	1541.53	557.905	0.361915	-1.46628	0.00350889	1.37106	down
pos_11577	Galabiosylceramide (d18:1/22:0)	465.457	66.611	0.143109	-2.80482	0.0286451	1.19104	down
pos_11578	octadecenedioate	18668.3	7643.84	0.409456	-1.28822	0.0287637	1.12488	down
pos_11582	isopimaric acid	1074.52	8238.33	7.66701	2.93866	0.000324785	1.43941	up
pos_11584	PE(20:5(6E,8Z,11Z,14Z,17Z)-OH(5)/14:1(9Z))	7200.19	3297.35	0.457954	-1.12673	0.0064892	1.32888	down
pos_11586	2-tert-Butylphenol	1320.81	676.197	0.511955	-0.96591	0.0224325	1.1146	down
pos_1159	Hexyl glucoside	5406.59	10835.7	2.00416	1.003	0.0100971	1.00826	up
pos_11592	9-OxoODE	185942	94863.7	0.510178	-0.970928	0.0237195	1.19362	down
pos_11605	Carbachol	4484.64	2421.54	0.539965	-0.889063	0.0265141	1.0292	down
pos_11608	Decyl alcohol	557.234	254.859	0.457364	-1.12858	0.0165417	1.05572	down
pos_11609	Deamino-alpha-keto-demethylphosphinothricin	90.4728	292.991	3.23844	1.6953	0.00996156	1.18221	up
pos_11611	Farnesyl acetone	51116.9	25168.6	0.492373	-1.02218	0.0183409	1.04578	down
pos_11620	DG(16:1n7/0:0/20:4n6)	10580.5	5267.7	0.497871	-1.00616	0.0202176	1.03151	down
pos_11642	beta1-Tomatidine	967.966	410.991	0.424592	-1.23585	0.0091744	1.34649	down
pos_11647	Stearoylcarnitine	25359.1	45889	1.80957	0.855645	0.0274986	1.20761	up
pos_11652	PS(5-iso PGF2VI/16:0)	15896.3	6283.39	0.395274	-1.33907	0.00440341	1.366	down
pos_11653	PA(TXB2/21:0)	1895.26	855.067	0.451161	-1.14829	0.00780613	1.30283	down
pos_11655	Ganodermic acid TQ	2366.51	1070.81	0.452485	-1.14406	0.011628	1.24073	down
pos_11656	1,2-Dimethyl-4-(6-methyl-4-heptenyl)-1,3-cyclohexadiene	1262.78	534.197	0.423031	-1.24116	0.0292515	1.19868	down
pos_11658	9(S)-HOTrE	46308.9	17123.3	0.369763	-1.43533	0.0272925	1.19948	down
pos_11663	PI(6 keto-PGF1alpha/20:3(8Z,11Z,14Z))	2396.17	790.035	0.329707	-1.60074	0.00245901	1.40392	down
pos_11665	PI(PGF2alpha/22:2(13Z,16Z))	1354.43	653.091	0.48219	-1.05233	0.0232325	1.11951	down
pos_1167	3-Oxooctanoic acid	8197.07	2431.41	0.296619	-1.75332	0.00367516	1.45751	down
pos_11677	Cytidine	94.9573	357.722	3.76719	1.91349	0.00121568	1.5035	up
pos_11682	N-Palmitoyl Aspartic acid	4900.73	1982.02	0.404433	-1.30603	0.00429233	1.39537	down
pos_11684	PI(PGJ2/18:0)	2589.63	1128.08	0.435614	-1.19888	0.00730225	1.18438	down
pos_11686	(Z)-6-Nonen-1-ol	187.114	34.364	0.183653	-2.44495	0.0151472	1.29631	down
pos_11687	3,6,8-dodecatrien-1-ol	129.494	18.9287	0.146175	-2.77424	0.00380931	1.43808	down
pos_11691	Diethylamino nonanoate	707.368	139.714	0.197513	-2.33998	0.00219595	1.51747	down
pos_11694	4-Hydroxy-6-methyl-3-(1-oxobutyl)-2H-pyran-2-one	464.423	1274.6	2.74448	1.45653	0.0121633	1.25766	up
pos_11696	11beta,17,21-Trihydroxy-2alpha-methylpregn-4-ene-3,20-dione 21-acetate	9667.45	24347.6	2.51851	1.33257	0.0236509	1.17566	up
pos_11701	Clarithromycin	5643.34	2008.77	0.355954	-1.49024	0.00312797	1.42739	down
pos_11706	(4As,5aR,6R,12aR)-1,10,11,12a-tetrahydroxy-6-methyl-3,12-dioxo-4a,5,5a,6-tetrahydro-4H-tetracene-2-carboxamide	16.3108	239.893	14.7076	3.87849	0.00370464	1.39391	up
pos_11707	Moxidectin	3408.41	5488.89	1.61039	0.687414	0.0409556	1.00406	up
pos_11712	15-methyl-15S-PGE2	4418.87	2322	0.525473	-0.92831	0.0344636	1.11741	down
pos_11718	Cuminaldehyde	804.299	318.813	0.396386	-1.33502	0.00447129	1.35486	down
pos_1172	3-dimethylsulfoniopropionaldehyde	223.616	118.047	0.527899	-0.921666	0.0364981	1.01339	down
pos_11720	DG(20:4(6E,8Z,11Z,14Z)+=O(5)/17:0/0:0)	5637.76	618.149	0.109644	-3.1891	0.00563738	1.33578	down
pos_11725	LysoPC(P-18:0/0:0)	46633.6	129084	2.76804	1.46887	0.00139759	1.39543	up
pos_11730	Tomentosic acid	1177.74	250.94	0.213069	-2.23061	0.00284206	1.46416	down
pos_11737	(3beta,17alpha,23S)-17,23-Epoxy-3,29-dihydroxy-27-norlanost-8-en-24-one	47851.9	26210	0.547732	-0.868459	0.0394689	1.08473	down
pos_11739	PE(22:6(5Z,8E,10Z,13Z,15E,19Z)-2OH(7S, 17S)/P-16:0)	1289.32	776.934	0.602592	-0.730746	0.0397964	1.08524	down
pos_11744	Fagomine	172.795	58.6202	0.339247	-1.55959	0.00614894	1.36416	down
pos_11745	Deoxycytidine	229.966	109.323	0.475389	-1.07282	0.0323139	1.04633	down
pos_11767	LysoPI(16:0/0:0)	28191.5	10703	0.379655	-1.39724	0.0089586	1.27584	down
pos_11771	Penitrem B	2676.13	1137.16	0.424929	-1.23471	0.0294164	1.05746	down
pos_11775	SM(d19:0/PGF1alpha)	3327.59	1422.2	0.427396	-1.22635	0.00492978	1.38274	down
pos_11777	Deferoxamine	1423.81	352.368	0.247483	-2.0146	0.00301658	1.43796	down
pos_1179	5'-Phosphoribosyl-N-formylglycinamide	144.775	596.469	4.11998	2.04264	0.0130099	1.21987	up
pos_11799	Sphalleroside A	321.725	524.164	1.62923	0.704193	0.015354	1.15323	up
pos_11814	Methymycin	14484.8	8135.57	0.561663	-0.832225	0.0234573	1.0986	down
pos_11822	simvastatin hydroxy acid	3253.28	1549.94	0.476423	-1.06968	0.00854522	1.25563	down
pos_11829	cis-Jasmone	1444.93	672.711	0.465566	-1.10294	0.0151147	1.22917	down
pos_11830	2,2'-Azobis(amidinopropane)	4898.97	2190.92	0.447221	-1.16094	0.0101272	1.23919	down
pos_11833	N-Acetyl-leucyl-leucine	1633.96	983.353	0.601821	-0.732594	0.0309157	1.04621	down
pos_11834	9(R)-HODE	82057.7	46405.7	0.565525	-0.822338	0.0385037	1.0796	down
pos_11838	3beta-3-Hydroxy-11-oxolanosta-8,24-dien-26-al	120931	62054.7	0.513143	-0.962567	0.0230071	1.04441	down
pos_11840	Coprocholic acid	553.925	20.2886	0.0366269	-4.77095	0.0213131	1.19334	down
pos_11841	20,26-Dihydroxyecdysone	1032.7	304.382	0.294744	-1.76246	0.00362257	1.42864	down
pos_11842	PC(22:1(13Z)/LTE4)	606.686	126.054	0.207774	-2.26691	0.00122671	1.56681	down
pos_11846	N,N-Dimethylformamide dimethyl acetal	1204.34	650.767	0.540351	-0.888032	0.0178957	1.19702	down
pos_11847	3-Methyl-1-phenyl-3-pentanol	283.586	135.901	0.479225	-1.06122	0.0164598	1.23005	down
pos_11848	6,10-Dimethyl-5(E),9-undecadien-2-one	302.144	96.1492	0.318223	-1.65189	0.00336747	1.34569	down
pos_11849	N-Acetylaminooctanoic acid	4099.23	2177.9	0.531294	-0.912417	0.0198712	1.17506	down
pos_11863	Fucoxanthin	3233.89	1728.01	0.534343	-0.904161	0.0156322	1.23028	down
pos_11865	Cerebroside B	3009.2	1013.19	0.336697	-1.57048	0.00599539	1.36653	down
pos_11869	nortestosterone laurate	1309.65	320.163	0.244465	-2.0323	0.00505371	1.40646	down
pos_11871	Polymyxin B2	916.345	146.569	0.159949	-2.64431	0.00206676	1.46903	down
pos_1188	Isorhamnetin 3-sulfate	287.92	63.8745	0.221848	-2.17235	0.0109073	1.20716	down
pos_11880	(25S)-26-Hydroxy-24-methylenecycloartan-3-one	532.28	9.64083	0.0181123	-5.78688	0.0488081	1.00685	down
pos_11883	(4S,8R)-8,9-Dihydroxy-p-menth-1(6)-en-2-one	2112.14	865.845	0.409938	-1.28652	0.00803026	1.25962	down
pos_11887	PI(5-iso PGF2VI/22:3(10Z,13Z,16Z))	1071.23	371.887	0.347161	-1.52632	0.0022146	1.39959	down
pos_1190	2-(6-Hydroxy-4-oxo-2-sulfanylidene-1H-pyrimidin-5-yl)propanedial	942.788	419.938	0.445421	-1.16676	0.0232134	1.1055	down
pos_11903	2-Propenyl octanoate	892.488	341.692	0.382853	-1.38514	0.00345661	1.36756	down
pos_11904	cis-3-Hexenyl hexanoate	1629.48	680.707	0.417744	-1.25931	0.00569892	1.32802	down
pos_11905	Dihydroactinidiolide	300.9	150.944	0.501642	-0.995269	0.0159327	1.17605	down
pos_11906	Neocnidilide	1462.41	938.753	0.641923	-0.639528	0.0440641	1.02397	down
pos_11908	trans-Dehydroandrosterone	1763.44	848.888	0.481382	-1.05475	0.00802225	1.28443	down
pos_1193	trans-zeatin riboside monophosphate	126.562	27.3853	0.216378	-2.20838	0.0447686	1.00118	down
pos_11936	2-Methyl-1,3-cyclohexadiene	1685.07	928.232	0.550858	-0.860248	0.0190756	1.18503	down
pos_11942	Curdione	962.311	547.535	0.56898	-0.813551	0.0297198	1.10637	down
pos_11943	6,10-dimethyl-9-methylene-undec-5E-en-2-one	1505.57	682.972	0.45363	-1.14041	0.00736445	1.31076	down
pos_11944	Polyprenol	967.31	470.749	0.486657	-1.03902	0.012861	1.27883	down
pos_11955	PE(18:1(12Z)-2OH(9,10)/22:2(13Z,16Z))	2001.95	1093.55	0.546241	-0.872391	0.0230394	1.14721	down
pos_11960	2-Methyl-6-methylene-2E,7-octadien-1-ol	44.0723	9.76393	0.221543	-2.17434	0.00364271	1.43832	down
pos_11961	2,6,10,10-Tetramethyl-1-oxaspiro[4.5]decan-6-ol	1678.5	1015.7	0.605126	-0.724693	0.0496953	1.05501	down
pos_1197	3-Nitroso-2-butanone	173.753	73.5596	0.423358	-1.24005	0.0125619	1.17302	down
pos_11972	SM(d18:2(4E,14Z)/23:1(9Z))	4742.33	1835.92	0.387134	-1.3691	0.0127883	1.21342	down
pos_11975	4alpha-carboxy-4beta-methyl-5alpha-cholesta-8,24-dien-3beta-ol	23.5683	2.17663	0.0923538	-3.43668	0.0185264	1.29145	down
pos_11984	PC(DiMe(13,5)/LTE4)	2644.39	1195.38	0.452044	-1.14547	0.00832117	1.27573	down
pos_11994	Ginsenoside Rc	2921.95	1441.07	0.493187	-1.01979	0.0148103	1.1863	down
pos_1200	Maleic hydrazide	3221.1	782.881	0.243047	-2.04069	0.0123856	1.22771	down
pos_12000	Cerivastatin lactone	2213	704.025	0.318132	-1.6523	0.0358612	1.02855	down
pos_12001	25-Cinnamoyl-vulgaroside	7558.8	3145	0.416072	-1.2651	0.0211546	1.1204	down
pos_12018	Erucoylacetone	2597.73	1403.66	0.54034	-0.888061	0.0228361	1.05621	down
pos_12019	PG(i-20:0/PGJ2)	31581.8	14215.3	0.450111	-1.15165	0.00540254	1.38698	down
pos_12022	3-Methylcytidine	29.2379	129.536	4.43042	2.14744	0.00187412	1.3869	up
pos_12025	avobenzone	30.0465	84.0708	2.79802	1.48441	0.00410291	1.22981	up
pos_12032	PS(22:2(13Z,16Z)/22:5(4Z,7Z,10Z,13Z,16Z))	20171	9762.98	0.484009	-1.04689	0.00792144	1.31822	down
pos_12039	PE(20:1(11Z)/PGF1alpha)	14346.2	7054.41	0.491726	-1.02407	0.00879973	1.31623	down
pos_12040	Cyclohexaneundecanoic acid	3206.63	915.872	0.285618	-1.80784	0.00410734	1.373	down
pos_12041	3-Hydroxyquinine	79.5585	23.8118	0.2993	-1.74034	0.0325281	1.12604	down
pos_12056	Propamocarb	1642.86	943.471	0.574284	-0.800163	0.0204045	1.13862	down
pos_12066	Azithromycin	2792.56	1730.14	0.619553	-0.6907	0.0324263	1.08947	down
pos_12077	Homocastasterone	22528.5	8375.75	0.371785	-1.42746	0.0163093	1.26221	down
pos_12082	PE(P-18:1(11Z)/LTE4)	5220.69	3364.63	0.64448	-0.633793	0.0451224	1.05354	down
pos_1211	6-Methylthiopurine ribonucleoside	774.593	230.606	0.297712	-1.74801	0.0158332	1.16822	down
pos_12122	Fungichromin	14350.9	8062.99	0.561845	-0.831755	0.018819	1.16781	down
pos_12123	Prostaglandin E2	6036.24	3709.3	0.614505	-0.702503	0.0316878	1.10016	down
pos_12144	(Z)-1,5-Tridecadiene	3296.75	1610.6	0.488543	-1.03344	0.0088286	1.26484	down
pos_12161	2-Chlorooctadecanoic acid	100.654	282.124	2.80291	1.48693	0.00810102	1.2607	up
pos_12165	LysoPC(15:0)	101297	179842	1.77539	0.828138	0.0146044	1.15398	up
pos_1217	L-Tyrosine	8301.01	15615.8	1.88119	0.911645	0.000446453	1.48359	up
pos_12193	PE(20:3(5Z,8Z,11Z)/14:0)	7983.09	5025.51	0.629519	-0.667677	0.0371141	1.05784	down
pos_12199	N-Stearoyl GABA	1001.2	1622.84	1.62089	0.696784	0.0464369	1.05824	up
pos_12201	PG(O-18:0/17:1(9Z))	5838.83	2359.84	0.404163	-1.30699	0.00491436	1.33813	down
pos_1221	Phenol	13156.3	22129.2	1.68202	0.750191	0.00229548	1.3751	up
pos_12229	Val Val Leu Leu	17271.8	9937.99	0.575389	-0.797392	0.0229206	1.10226	down
pos_12230	Androstenedione	60225.8	4809.51	0.0798579	-3.64642	0.00227543	1.4445	down
pos_12237	LysoPG(18:2(9Z,12Z)/0:0)	15124.2	5412.35	0.35786	-1.48253	0.00592685	1.25863	down
pos_12239	PE(PGF1alpha/18:2(9Z,12Z))	12453.7	6991.43	0.561395	-0.832913	0.0176369	1.17519	down
pos_1225	(E)-2-Penten-1-ol	156.975	327.372	2.0855	1.0604	0.000921499	1.45368	up
pos_12266	Propargite	306.053	116.614	0.381027	-1.39204	0.00487848	1.33572	down
pos_12282	Colistin A	1633.93	484.837	0.296731	-1.75277	0.00197135	1.48748	down
pos_12290	MG(0:0/22:1(13Z)/0:0)	212.6	87.6345	0.412204	-1.27857	0.0249205	1.07153	down
pos_12293	Naphthoquine	1682.4	670.935	0.398797	-1.32627	0.0146692	1.2254	down
pos_12296	enantio-PAF C-16	410406	946833	2.30706	1.20606	0.000153762	1.50369	up
pos_12305	Leukotriene C5	11457.6	26462.2	2.30957	1.20763	0.000185515	1.57898	up
pos_12338	Pregn-4-en-20-one, 3b,17-dihydroxy-6a-methyl-, 17-acetate	8139.96	4123.36	0.506558	-0.981202	0.0159042	1.16851	down
pos_12345	PE(20:5(5Z,8Z,10E,14Z,17Z)-OH(12)/14:1(9Z))	5355.41	2871.85	0.536253	-0.899015	0.0134683	1.19404	down
pos_12347	PE(PGD1/24:1(15Z))	2226.26	1047.44	0.470493	-1.08775	0.00888164	1.32105	down
pos_12354	N-(2-Pyrimidinyl)formamide	476.11	102.658	0.215619	-2.21344	0.00440463	1.46065	down
pos_12363	Persenone B	6488.53	1806.7	0.278446	-1.84453	0.00267481	1.47075	down
pos_12380	Rhodovibrin	53385.1	12146.6	0.227527	-2.13589	0.00492486	1.35217	down
pos_12408	PA(8:0/PGF1alpha)	29977.3	5345.06	0.178304	-2.48759	0.0258935	1.25348	down
pos_1241	trans-1,2-Dihydrobenzene-1,2-diol	49.1732	684.459	13.9193	3.79902	0.0379449	1.08229	up
pos_12484	arachidonoylethanolamine	27916.1	10351.9	0.370823	-1.4312	0.00385361	1.39847	down
pos_1250	DL-Leucine	4861.09	10914.1	2.2452	1.16684	5.65877e-05	1.60948	up
pos_12509	CDP-DG(18:1(11Z)/22:3(10Z,13Z,16Z))	7922.26	4405.54	0.556096	-0.846593	0.0241818	1.19427	down
pos_12512	3-Hydroxy-6,8-dimethoxy-7(11)-eremophilen-12,8-olide	365.931	160.008	0.437263	-1.19343	0.0186441	1.06522	down
pos_12515	Murrayanol	15173.3	8029	0.529153	-0.918242	0.0226915	1.09586	down
pos_12516	Epoxyganoderiol A	54442.7	18860.4	0.346427	-1.52938	0.00505206	1.41862	down
pos_12519	N-Arachidonoyl Lysine	1794.98	111.67	0.0622124	-4.00665	0.0131459	1.33841	down
pos_12520	4,4-Dimethyl-14a-formyl-5a-cholesta-8,24-dien-3b-ol	279.946	29.4287	0.105123	-3.24985	0.0134226	1.25528	down
pos_12527	Vipadenant	4314.63	2113.65	0.489879	-1.0295	0.0364676	1.08682	down
pos_12539	Elatoside G	9890.79	4238.75	0.428556	-1.22245	0.0458359	1.01017	down
pos_12558	Deforolimus	2204.73	1091.24	0.494954	-1.01463	0.0183016	1.20468	down
pos_12561	3,7,11-Trimethyl-1,3E,6E,10-dodecatetraene	165.976	10.0258	0.0604051	-4.04918	0.00460574	1.43047	down
pos_12600	DG(22:5(7Z,10Z,13Z,16Z,19Z)/16:0/0:0)	7815.69	2376.59	0.30408	-1.71748	0.0118239	1.23372	down
pos_12601	Hypogeic acid	1538.07	595.435	0.38713	-1.36911	0.0194186	1.25518	down
pos_12628	Vinaginsenoside R11	13983.9	5745.37	0.410855	-1.2833	0.0375449	1.11432	down
pos_12629	PC(20:2(11Z,14Z)/LTE4)	8980.29	3814.74	0.42479	-1.23518	0.00600247	1.38019	down
pos_1263	Furazolidone	549.037	24.2314	0.0441343	-4.50195	0.021433	1.18853	down
pos_12632	Stigmastanol	23611.3	6130.83	0.259656	-1.94532	0.0026852	1.4319	down
pos_12634	(8Z,11Z)-Icosa-8,11-dienoylcarnitine	714.331	52.9914	0.0741833	-3.75276	0.00349154	1.38302	down
pos_12640	(8R,9R,10S,13R,14S)-1,2,3,4,5,6,7,8,9,10,11,12,14,15,16,17-Hexadecahydrocyclopenta[a]phenanthrene-13-carbaldehyde	3995.57	2126.74	0.532275	-0.909757	0.0396393	1.11349	down
pos_12642	13(S)-HODE methyl ester	24287.4	12901.4	0.531199	-0.912676	0.0417629	1.09764	down
pos_12647	PS(22:0/22:1(13Z))	2350.05	357.898	0.152294	-2.71507	0.0011903	1.5449	down
pos_1265	Hexanoylglutamine	1960.06	662.104	0.337797	-1.56577	0.0118492	1.25383	down
pos_12659	5,6α epoxy-cholesterol	7948.36	1392.44	0.175186	-2.51304	0.00138739	1.53074	down
pos_12669	CDP-DG(a-25:0/20:3(8Z,11Z,14Z)-2OH(5,6))	2536.9	904.684	0.35661	-1.48758	0.00320274	1.44396	down
pos_12678	Chenodeoxycholic acid 3-sulfate	2308.03	129.194	0.055976	-4.15905	0.0261625	1.20537	down
pos_1269	Osmanthuside A	9.8373	1964.38	199.687	7.6416	0.0085643	1.34242	up
pos_1270	Disialyllactose	26.109	1424.53	54.561	5.7698	0.000142802	1.68943	up
pos_12704	3alpha,7alpha,12alpha-Trihydroxy-5beta-cholestan-26-al	41229.8	25705.1	0.623458	-0.681636	0.0349365	1.05198	down
pos_12715	Ecdysone	1708.68	658.988	0.38567	-1.37456	0.00404438	1.42531	down
pos_12718	Geranylbenzoquinone	481.448	210.297	0.436801	-1.19495	0.0208768	1.18891	down
pos_12721	(25R)-3beta,4beta-dihydroxycholest-5-en-26-oate(1-)	10846.1	5202.74	0.479685	-1.05984	0.00749957	1.31345	down
pos_12729	PE(24:1(15Z)/18:1(12Z)-2OH(9,10))	4734.89	1483.4	0.313292	-1.67442	0.0470315	1.07505	down
pos_1273	6-Hydroxynicotinic acid	1635.4	220.618	0.134901	-2.89003	0.00163885	1.55941	down
pos_12731	PG(i-24:0/PGE1)	9053.84	3843.52	0.424518	-1.2361	0.0280124	1.12592	down
pos_12732	PC(22:1(13Z)/TXB2)	6268.19	2668.36	0.425699	-1.2321	0.017013	1.18736	down
pos_12736	Zilascorb	504.907	42.4225	0.0840205	-3.57311	0.00191858	1.449	down
pos_12737	Phytantriol	1244.14	286.359	0.230166	-2.11925	0.00266401	1.43901	down
pos_12755	Polymyxin B Sulfate	790.798	492.179	0.622382	-0.684127	0.0378561	1.001	down
pos_12759	N(omega)-Hydroxyarginine	1393.36	796.8	0.571856	-0.806276	0.0221889	1.13439	down
pos_1276	2'-C-Methylcytidine	3995.82	1215.03	0.304075	-1.7175	0.00245769	1.49292	down
pos_12775	Hexadecyl ferulate	20762.3	10623.6	0.511677	-0.966696	0.0107296	1.2632	down
pos_12776	2-Hydroxy-imipramine glucuronide	14.677	248.949	16.9619	4.08422	0.00188094	1.27739	up
pos_12787	2-Hexaprenyl-6-methoxyphenol	707.12	149.946	0.212052	-2.23751	0.027065	1.1468	down
pos_12794	2',3'-Dideoxyguanosine	21.1126	284.096	13.4563	3.7502	0.00660082	1.15174	up
pos_12796	(1(10)E,4a,5E)-1(10),5-Germacradiene-12-acetoxy-4,11-diol	49.8806	132.676	2.65987	1.41136	0.00181167	1.34507	up
pos_12810	Hebevinoside V	15228.1	9202.77	0.60433	-0.726592	0.0306297	1.11144	down
pos_12818	DG(18:1(12Z)-2OH(9,10)/10:0/0:0)	664.677	180.647	0.271782	-1.87948	0.00312214	1.46921	down
pos_1282	N-OCTANOYL-L-HOMOSERINE LACTONE	174.309	30.389	0.17434	-2.52002	0.00280203	1.43664	down
pos_12821	(-)-Nopol	7263.42	4012.48	0.552423	-0.856155	0.0279475	1.05912	down
pos_12830	2,4-heptadienal	575.154	221.874	0.385765	-1.37421	0.0105514	1.17612	down
pos_12835	exo-5,6-Dimethylbicyclo[2.2.1]hept-5-en-2-ol	12783.9	6703.28	0.524355	-0.931385	0.0181202	1.13185	down
pos_12838	2,4,5,7alpha-Tetrahydro-1,4,4,7a-tetramethyl-1H-inden-2-ol	6379.82	3258.22	0.510707	-0.969432	0.0173739	1.12267	down
pos_12839	4,7-Megastigmadien-9-ol	10269.8	5021.61	0.48897	-1.03218	0.0171283	1.13091	down
pos_12840	Patchoula-2,4-diene	6104.89	3096.2	0.507167	-0.979466	0.0200314	1.10081	down
pos_12841	Germacrene D	38799.2	17733.6	0.457062	-1.12954	0.0112829	1.15653	down
pos_12842	9Z,11E,13-Tetradecatrienal	3840.7	1681.32	0.437763	-1.19178	0.0106887	1.17073	down
pos_12844	Germacrone	20936.2	10772.8	0.514554	-0.958605	0.0186206	1.10707	down
pos_12847	Lucidadiol	845894	324033	0.383066	-1.38434	0.00756592	1.22021	down
pos_12855	PI(PGF1alpha/22:2(13Z,16Z))	5721.85	2261.74	0.395282	-1.33905	0.00341297	1.39865	down
pos_12856	PGP(i-24:0/PGF2alpha)	2041.4	747.918	0.366375	-1.44861	0.00232131	1.36251	down
pos_12857	Cholesteryl glucoside	1621.1	443.24	0.273419	-1.87081	0.00147452	1.39771	down
pos_12859	Glycyl-Threonine	1294	493.579	0.381436	-1.39049	0.00693445	1.22864	down
pos_12862	(R)-3-Hydroxy-hexadecanoic acid	714.154	244.879	0.342894	-1.54416	0.00408399	1.38302	down
pos_12865	5a-Androst-3-en-17-one	5876.13	2337.51	0.397797	-1.3299	0.00910633	1.18595	down
pos_12868	Isopersin	43445.9	23117.7	0.532103	-0.910222	0.0225108	1.03922	down
pos_12871	4,4'-Methylenebis(2,6-di-tert-butylphenol)	15820.5	7087.61	0.448002	-1.15842	0.0339433	1.15144	down
pos_12882	TG(18:3(6Z,9Z,12Z)/22:6(4Z,7Z,10Z,13Z,16Z,19Z)/20:5(5Z,8Z,11Z,14Z,17Z))	5426.71	1788.5	0.329574	-1.60133	0.0074037	1.30784	down
pos_12889	MG(0:0/22:4(7Z,10Z,13Z,16Z)/0:0)	56300.6	11898.2	0.211334	-2.2424	0.00178074	1.5035	down
pos_12910	dehydroabietadienol	7290.21	10805.2	1.48215	0.56769	0.0288588	1.0891	up
pos_12912	2-Hydroxy-5-octenoylcarnitine	794.834	261.612	0.32914	-1.60323	0.0081368	1.23287	down
pos_12916	METENEPROST	23054.5	37103.1	1.60936	0.686489	0.0135948	1.0898	up
pos_12924	N-(1-Deoxy-1-fructosyl)histidine	2077.61	1121.28	0.539695	-0.889783	0.023981	1.10147	down
pos_12931	26-Hydroxyecdysone	2021.24	1062.31	0.525575	-0.92803	0.0132427	1.18765	down
pos_12937	[10]-Paradol	10526	3085.47	0.293128	-1.7704	0.00996727	1.35946	down
pos_1294	2,6-diamino-4-hydroxy-5-formamidopyrimidine	40160	11115.3	0.276775	-1.85322	0.0221155	1.1195	down
pos_12943	DG(8:0/PGD2/0:0)	2137.05	1187.89	0.555856	-0.847216	0.0232608	1.11487	down
pos_12947	Oleandomycin	8455.73	3981.89	0.47091	-1.08648	0.007016	1.3313	down
pos_12955	Biliverdin-IX-beta	26.0663	639.429	24.5309	4.61653	0.0094106	1.11391	up
pos_12958	PGP(20:4(7E,9E,11Z,13E)-3OH(5S,6R,15S)/a-13:0)	19.1477	145.583	7.60317	2.9266	0.00691688	1.33145	up
pos_12962	CL(8:0/10:0/10:0/19:0)	1825.51	742.998	0.407008	-1.29687	0.01379	1.27586	down
pos_12966	(-)-Menthol	518.722	108.276	0.208736	-2.26025	0.00626662	1.42678	down
pos_12967	(R)-p-Mentha-1,8-dien-10-ol	887.93	322.97	0.363734	-1.45905	0.0117941	1.31497	down
pos_12969	Limonene aldehyde	12040.4	5259.96	0.436858	-1.19476	0.0123932	1.29252	down
pos_1297	Deoxyadenosine	19291.8	9495.87	0.492223	-1.02262	0.0276852	1.0175	down
pos_12971	Tricycloekasantal	11307.1	6277.83	0.55521	-0.848894	0.0261761	1.17136	down
pos_12972	(3Z,6Z,9Z)-dodecatrienol	9386.12	3992.07	0.425316	-1.23339	0.00954748	1.33463	down
pos_12973	6-(3-Hexenyl)tetrahydro-2H-pyran-2-one	11008.1	6996.06	0.635535	-0.653956	0.0418145	1.06276	down
pos_12974	2,4,7-tridecatrienal	4039.66	1982.99	0.490881	-1.02656	0.0225514	1.20653	down
pos_12976	(2E)-2-dodecen-1-ol	2451.78	979.289	0.399419	-1.32402	0.0104846	1.32921	down
pos_12977	3,6,9-Hexadecatriene	2388.26	714.802	0.299299	-1.74034	0.00702189	1.38647	down
pos_12980	Linoleic acid	52312.7	14548.1	0.278098	-1.84633	0.0106092	1.34721	down
pos_12983	Methyl linoleate	11799.5	3351.51	0.284037	-1.81585	0.0114777	1.33748	down
pos_12995	Isoprene	199.486	64.0321	0.320985	-1.63942	0.00945187	1.30851	down
pos_13002	3-Methylcyclohexanol	1551.96	433.377	0.279246	-1.84039	0.00910766	1.36903	down
pos_13009	CL(8:0/8:0/10:0/22:0)	26995.1	13785.5	0.510665	-0.96955	0.0257555	1.14351	down
pos_1301	Allopurinol	1665.7	587.595	0.352761	-1.50324	0.0037886	1.40939	down
pos_13010	2E,4Z-Heptadien-1-ol	255.226	116.265	0.455538	-1.13436	0.00986654	1.33698	down
pos_13013	2,5-Octadien-1-ol	377.207	185.968	0.493013	-1.0203	0.0176233	1.23883	down
pos_13017	Cinoxacin	1941.18	821.039	0.422958	-1.24141	0.0139841	1.25869	down
pos_13020	Octadecadienoate	324260	167826	0.517567	-0.950181	0.0217704	1.19072	down
pos_13037	Phorbol myristate	8481.24	4887.09	0.576224	-0.795299	0.0250704	1.15143	down
pos_13039	Cyclopentadiene	193.296	85.5085	0.442372	-1.17667	0.0122517	1.29225	down
pos_1304	2-Nitronaphthalene	375.178	35.5562	0.0947717	-3.3994	0.00258936	1.46115	down
pos_13042	PA(PGF1alpha/13:0)	70757.7	42466.7	0.600171	-0.736555	0.0258081	1.17917	down
pos_13044	Cyclopentanecarboxylic acid	198.574	105.063	0.529085	-0.91843	0.0163697	1.27042	down
pos_13047	(ent-2b,4S,9a)-2,4,9-Trihydroxy-10(14)-oplopen-3-one 2-(2-methylbutanoate) 9-(3-methyl-2E-pentenoate)	7286.18	2986.64	0.409905	-1.28664	0.0107976	1.267	down
pos_13054	Ile Val Phe Ala	10985.3	5376.73	0.489449	-1.03077	0.0119834	1.20981	down
pos_13062	Precocene I	1189.22	635.127	0.534071	-0.904895	0.0182606	1.13483	down
pos_13063	PC(PGF2alpha/24:0)	1720.36	1061.26	0.616882	-0.696933	0.0429834	1.09025	down
pos_13064	Heptanoylcarnitine	5773.59	2567.49	0.444695	-1.16911	0.0167325	1.22756	down
pos_13074	9,12-Octadecadiynoic Acid	17255	6163.81	0.357218	-1.48512	0.0192557	1.23849	down
pos_13075	11b,21-Dihydroxy-5b-pregnane-3,20-dione	40436.2	23809.9	0.588827	-0.764084	0.0498156	1.04268	down
pos_13080	Cholestane-3,7,12,25-tetrol-3-glucuronide	2245.31	1225.82	0.545945	-0.873172	0.023599	1.11345	down
pos_13086	PG(6 keto-PGF1alpha/i-24:0)	1381.57	627.217	0.453988	-1.13928	0.00897436	1.34973	down
pos_13090	methyl 15,16-epoxy-9,12-octadecadienoate	30599.4	16767.9	0.547983	-0.867798	0.0453016	1.0735	down
pos_13091	9,13-dihydroxy-11-octadecenoic acid	4753.81	1679.09	0.353209	-1.50141	0.00338046	1.41272	down
pos_13095	Vinaginsenoside R6	4046.38	1806.69	0.446496	-1.16328	0.00852306	1.28439	down
pos_13096	Deoxycholylglutamine	1537.09	226.742	0.147514	-2.76108	0.000566948	1.62365	down
pos_13105	PGP(a-25:0/PGF1alpha)	4388.49	1780.06	0.40562	-1.3018	0.00829065	1.33386	down
pos_13106	Trihexosylceramide (d18:1/20:0)	3751.32	568.077	0.151434	-2.72324	0.000571414	1.6144	down
pos_13108	CDP-DG(a-25:0/a-21:0)	2512.19	500.269	0.199137	-2.32817	0.00182776	1.48043	down
pos_13109	3-Ethyl-4-methylphenol	668.99	401.124	0.599596	-0.737938	0.029672	1.07999	down
pos_13114	8-Epiloganic acid	1007.41	100.166	0.0994292	-3.33019	0.00167086	1.53168	down
pos_13116	6-Deoxodolichosterone	96339.5	58138.2	0.603473	-0.72864	0.0299892	1.05547	down
pos_13119	2,2'-Diketospirilloxanthin	43552.4	20181.6	0.463386	-1.10971	0.00737546	1.27605	down
pos_13125	Ferulate	934.909	436.979	0.467403	-1.09726	0.00740254	1.3262	down
pos_13147	2-Mercapto-3-furan-2-ylpropenoic acid	261.089	45.7537	0.175242	-2.51258	0.000787714	1.57018	down
pos_13151	Filipin II	3500.98	2219.33	0.633918	-0.657631	0.0436128	1.03809	down
pos_13170	5-Hydroxyhexadecanoylcarnitine	15028.7	24705.7	1.6439	0.717125	0.0278484	1.10746	up
pos_13171	Cer(d17:1/20:5(5Z,8Z,11Z,14Z,16E)-OH(18))	16484.8	6985.36	0.423745	-1.23873	0.0499743	1.02712	down
pos_13189	(+)-8-Acetoxycarvone	9659.03	2816.84	0.291627	-1.7778	0.00245197	1.41966	down
pos_13197	DG(14:1(9Z)/22:6(4Z,7Z,10Z,13Z,16Z,19Z)/0:0)	57002.7	15424.1	0.270586	-1.88584	0.00957278	1.26124	down
pos_13198	TG(18:3(6Z,9Z,12Z)/18:4(6Z,9Z,12Z,15Z)/20:5(5Z,8Z,11Z,14Z,17Z))	26758.3	15003.8	0.560718	-0.834653	0.0180035	1.20599	down
pos_13199	PS(24:1(15Z)/20:0)	693.641	218.073	0.314389	-1.66938	0.00226786	1.46102	down
pos_13203	N-Eicosapentaenoyl Lysine	17920.4	10206.4	0.569539	-0.812133	0.0209098	1.1433	down
pos_13205	Cholylcitrulline	18349	5057.01	0.275601	-1.85934	0.00435035	1.37283	down
pos_13210	D-Sedoheptulose 7-phosphate	380.426	14.0201	0.0368536	-4.76205	0.0099374	1.35108	down
pos_13211	Docosahexaenoicacid(DHA)	24403	85020.8	3.48404	1.80076	0.00214599	1.3886	up
pos_13214	Pibutidine	842.757	2470.44	2.93138	1.55158	7.27649e-05	1.62661	up
pos_13216	Ptelatoside B	382.253	1812.56	4.74178	2.24543	2.53675e-05	1.71975	up
pos_13218	Melleolide L	66.3958	808.396	12.1754	3.6059	1.028e-05	1.78723	up
pos_13220	Histidylisoleucine	438.689	715.731	1.63152	0.706219	0.0181763	1.11227	up
pos_13221	beta-Alanyl-L-arginine	183.446	3250.84	17.7209	4.14738	0.000237307	1.52378	up
pos_13223	(1R,4Ar,5S,7R)-7-methyl-1-[(2R,3S,4R,5R,6S)-3,4,5-trihydroxy-6-(hydroxymethyl)oxan-2-yl]oxy-1,5,6,7a-tetrahydrocyclopenta[c]pyran-4a,5,7-triol	185.115	433.505	2.34182	1.22763	7.27223e-05	1.58286	up
pos_13224	Ampicilloyl	1622.1	3508.21	2.16276	1.11288	0.000108349	1.57917	up
pos_13232	1α,25-Dihydroxy-16-ene-19-nor-24-oxovitamin D3	19741.1	9003.61	0.456085	-1.13263	0.00799103	1.27238	down
pos_1324	5-Hydroxy-2-imino-1-methylimidazolidin-4-one	53.8921	6.8904	0.127855	-2.96741	0.0164423	1.18631	down
pos_13244	3-(4-Hydroxy-3-methoxyphenyl)propionic acid	843.844	3316.19	3.92986	1.97448	0.00587562	1.33304	up
pos_13246	Hydrocortisone cypionate	39162.3	121375	3.09928	1.63194	0.00577321	1.34151	up
pos_13254	Psilostachyin	9.22778	374.426	40.5759	5.34255	0.00409675	1.48891	up
pos_13258	PC(22:2(13Z,16Z)/LTE4)	3635.19	1719.17	0.472925	-1.08032	0.0100319	1.27276	down
pos_13273	CL(8:0/12:0/12:0/13:0)	9352.23	2736.08	0.29256	-1.7732	0.00160234	1.47457	down
pos_13283	all-trans-13,14-dihydroretinol	1678.91	2722.64	1.62167	0.69748	0.0263466	1.12536	up
pos_13287	2,4-Decadienamide,5-(4-methoxyphenyl)-N-[(1R)-1-methyl-4-(3-pyridinyl)butyl]-, (2E,4E)-	15085.1	29487.3	1.95473	0.966972	0.00356519	1.39615	up
pos_13288	Soyasapogenol C	25814.9	13577	0.525935	-0.927045	0.0131082	1.16305	down
pos_13291	(3S,3'R,4xi)-beta,beta-Carotene-3,3',4-triol	435051	161417	0.37103	-1.43039	0.00282741	1.40574	down
pos_13311	Alisporivir	14850.3	3980.22	0.268022	-1.89958	0.0028761	1.41431	down
pos_13315	3,5-Dihydroxy-6-methyl-2,3-dihydro-4H-pyran-4-one	6346.45	2158.9	0.340174	-1.55566	0.00361188	1.34147	down
pos_13317	Inecalcitol	231810	105480	0.455027	-1.13598	0.00662124	1.26958	down
pos_13337	Cer(d18:0/12:0)	901.953	2905.95	3.22184	1.68789	0.0450519	1.01327	up
pos_13339	Cyclolinopeptide B	7131.61	4089.47	0.573429	-0.802314	0.0241697	1.11224	down
pos_13346	1-a,24R,25-Trihydroxyvitamin D2	19845.2	10371.3	0.522612	-0.936188	0.0144272	1.18969	down
pos_13353	(R)-3,7-Dimethyl-5-indanecarboxylic acid	4359.66	2459.48	0.564145	-0.825861	0.0197408	1.17854	down
pos_13354	(6E,8R,10Z)-8-hydroxy-3-oxohexadecadienoic acid	74.9591	424.441	5.6623	2.50139	0.00123192	1.47855	up
pos_13356	3-(Acetyloxy)-2-hydroxypropyl icosanoate	26305.9	12378.4	0.470555	-1.08757	0.015524	1.2446	down
pos_13358	DG(8:0/20:5(7Z,9Z,11E,13E,17Z)-3OH(5,6,15)/0:0)	5428.14	2835.8	0.522426	-0.936701	0.0154453	1.24528	down
pos_13366	M-Secociguatoxin 4A	4985.25	2976.2	0.597	-0.744196	0.0332294	1.11598	down
pos_13369	12-Keto-tetrahydro-leukotriene B4	2794.97	6936.55	2.48179	1.31138	0.000279654	1.56388	up
pos_1337	Acetone cyanohydrin	156.256	44.0797	0.282099	-1.82573	0.0195519	1.11446	down
pos_13372	Gly His Ala Ala	133.302	1840.7	13.8085	3.78748	0.000170975	1.6785	up
pos_13373	cis-3-Hexenyl b-primeveroside	882.071	1911.32	2.16686	1.1156	0.00135638	1.42359	up
pos_13375	Thr His Gly Gly	1434.7	2740.35	1.91006	0.933615	0.000969182	1.45803	up
pos_13376	Ser Gly Ser His	541.258	2064.67	3.81458	1.93152	4.64195e-06	1.74537	up
pos_1340	1-Piperidinecarboxaldehyde	160.341	293.637	1.83133	0.872892	0.0110187	1.17698	up
pos_1343	Guanine	34521.8	11798.8	0.341778	-1.54887	0.00891928	1.29842	down
pos_13439	Anandamide (20:2, n-6)	8632.15	5040.9	0.583968	-0.776038	0.0253361	1.11132	down
pos_1350	epsilon-Caprolactam	229.236	1083.66	4.72726	2.241	0.0183641	1.07538	up
pos_1370	Cytosine	149.233	13.484	0.0903553	-3.46825	0.0282719	1.15345	down
pos_1374	Methylenecyclohexane	1061.67	126.73	0.119369	-3.0665	0.000599453	1.60638	down
pos_1386	Valylproline	95.2332	277.849	2.91756	1.54476	0.0197274	1.21107	up
pos_1407	Indoleacetaldehyde	2154.28	5667.24	2.63068	1.39544	4.19463e-05	1.4746	up
pos_1419	Cysteinyl-Glutamate	1711.44	82.8881	0.0484316	-4.36791	0.00749077	1.3527	down
pos_1445	N-Jasmonoyltyrosine	11175	85133.3	7.61818	2.92945	0.00157639	1.35154	up
pos_1453	UDP-2,3-bis(3-hydroxytetradecanoyl)glucosamine	29.3123	4646.93	158.532	7.30863	0.00157379	1.53401	up
pos_1470	Isovalerylglutamic acid	4002.21	2138.29	0.534278	-0.904338	0.034747	1.05223	down
pos_1479	(1R,2R,4R)-1,8-Epoxy-p-menthane-2,4-diol	9503.63	5523.49	0.581198	-0.782898	0.0410468	1.05285	down
pos_1483	Cyclohexanemethylamine	246.451	12.5616	0.0509701	-4.29421	0.00236493	1.49901	down
pos_1508	Mizoribine	265.269	74.0135	0.279013	-1.8416	0.0254765	1.03384	down
pos_1524	b-D-Glucuronopyranosyl-(1->3)-a-D-galacturonopyranosyl-(1->2)-L-rhamnose	1409.1	114.608	0.0813343	-3.61999	0.00787656	1.42328	down
pos_1532	Gly Ser Phe	18127.7	31263.8	1.72464	0.786295	0.0322889	1.03272	up
pos_1534	Styrene	398.738	917.998	2.30226	1.20305	3.52309e-05	1.64938	up
pos_1535	Benzaldehyde	556.247	1018.31	1.83068	0.872379	0.00110764	1.45806	up
pos_1537	Indole	4632.41	13445	2.90237	1.53723	6.28101e-06	1.71677	up
pos_1543	trans-Cinnamic acid	34217.8	63787.8	1.86417	0.898532	0.0008595	1.47856	up
pos_1546	3-Hydroxycinnamoylglycine sulfate	85.1658	461.059	5.41367	2.43661	0.000133619	1.64776	up
pos_1554	xi-4-Hydroxy-4-methyl-2-cyclohexen-1-one	1905.86	5026.16	2.63721	1.39901	1.36802e-05	1.68593	up
pos_1555	Oxepin	1325.36	3831.88	2.8912	1.53167	2.37347e-06	1.72474	up
pos_1574	Laurenobiolide	2365.2	1396.75	0.590541	-0.759891	0.0334877	1.03773	down
pos_1576	[(2R,3S,5R)-5-(2,4-Dioxopyrimidin-1-yl)-3-hydroxyoxolan-2-yl]methoxy-fluorophosphinic acid	119.684	1314.55	10.9836	3.45727	0.00322351	1.3518	up
pos_1581	3-Hydroxynonyl acetate	16.2169	1284.19	79.1887	6.30722	0.00469535	1.23709	up
pos_1598	PE(TXB2/20:5(5Z,8Z,11Z,14Z,17Z))	0.356132	4529.66	12719	13.6347	0.0138944	1.07977	up
pos_1599	Nitrosomethylnitroguanidine	204.199	59.8058	0.29288	-1.77162	0.0131334	1.14177	down
pos_1601	Alanyl-Isoleucine	1144.38	5120.99	4.4749	2.16186	1.92041e-05	1.69896	up
pos_1606	5-Amino-1-[(2R,3R,4S,5R)-5-[(benzylamino)methyl]-3,4-dihydroxyoxolan-2-yl]imidazole-4-carboxamide	26906.2	40192.2	1.49379	0.578977	0.0190388	1.11842	up
pos_1655	PE(24:0/22:6(4Z,7Z,11E,13Z,15E,19Z)-2OH(10S,17))	75429.9	44368.6	0.588211	-0.765595	0.0274461	1.10491	down
pos_1661	Deserpidine	20.4681	84.1139	4.1095	2.03896	0.00216351	1.17385	up
pos_1691	N-Oleoyl Glutamic acid	5037.64	12620.5	2.50524	1.32495	0.0224913	1.05881	up
pos_1700	3b,5a,6b-Cholestanetriol	73593.7	46218.9	0.628028	-0.671099	0.0376963	1.01896	down
pos_1739	4Alpha-hydroxymethyl-5alpha-cholesta-8-en-3beta-ol	9980.45	4781.12	0.479048	-1.06176	0.00813729	1.30913	down
pos_1778	3-ethyl, 4,4-dimethyl-2-Pentene	2213.61	1365.29	0.616773	-0.697189	0.035344	1.04756	down
pos_1813	Davercin	743.505	3097.99	4.16674	2.05892	0.0133285	1.12461	up
pos_1835	PC(DiMe(11,5)/TXB2)	46313.5	28901.2	0.624033	-0.680305	0.0371568	1.06285	down
pos_1842	(9Z,12Z,15Z)-Octadecatrienoic acid	1574.83	748.034	0.474993	-1.07402	0.0247413	1.13822	down
pos_1843	Encelin	55.4236	531.404	9.58806	3.26124	0.000338265	1.60414	up
pos_1846	Methyl 8-[3-(2-hydroxyoctyl)oxiran-2-yl]octanoate	33452.7	16308.5	0.487509	-1.0365	0.0355504	1.11027	down
pos_1847	(15S)-15-Hydroxy-5,8,11-cis-13-trans-eicosatetraenoate	2556.29	5733.8	2.24302	1.16544	0.00359881	1.35082	up
pos_1848	N-Arachidonoylglycine	20224.2	10285.6	0.508578	-0.975459	0.0269091	1.0283	down
pos_1875	4'-Apo-beta,psi-caroten-4'-al	37608.7	10965.8	0.291576	-1.77806	0.00755073	1.40706	down
pos_1902	cis-1,2-Dihydroxy-1,2-dihydro-7-methylnaphthalene	1265.27	803.599	0.635119	-0.654902	0.043885	1.01062	down
pos_1924	a-Methyl-3,4-dihydroxyphenylpropionic acid	430.344	1272.37	2.95663	1.56395	0.0199712	1.15817	up
pos_1947	Ciclesonide	66.5319	224.284	3.37108	1.75321	0.000171001	1.52292	up
pos_1954	DG(14:0/PGD1/0:0)	24662.9	7132.8	0.289211	-1.78981	0.00163816	1.50248	down
pos_1998	Icosenoic acid	652.83	146.245	0.224016	-2.15832	0.00160353	1.5053	down
pos_2011	Cholestane-3,5,6-triol	84962.4	41619.3	0.489855	-1.02957	0.0090777	1.2488	down
pos_2021	DG(14:0/22:5(4Z,7Z,10Z,13Z,19Z)-O(16,17)/0:0)	94796.4	47929	0.505599	-0.983934	0.0269961	1.09172	down
pos_2054	Cer(d17:1/20:5(5Z,8Z,11Z,14Z,16E)-OH(18R))	16296.2	6526.91	0.400518	-1.32006	0.0453346	1.00337	down
pos_2079	Ganglioside GA2 (d18:1/16:0)	4686.78	2357.36	0.502981	-0.991424	0.0140691	1.22996	down
pos_2098	1,2-Dioctadecanoyl-3-(galactosyl-B-1-6-galactosyl-B-1)-glycerol	12129.6	6856.68	0.565284	-0.822952	0.0348569	1.05845	down
pos_2132	(+)-12-hydroxy-9Z-hexadecenoic acid	5473.29	2870.05	0.524374	-0.931333	0.0212862	1.12538	down
pos_2136	DG(PGJ2/15:0/0:0)	95595.3	49580	0.518645	-0.947181	0.0167098	1.16281	down
pos_2141	(+)-Vulgraon B	2625.41	1580.32	0.601934	-0.732323	0.0300953	1.06763	down
pos_2143	Serratol	6851.62	2575.12	0.375841	-1.4118	0.00354628	1.42716	down
pos_2144	3-Hydroxylinoleoylcarnitine	14897.4	29641.5	1.98971	0.992555	0.0126826	1.23418	up
pos_2152	25-Hydroxyvitamin D2-25-glucuronide	19595.9	9484.94	0.484027	-1.04684	0.0210976	1.23525	down
pos_2187	L-Isoleucine	1004.88	1534.71	1.52726	0.610946	0.0284255	1.05907	up
pos_2189	Minaxolone	17955.8	29239.3	1.6284	0.703458	0.0158888	1.16838	up
pos_219	Glycyl-Gamma-glutamate	1252.92	472.053	0.376763	-1.40827	0.00676975	1.38102	down
pos_2198	alpha-Ribazole	1494.84	2568.09	1.71797	0.780702	0.00883782	1.1991	up
pos_2199	Geranylgeraniol	10622.2	3083.93	0.290329	-1.78424	0.00565877	1.39555	down
pos_2215	PC(DiMe(11,5)/PGE1)	3806.55	2209.63	0.580482	-0.784677	0.0282958	1.09929	down
pos_2236	Galactosylsphingosine	3075.21	1753.17	0.570097	-0.81072	0.0371052	1.06135	down
pos_224	Histidyllysine	55.2202	250.553	4.53735	2.18185	0.0313138	1.14612	up
pos_2250	Homodihydrojasmone	3613.3	2140.88	0.5925	-0.755112	0.0309106	1.09527	down
pos_2264	8,11,14-Eicosatetraynoic acid	2255.46	1285.17	0.569803	-0.811466	0.0219782	1.05513	down
pos_2270	Lactate oxygen	3557.86	1425.39	0.400632	-1.31965	0.0201075	1.21123	down
pos_2280	DG(13:0/0:0/PGE1)	7710.02	4212.51	0.546368	-0.872055	0.0176214	1.15437	down
pos_2311	4alpha-formyl-ergosta-7,24(241)-dien-3beta-ol	246511	52210.1	0.211796	-2.23925	0.00114534	1.55776	down
pos_2315	piperidino	8.25748	51.4052	6.22529	2.63814	0.00518689	1.3097	up
pos_2324	Hexadecane, 1,1-dimethoxy-	21.5334	1.3692	0.0635849	-3.97517	0.00763775	1.29662	down
pos_2331	PS(22:5(7Z,10Z,13Z,16Z,19Z)/22:0)	6903.27	4096.83	0.593462	-0.752772	0.0254086	1.129	down
pos_2333	(1R,3S,5E)-5-[(2E)-2-[(1R,3As,7aR)-1-[(2R,3E,5E)-7-hydroxy-5,7-dimethylocta-3,5-dien-2-yl]-7a-methyl-2,3,3a,5,6,7-hexahydro-1H-inden-4-ylidene]ethylidene]-4-methylidenecyclohexane-1,3-diol	3617.55	2228.68	0.616074	-0.698824	0.0361206	1.0833	down
pos_235	6-Hydroxymethyletoricoxib	2.25615	228.456	101.259	6.66191	0.00590132	1.34564	up
pos_2356	N-Stearoyl Valine	16709.7	25868.4	1.54811	0.630507	0.0395882	1.02953	up
pos_2359	6-Deoxo-25-methyldolichosterone	228793	130005	0.568221	-0.815476	0.0192903	1.13428	down
pos_2367	Asitrilobin D	18127.4	7164.23	0.395215	-1.33929	0.00364056	1.40935	down
pos_2370	PG(PGE1/i-24:0)	4079.44	1930.42	0.473206	-1.07946	0.00836551	1.31981	down
pos_2376	Methyl prednisolonate	51.0753	657.113	12.8656	3.68544	0.0106151	1.25936	up
pos_2383	Aminopropanol	206.884	91.3908	0.44175	-1.1787	0.00510584	1.38849	down
pos_2384	(+)-Camphor	279.618	86.3901	0.308957	-1.69452	0.00837563	1.29132	down
pos_2385	(6E,8E)-4,6,8-Megastigmatriene	543.618	287.014	0.52797	-0.921473	0.0188934	1.17676	down
pos_239	Diethanolamine	13.9369	65.147	4.67443	2.22479	0.0435348	1.10145	up
pos_2390	Rumenic acid	344.687	178.195	0.516978	-0.951826	0.0302345	1.05119	down
pos_2393	6-Deoxy-4-O-(3,6-di-O-methyl-beta-D-glucopyranosyl)-2,3-di-O-methyl-alpha-L-mannopyranose	51.6028	162.514	3.14932	1.65504	0.00278172	1.32887	up
pos_2395	(1S,2S,4R)-p-Menth-8-ene-1,2,10-triol 2-glucoside	666.477	1033.77	1.55109	0.633284	0.0335913	1.02131	up
pos_2397	Lignoceroylcarnitine	1193.45	386.621	0.323951	-1.62615	0.0277153	1.08587	down
pos_2402	1-Hexanol	78.3439	125.174	1.59775	0.676046	0.0498952	1.02186	up
pos_2410	PS(22:0/24:0)	3290.5	1016.82	0.309017	-1.69424	0.00209726	1.51346	down
pos_2411	PC(24:0/TXB2)	603.334	1162.22	1.92633	0.945852	0.0469367	1.07817	up
pos_2412	1,2,4-Nonadecanetriol	39430.4	101703	2.57931	1.36699	0.0109645	1.3389	up
pos_2416	24-Nor-5β-chol-22-ene-3α,7α,12α-triol	32075.5	17619.9	0.549326	-0.864266	0.0337789	1.01541	down
pos_2418	N-Oleoyl Isoleucine	21968.9	10441.7	0.475292	-1.07311	0.00740709	1.28966	down
pos_2429	DG(PGF2alpha/8:0/0:0)	461.25	103.778	0.224992	-2.15205	0.0451784	1.12169	down
pos_2448	PS(22:6(5Z,7Z,10Z,13Z,16Z,19Z)-OH(4)/24:0)	3702.22	1536.94	0.415141	-1.26833	0.00473208	1.37508	down
pos_2468	DG(17:0/0:0/PGJ2)	9846.38	3443.84	0.349757	-1.51558	0.00335036	1.39909	down
pos_2471	(3beta,22E,24R)-5,8-Epidioxy-23-methylergosta-6,22-dien-3-ol	21871	12053.6	0.551119	-0.859563	0.0271058	1.1478	down
pos_2492	DG(8:0/12:0/0:0)	7446.02	38076.1	5.11362	2.35434	0.0431966	1.16036	up
pos_2505	6Z,9Z-octadecadienoic acid	295.919	65.7296	0.22212	-2.17059	0.00344977	1.37251	down
pos_2506	Tropine	360.374	179.47	0.498011	-1.00575	0.0220221	1.17586	down
pos_2520	(3b,16b,20R)-Pregn-5-ene-3,16,20-triol 3-glucoside	17890.6	9614.53	0.537407	-0.895914	0.0249371	1.12784	down
pos_2521	CL(8:0/12:0/12:0/16:0)	770.526	51.6134	0.0669846	-3.90003	0.00341872	1.40421	down
pos_2529	15-(3-Methyl-5-pentylfuran-2-yl)pentadecanoylcarnitine	142.721	10.8777	0.0762169	-3.71375	0.00205161	1.46031	down
pos_255	Thymidine 3',5'-cyclic monophosphate	821.034	4053.88	4.93753	2.30379	6.87784e-06	1.71152	up
pos_2553	Deoxycholylphenylalanine	220.168	78.7237	0.357562	-1.48373	0.00707449	1.23334	down
pos_2577	Coenzyme Q10	3003.37	1689.33	0.562478	-0.830132	0.0215186	1.12158	down
pos_2587	Ganoderol A	341.456	189.209	0.554123	-0.851722	0.0361619	1.0526	down
pos_2601	6,8a-Seco-6,8a-deoxy-5-oxoavermectin ''1b'' aglycone	344.506	4054.28	11.7684	3.55684	0.0132463	1.23161	up
pos_2602	Cyclosporin A	443.147	182.078	0.410874	-1.28323	0.00582889	1.29494	down
pos_2613	cis-Linoleic acid	123.269	23.4615	0.190328	-2.39344	0.00429146	1.41928	down
pos_2620	TG(15:0/16:0/22:5(4Z,7Z,10Z,13Z,16Z))	4146.65	161.759	0.0390095	-4.68003	0.019826	1.18507	down
pos_2621	2,3-(C14-O-C14)Galactosamine-4-phosphate	1117.47	468.418	0.419177	-1.25437	0.00582462	1.32501	down
pos_2638	Glutaminylhistidine	138.923	64.9996	0.467882	-1.09578	0.0114554	1.24723	down
pos_264	Oxoguanine	0.865036	15.9133	18.3961	4.20133	0.00883763	1.15061	up
pos_2646	DG(13:0/20:3(6,8,11)-OH(5)/0:0)	124093	58507	0.471475	-1.08475	0.0090247	1.2761	down
pos_2648	PG(PGF2alpha/a-25:0)	3311.02	1915.65	0.578569	-0.789439	0.0324213	1.12505	down
pos_2654	PS(20:3(8Z,11Z,14Z)/24:0)	3303.77	2006.53	0.607345	-0.719411	0.0448778	1.04849	down
pos_2664	N-Lauroyl Lysine	1805.32	486.363	0.269405	-1.89215	0.0253561	1.23683	down
pos_2666	Galabiosylceramide (d18:1/9Z-18:1)	4981.3	1847.09	0.370804	-1.43127	0.00525272	1.33829	down
pos_2667	TG(22:5(4Z,7Z,10Z,13Z,16Z)/18:4(6Z,9Z,12Z,15Z)/22:6(4Z,7Z,10Z,13Z,16Z,19Z))	1563.58	649.225	0.415217	-1.26806	0.00894871	1.32669	down
pos_2686	TG(18:2(9Z,12Z)/20:5(5Z,8Z,11Z,14Z,17Z)/20:4(5Z,8Z,11Z,14Z))	318.355	110.014	0.345569	-1.53295	0.00603993	1.27114	down
pos_2695	(3beta,5alpha,9alpha,14alpha,22E,24R)-3,5,9,14-Tetrahydroxyergosta-7,22-dien-6-one	3574.28	928.881	0.259879	-1.94409	0.00973065	1.27989	down
pos_2700	1,2-Ethanediol monoricinoleate	424.489	100.255	0.236178	-2.08205	0.0441784	1.08419	down
pos_2701	Progesterone	9127.46	4294.77	0.470533	-1.08763	0.0107636	1.15202	down
pos_2702	3-Phenylpropyl formate	9264.9	2933.05	0.316576	-1.65937	0.00258686	1.43484	down
pos_2704	5-(3',5')-Dihydroxyphenyl-gamma-valerolactone	79.4852	14.8216	0.18647	-2.42298	0.0306718	1.07183	down
pos_2705	1-Acetoxy-2-hydroxy-16-heptadecyn-4-one	391.513	221.849	0.566646	-0.81948	0.0224135	1.09649	down
pos_271	dUDP	162.491	348.336	2.14373	1.10013	0.046336	1.11923	up
pos_2710	29-Norcycloartane-3,24-dione	105986	39344.2	0.371221	-1.42965	0.00458805	1.34359	down
pos_2723	Muricatin B	20885.5	9565.4	0.457993	-1.1266	0.0207146	1.11308	down
pos_2726	PC(24:0/PGF1alpha)	1418.55	624.784	0.44044	-1.18298	0.00580009	1.27104	down
pos_2728	N-Nervonoyl Phenylalanine	223.199	23.6485	0.105953	-3.23851	0.000766879	1.60771	down
pos_2730	2-methoxy-6Z-hexadecenoic acid	1514.15	124.624	0.0823065	-3.60285	0.000980785	1.57604	down
pos_2731	TG(8:0/14:0/10:0)	115819	46314.5	0.399886	-1.32234	0.00413324	1.3564	down
pos_2736	DG(16:1n7/0:0/18:3n3)	15282.4	5119.14	0.334969	-1.5779	0.0063305	1.31411	down
pos_2746	PA(15:0/22:6(4Z,8Z,10Z,13Z,16Z,19Z)-OH(7))	1460.76	2776.1	1.90044	0.926333	0.00352487	1.31872	up
pos_2758	2(R)-hydroxyicosanoic acid	150.615	16.6435	0.110503	-3.17784	0.00565904	1.37189	down
pos_2761	3'-N'-Acetylfusarochromanone	388.336	1120.41	2.88516	1.52865	0.0113345	1.14703	up
pos_2763	Tetrapeptide	173.969	3101.49	17.8278	4.15606	0.0078189	1.2264	up
pos_2765	Octaethyleneglycol monododecyl ether	35.5951	4.92692	0.138415	-2.85292	0.00249072	1.37604	down
pos_2768	N-Lauroyl Alanine	6.53852	0.571995	0.0874808	-3.51489	0.0412809	1.03679	down
pos_2786	all-trans-13,14-Dihydroretinol	17598.3	8888.03	0.505051	-0.985498	0.0130944	1.21705	down
pos_279	3-(3,5-Diiodo-4-hydroxyphenyl)lactate	198.339	105.57	0.532273	-0.909762	0.0245748	1.04688	down
pos_28	Thiourea, (5-phenyl-1,2,4-thiadiazol-3-yl)-	193.298	453.521	2.34623	1.23035	0.00283928	1.28476	up
pos_281	(-)-Epicatechin 3'-O-glucuronide	9.39344	102.434	10.9048	3.44689	0.0355542	1.12342	up
pos_2810	(13Z,16Z)-3-Hydroxydocosa-13,16-dienoylcarnitine	213.752	558.647	2.61353	1.386	0.0269045	1.22468	up
pos_2819	8,13-dihydroxy-9,11-octadecadienoic acid	580.582	212.121	0.365358	-1.45262	0.00484308	1.33966	down
pos_2820	DG(15:0/PGE2/0:0)	12843.4	6608.89	0.514577	-0.958542	0.0136688	1.19446	down
pos_2829	TG(15:0/22:5(4Z,7Z,10Z,13Z,16Z)/20:4(8Z,11Z,14Z,17Z))	3657.36	1510.93	0.413122	-1.27536	0.0103431	1.16133	down
pos_286	(6'-Acetyloxy-3a,4-dichloro-3-oxospiro[4H-2-benzofuran-1,9'-xanthene]-3'-yl) acetate	94.222	268.863	2.8535	1.51273	0.00372257	1.22921	up
pos_2870	3beta-Hydroxyergosta-7,24(24(1))-dien-4alpha-carboxylate	504.619	258.6	0.512467	-0.96447	0.0217315	1.14489	down
pos_2876	DG(22:6(4Z,8Z,10Z,13Z,16Z,19Z)-OH(7)/8:0/0:0)	1633.34	446.214	0.273191	-1.87202	0.00207608	1.35698	down
pos_2880	13-(3,4-Dimethyl-5-pentylfuran-2-yl)tridecanoylcarnitine	1236.77	99.5509	0.0804927	-3.635	0.00950098	1.31437	down
pos_2907	2,6-Di-tert-butyl-4-ethylphenol	2.38466	17.8584	7.48886	2.90475	0.0330058	1.03302	up
pos_2911	DG(16:0/20:3(8Z,11Z,14Z)-2OH(5,6)/0:0)	24837.9	12837.3	0.516841	-0.952207	0.0167843	1.21405	down
pos_2912	TG(18:1(11Z)/18:3(6Z,9Z,12Z)/18:4(6Z,9Z,12Z,15Z))	1948.27	320.161	0.164331	-2.60532	0.0141394	1.19716	down
pos_2914	DG(15:0/18:4(6Z,9Z,12Z,15Z)/0:0)	159018	95482.3	0.600451	-0.735882	0.0377892	1.02757	down
pos_2939	Dihydrocyclosporin	2129.58	666.599	0.313019	-1.67568	0.00918296	1.26046	down
pos_2959	Squamocin L	19394.8	8980.88	0.463057	-1.11074	0.0298138	1.1205	down
pos_2997	DG(16:0/PGE2/0:0)	20671.9	10343.9	0.500384	-0.998893	0.0446434	1.05351	down
pos_3013	PE(24:0/20:3(6,8,11)-OH(5))	7558.06	1916.87	0.253619	-1.97926	0.0143239	1.18662	down
pos_3014	Tildipirosin	11910.8	19956	1.67546	0.744555	0.0333738	1.03197	up
pos_3017	TG(15:0/18:1(11Z)/20:3n6)	9202.85	3203.19	0.348065	-1.52257	0.0133779	1.1734	down
pos_3018	Asiminenin A	38376.7	16383.3	0.426907	-1.22801	0.011677	1.19994	down
pos_3019	TG(15:0/18:1(11Z)/22:4(7Z,10Z,13Z,16Z))	13193.5	4540.96	0.344182	-1.53876	0.00943812	1.21225	down
[truncated: 928 more rows]
