# Supplementary material for: The Cao-Xiang-Wei-Kang formula attenuates the progression of experimental colitis by restoring the homeostasis of the microbiome and suppressing inflammation
Source: Front Pharmacol. 2022 Sep 20;13:946065. doi: 10.3389/fphar.2022.946065 (PMC9530714; doi:10.3389/fphar.2022.946065)
Supplement: Supplementary file 7 [file Table1.xlsx]

## Sheet: cwk
Title	RT (min)	Precursor m/z	Height	Area	Adduct	Reference m/z	Formula	Ontology	InChIKey	SMILES	Total score	S/N	MS1 isotopes	MSMS spectrum
(3aR,3a1S,5S,5aS,10bS)-methyl 6-acetyl-3a-ethyl-2,3,3a,3a1,4,5,5a,6,11,12-decahydro-1H-indolizino[8,1-cd]carbazole-5-carboxylate	10.3217	405.222	5180.94	47306.8	[M+Na]+	405.22	C23H30N2O3	Aspidospermatan-type alkaloids	DHHMVJWGDXKKSV-HFOUZCJZSA-N	O=C(OC)C1CC2(CC)CCCN3CCC4(C=5C=CC=CC5N(C(=O)C)C14)C32	85.4	461.452	404.85797:4 404.86081:4 404.88922:4 404.94888:4 404.97446:4 405.05115:4 405.06253:4 405.06537:4 405.07104:4 405.07672:4 405.07956:4 405.0824:4 405.0881:4 405.09094:12 405.10229:4 405.11935:4 405.12503:12 405.12787:8 405.13354:4 405.15344:4 405.15628:4 405.15912:8 405.16483:4 405.16766:8 405.1705:8 405.17334:4 405.17618:12 405.18185:4 405.18756:4 405.1904:17 405.19324:189 405.19608:285 405.19891:5…	102.93714:5 103.02453:5 103.06179:5 103.17648:5 104.06027:5 104.2346:5 104.24325:5 105.06646:15 105.06791:5 105.06936:46 105.0708:36 105.07225:10 105.0737:10 105.07514:20 105.07659:10 105.07804:10 105.07948:10 105.09251:5 105.48508:5 105.83191:5 106.07314:5 106.67156:5 107.00134:5 107.04808:10 107.04955:5 107.05977:5 107.08168:20 107.08314:20 107.0846:20 107.08606:20 107.08752:20 107.08898:26 107…
1,6-dihydroxy-3-methoxy-8-methylxanthen-9-one	10.2814	273.074	2370.12	26696.5	[M+H]+	273.075	C15H12O5	Xanthones	UIKVQKMDLQHSKA-UHFFFAOYSA-N	O=C1C2=C(O)C=C(OC)C=C2OC3=CC(O)=CC(=C13)C	86.1	164.611	272.67325:4 272.76419:4 273.02771:8 273.04169:4 273.04404:8 273.04636:12 273.05103:29 273.05338:17 273.05569:8 273.05804:29 273.06036:13 273.06268:21 273.06503:92 273.06735:216 273.0697:511 273.07202:915 273.07437:926 273.07669:685 273.07904:220 273.08136:87 273.08368:54 273.08603:25 273.08835:25 273.0907:17 273.09302:8 273.09537:4 273.09769:4 273.10004:4 273.10703:8 273.11169:4 273.11401:4 273.1…	101.04095:5 101.04237:15 101.06507:5 101.81725:5 102.04102:5 102.0453:15 102.04816:15 102.05243:5 102.05386:5 102.22793:5 102.96436:5 103.05176:5 103.05319:15 103.05463:10 103.05749:20 103.06179:5 103.07039:5 103.1349:5 103.6718:5 103.93214:5 105.03174:5 105.03897:5 105.06791:5 105.0708:5 105.07225:5 105.0737:10 105.09396:5 105.83772:5 106.07895:5 107.01449:5 107.04662:5 107.06999:5 107.08752:5 1…
3-hydroxy-4-(3-hydroxyphenyl)-1H-quinolin-2-one	7.31307	254.079	1442.44	17294	[M+H]+	254.081	C15H11NO3	Phenylquinolines	QIJIOTTYIGBOQA-UHFFFAOYSA-N	OC1=CC=CC(=C1)C=2C(O)=C(O)N=C3C=CC=CC32	85	382.16	253.89714:5 253.8994:9 253.90164:5 253.91289:5 254.04788:5 254.05013:9 254.05238:5 254.05463:9 254.05913:56 254.06139:24 254.06363:28 254.06589:61 254.06813:33 254.07039:90 254.07263:141 254.07487:244 254.07713:698 254.07938:878 254.08163:562 254.08388:286 254.08614:108 254.08838:75 254.09064:42 254.09288:18 254.09514:19 254.09738:5 254.13564:10 254.14014:5 254.1424:5 254.14464:5 254.1469:5 254.1…	100.07973:2 100.997:2 101.03532:2 101.03674:2 101.03815:3 101.03957:3 101.04241:2 101.04809:2 101.27101:2 101.72188:2 102.02966:3 102.03252:2 102.03394:3 102.03536:10 102.03679:2 102.0425:2 102.04535:2 102.04678:7 102.05106:2 103.01455:2 103.02171:2 103.0518:3 103.05611:3 103.05754:9 103.06757:2 103.07187:2 103.20808:2 103.48937:2 103.60574:2 103.77537:2 104.04016:2 104.04448:2 104.04592:10 104.0…
6''-O-Acetylglycitin	7.80753	511.115	3251.25	37278.4	[M+Na]+	511.12	C24H24O11	Isoflavonoid O-glycosides	DUBPGEJGGVZKDD-LKAHAZCJSA-N	O=C(OCC1OC(OC2=CC=3OC=C(C(=O)C3C=C2OC)C=4C=CC(O)=CC4)C(O)C(O)C1O)C	82.1	833.808	510.86319:8 510.88235:4 510.92703:4 510.94296:8 510.95575:4 510.98126:8 510.99084:4 511.06424:4 511.07382:12 511.077:4 511.0802:22 511.08658:9 511.08978:53 511.09296:57 511.09616:103 511.09937:120 511.10254:199 511.10574:384 511.10892:764 511.11212:1357 511.1153:1871 511.1185:1674 511.1217:1053 511.12488:514 511.12808:206 511.13126:102 511.13446:62 511.13766:31 511.14084:17 511.14404:18 511.14722…	100.11509:3 101.0751:3 101.72335:3 103.05615:3 103.76967:3 104.10502:3 105.06945:3 105.0709:3 106.74312:3 106.93866:3 107.04964:3 107.05256:3 108.04813:3 108.07602:3 108.27424:3 109.04094:3 109.08517:3 109.10287:3 111.04613:3 111.09225:3 111.10713:3 112.03914:3 112.04511:3 112.09145:5 112.09294:3 112.11536:3 113.09061:3 113.51888:3 115.04771:3 115.05074:3 115.05225:3 115.05528:3 115.05679:3 115.0…
7-hydroxy-3-(4-hydroxyphenyl)chromen-4-one	6.94142	255.064	4048.5	41680.3	[M+H]+	255.065	C15H10O4	Isoflavones	ZQSIJRDFPHDXIC-UHFFFAOYSA-N	O=C1C(=COC2=CC(O)=CC=C12)C=3C=CC(O)=CC3	93.5	238.696	254.94409:6 254.95761:6 254.96211:12 254.97113:6 254.97789:12 254.98917:6 255.02298:12 255.02975:6 255.03426:11 255.03651:35 255.03877:12 255.04102:44 255.04327:31 255.04553:44 255.04779:87 255.05003:100 255.05229:105 255.05455:192 255.05681:447 255.05905:918 255.06131:2160 255.06357:3067 255.06583:2102 255.06807:1189 255.07033:367 255.07259:192 255.07484:100 255.07709:68 255.07935:25 255.0816:31…	100.67344:5 100.74428:5 101.03781:5 101.03923:15 101.04065:10 101.04207:10 101.04349:5 102.04643:5 102.04786:10 102.04929:10 102.05071:15 102.05214:10 102.05356:10 102.38899:5 102.75645:5 103.02423:5 103.05146:31 103.05289:31 103.05433:20 103.05576:46 103.05719:26 103.05862:20 103.06006:15 103.06436:5 103.06866:5 103.15611:5 103.83543:5 104.63683:5 104.68304:5 104.70182:5 104.77984:5 105.02854:10…
Acacetin	11.5292	285.073	2931.38	23506	[M+H]+	285.076	C16H12O5	Flavone O-glycosides	DANYIYRPLHHOCZ-UHFFFAOYSA-N	COC1=CC=C(C=C1)C1=CC(=O)C2=C(O1)C=C(O)C=C2O	81.5	148.281	284.67294:8 284.78726:4 284.81348:8 284.82062:8 285.03271:4 285.03986:4 285.04224:4 285.04462:17 285.05179:9 285.05417:26 285.05655:17 285.05893:35 285.06131:64 285.06369:73 285.06607:145 285.06845:405 285.07086:978 285.07324:1548 285.07562:1341 285.078:856 285.08038:410 285.08276:141 285.08514:82 285.08752:56 285.0899:43 285.0947:9 285.09946:4 285.10422:4 285.11136:4 285.11615:4 285.11853:4 285.…	101.07357:1 102.08237:1 103.05317:1 103.05604:2 103.05747:1 103.05891:1 103.06464:1 105.02882:1 105.03461:1 105.03895:2 105.06644:1 105.06789:1 105.06934:1 105.07079:2 105.95538:1 106.03967:1 106.06875:1 107.04807:1 107.04952:6 107.05098:5 107.05244:1 107.0539:1 107.05537:5 107.05682:1 107.05829:2 107.05975:1 107.06851:1 107.08604:1 107.0875:1 107.08897:2 107.09189:1 108.06416:1 109.06293:1 109.0…
ADENINE	1.6762	136.062	2306.69	31135.9	[M+H]+	136.061	C5H5N5		GFFGJBXGBJISGV-UHFFFAOYSA-N	N=1C=NC2=C(N=CNC12)N	92.5	112.851	135.56531:4 135.5686:4 135.57353:4 135.58011:4 135.58176:4 135.58997:8 135.59161:8 135.69356:4 135.69684:12 135.70013:12 135.70178:4 135.70836:4 135.71001:4 135.71658:4 135.71823:12 135.72481:4 135.72974:4 135.91895:4 135.92717:4 135.93376:4 135.93541:4 135.93869:4 135.94034:4 135.94363:4 135.94693:8 135.94858:4 135.95186:8 135.9601:4 136.01936:8 136.02101:4 136.02431:4 136.02759:4 136.02924:8 13…	100.4458:5 100.51656:5 100.80551:5 100.92744:5 100.95865:5 101.0381:5 101.54676:5 101.84003:5 101.85429:5 101.95975:5 101.97258:5 102.03532:5 102.03816:5 102.05386:5 102.2579:5 102.92711:5 102.9314:5 102.98584:5 104.03291:5 104.58658:5 105.04331:5 105.05199:5 105.95685:5 106.02952:5 106.0615:10 106.06296:5 106.06441:26 106.06586:26 106.06731:20 106.06877:15 106.07022:5 106.07168:5 106.08622:5 106…
Apigenin-7-O-(2G-rhamnosyl)gentiobioside	6.5621	763.196	5548.19	61818.8	[M+Na]+	763.2	C33H40O19	Flavonoid-7-O-glycosides	LXOPDILLGIDKLW-KDGNLIIISA-N	O=C1C=C(OC2=CC(OC3OC(COC4OC(CO)C(O)C(O)C4O)C(O)C(O)C3OC5OC(C)C(O)C(O)C5O)=CC(O)=C12)C=6C=CC(O)=CC6	80.5	916.72	762.86078:7 762.86469:7 762.88031:7 762.88422:7 762.88812:20 762.89203:13 762.89978:7 762.90369:7 762.90759:7 762.91541:20 762.91931:14 762.92322:13 762.92712:13 762.93878:13 762.94269:7 762.9505:7 762.96222:7 763.01288:7 763.02069:7 763.04407:7 763.05188:7 763.0636:13 763.07135:7 763.09088:7 763.1026:7 763.11035:7 763.11426:13 763.12598:7 763.13379:34 763.1416:20 763.14545:20 763.14935:14 763.16…	100.52096:2 101.07373:4 101.07941:2 101.88721:2 103.04044:2 103.07627:2 105.06516:2 106.8701:2 107.04969:2 107.05408:2 107.15051:2 109.02625:4 109.02773:6 109.0292:2 109.03068:2 109.04099:2 109.34489:2 110.06796:4 110.06944:2 110.07092:6 110.0724:8 110.07389:2 110.07537:6 110.07685:6 110.08129:2 110.08277:2 111.06552:2 111.0804:2 111.08338:2 111.08933:2 111.99138:2 112.0108:4 112.01827:2 112.0227…
Aristololactam	10.7725	294.074	1196.06	13199	[M+H]+	294.07	C17H11NO4	Aristolactams	MXOKGWUJNGEKBH-UHFFFAOYSA-N	O=C1NC=2C=C3C(OC)=CC=CC3=C4C=5OCOC5C=C1C24	81.8	148.296	293.7016:8 293.86371:4 293.97748:4 293.97989:4 294.03799:4 294.04523:4 294.05008:16 294.05249:12 294.05493:21 294.05734:21 294.05975:54 294.06219:21 294.06461:66 294.06702:99 294.06946:284 294.07187:539 294.07428:761 294.07672:664 294.07913:322 294.08154:174 294.08398:58 294.0864:38 294.08881:16 294.09125:17 294.09366:8 294.09851:13 294.10092:4 294.10333:4 294.1106:4 294.11545:4 294.1203:4 294.19…	100.02736:1 100.03301:1 100.08244:1 100.09232:1 100.19969:1 100.44008:1 101.021:1 101.04229:1 102.06662:1 103.05168:1 103.05885:1 103.06028:1 103.44186:1 104.05875:1 104.06307:1 104.45084:1 104.59517:1 105.06783:2 105.06927:1 105.07072:1 105.07217:1 105.07362:1 105.07507:1 105.07652:1 105.07796:1 106.07451:1 106.1065:1 106.3:1 106.69627:1 106.95892:1 107.01441:1 107.04654:1 107.048:1 107.04946:1 …
Aurantioobtusin	8.394	331.08	2077.75	20651.2	[M+H]+	331.08	C17H14O7	Hydroxyanthraquinones	RNXZPKOEJUFJON-UHFFFAOYSA-N	O=C1C2=CC(O)=C(OC)C(O)=C2C(=O)C=3C(OC)=C(O)C(=CC13)C	83.7	335.05	331.05194:12 331.0545:13 331.05707:21 331.05963:26 331.06219:47 331.06476:77 331.06735:77 331.06992:184 331.07248:408 331.07504:824 331.07761:1446 331.08017:1551 331.08276:862 331.08533:454 331.08789:132 331.09045:85 331.09302:51 331.09561:26 331.09818:17 331.10074:9 331.1033:17 331.10587:4 331.11102:13 331.11359:4 331.11615:4 331.11871:9 331.12643:8 331.129:4 331.13412:8 331.13669:4 331.13928:12…	100.04137:5 101.41148:5 102.04369:5 102.04511:15 102.04654:15 102.04797:5 102.04939:5 102.05082:5 102.0551:10 102.05653:5 102.36624:5 102.8811:5 103.05157:5 103.053:15 103.05444:10 103.05587:36 103.0573:10 103.05874:10 103.06017:15 103.06447:5 103.10603:5 103.54516:5 103.86:5 104.02985:5 104.06008:5 104.06584:5 105.03155:10 105.033:20 105.03444:15 105.03878:5 105.06628:15 105.06772:10 105.06917:2…
Cafestol	11.2955	339.188	2699.75	21067.6	[M+Na]+	339.19	C20H28O3	Naphthofurans	DNJVYWXIDISQRD-UHFFFAOYSA-N	OCC1(O)CC23CCC4C=5C=COC5CCC4(C)C3CCC1C2	85.1	139.265	338.71457:4 338.96924:4 339.00302:4 339.08362:4 339.08621:4 339.0914:4 339.1044:12 339.14859:4 339.1564:16 339.159:4 339.16159:4 339.16422:21 339.16681:21 339.1694:21 339.172:42 339.17459:51 339.17719:85 339.17981:152 339.1824:272 339.185:708 339.18759:976 339.19019:929 339.19281:574 339.1954:256 339.198:88 339.20059:64 339.20319:47 339.20581:34 339.2084:13 339.21359:4 339.21619:4 339.23959:4 339…	100.07539:2 100.07681:3 100.80405:1 101.02386:1 101.05083:1 101.05934:1 101.07637:1 101.08489:1 101.09624:1 103.05027:1 103.05601:1 104.0559:1 105.03168:1 105.06931:1 105.07076:1 105.0722:1 105.07799:1 106.74589:1 107.04657:1 107.05679:1 107.08747:1 107.09186:2 107.09332:1 107.09478:1 107.11085:1 108.08761:1 108.08907:1 108.09201:1 108.10375:1 108.92142:1 108.97594:1 109.05553:1 109.06143:1 109.0…
Chenodeoxycholic acid	10.1539	357.277	1354.75	14293	[M+H-2H2O]+	357.279	C24H40O4	Dihydroxy bile acids, alcohols and derivatives	RUDATBOHQWOJDD-BSWAIDMHSA-N	C[C@H](CCC(=O)O)[C@H]1CC[C@H]2[C@H]3[C@H](CC[C@]12C)[C@@]1(C)CC[C@H](C[C@H]1C[C@H]3O)O	82.7	179.174	357.10355:8 357.10623:4 357.12756:8 357.1329:4 357.1409:4 357.16226:4 357.1756:8 357.17825:4 357.18094:4 357.18359:4 357.18625:4 357.18893:12 357.19159:12 357.19427:16 357.19693:44 357.19962:49 357.20227:12 357.20493:8 357.20761:8 357.21027:4 357.21295:16 357.21561:8 357.22894:16 357.23163:4 357.23428:8 357.23697:4 357.23962:20 357.24231:8 357.24496:4 357.24762:16 357.25031:33 357.25296:8 357.255…	100.30432:1 100.31705:1 100.31846:1 100.32411:1 100.33118:1 100.3326:1 100.34109:1 100.3425:1 100.34533:1 100.34815:1 100.34957:2 100.35806:1 100.3623:1 100.39907:1 100.41605:1 100.4203:1 100.42171:1 100.4302:1 100.43585:1 100.50378:1 100.51369:1 100.5151:1 100.52218:1 100.59863:1 100.60571:1 100.60995:1 100.61562:1 100.7346:2 100.73885:1 100.74169:2 100.74311:3 100.74594:1 100.74878:1 100.75019:…
Chrysin 7-O-beta-gentiobioside	6.68575	601.147	3101.69	33596.4	[M+Na]+	601.15	C27H30O14	Flavonoid-7-O-glycosides	XGMGGAPZYUWNMO-HIHJNFARSA-N	O=C1C=C(OC2=CC(OC3OC(COC4OC(CO)C(O)C(O)C4O)C(O)C(O)C3O)=CC(O)=C12)C=5C=CC=CC5	90.1	474.832	600.66254:7 600.69025:14 600.8667:7 600.87018:7 600.8736:7 600.87708:7 600.88055:15 600.90131:15 600.9082:7 600.92554:7 600.95319:15 601.07782:7 601.09167:15 601.09509:7 601.10547:7 601.10895:7 601.11243:8 601.11591:24 601.11932:70 601.1228:117 601.12628:110 601.1297:281 601.13318:357 601.13666:711 601.14008:1631 601.14355:2098 601.14703:2456 601.15051:2054 601.15393:1309 601.15741:669 601.16089:…	100.66862:3 101.05001:3 101.07272:3 101.07413:3 101.07555:7 102.05726:3 102.05869:3 103.04658:3 103.04945:3 103.05374:3 103.08671:3 103.15409:3 104.0565:3 104.05939:3 109.02814:7 109.02961:3 109.03109:3 109.03403:3 109.03551:7 109.0414:3 109.05025:3 109.07532:3 109.08416:3 109.43684:3 109.68066:3 110.02099:3 110.05801:3 110.07134:3 110.07282:3 110.0743:7 110.46122:3 110.65271:3 110.83396:3 111.04…
Cimifugin 4'-O-beta-D-glucopyranoside	2.83383	469.175	1070	13641.5	[M+H]+	469.17	C22H28O11	Furanochromones	XATAXBHNGRMKLI-OOBAEQHESA-N	O=C1C=C(OC=2C=C3OC(CC3=C(OC)C12)C(OC4OC(CO)C(O)C(O)C4O)(C)C)CO	86.6	83.9372	469.11707:4 469.13235:8 469.13541:4 469.14154:4 469.14459:24 469.14764:4 469.1507:24 469.15375:12 469.15683:24 469.15988:37 469.16293:24 469.16599:61 469.16904:110 469.17212:182 469.17517:332 469.17822:232 469.18127:203 469.18433:98 469.18741:45 469.19046:37 469.19351:20 469.19656:20 469.19962:8 469.2027:8 469.2149:4 469.22104:4 469.23019:12 469.23633:4 469.70432:4 469.8053:4 469.82977:4 470.1021…	100.04301:1 100.04583:1 100.10797:1 100.43311:1 101.02396:1 101.03104:1 101.37901:1 102.05532:1 106.03246:1 106.23172:1 107.05105:1 107.05251:1 108.05395:1 108.06275:1 108.0833:1 109.03794:1 109.04531:1 109.04678:1 109.07922:1 109.99381:1 110.07378:1 110.096:1 110.774:1 111.04013:1 111.04608:1 111.04906:1 111.05798:1 112.05403:1 112.07047:1 112.08542:1 112.08691:1 112.0899:1 112.11382:1 112.61214…
Cinobufagin	10.2814	465.22	3133.38	32767.3	[M+Na]+	465.22	C26H34O6	Bufanolides and derivatives	SCULJPGYOQQXTK-RNISCFCFSA-N	O=C1OC=C(C=C1)C2C(OC(=O)C)C3OC34C5CCC6CC(O)CCC6(C)C5CCC24C	84.2	587.011	464.81174:4 464.91827:4 464.9274:4 464.93958:4 464.95175:4 464.95786:4 464.9761:4 465.04919:4 465.05832:4 465.07657:4 465.11313:8 465.12225:4 465.13138:4 465.13748:4 465.1405:4 465.14355:16 465.14966:8 465.15271:16 465.15573:24 465.15878:36 465.16183:36 465.16489:12 465.16791:4 465.17096:4 465.17401:16 465.17706:16 465.18008:44 465.18314:73 465.18619:61 465.18924:43 465.19229:56 465.19531:40 465.…	100.16001:1 101.09895:1 102.04369:1 103.05157:1 104.98959:1 105.06627:1 105.06772:1 105.06917:2 105.07061:2 105.07206:4 105.07351:1 105.07495:3 105.08074:1 105.21392:1 106.07439:1 106.25623:1 107.05227:1 107.08295:1 107.08587:1 107.08733:4 107.08879:1 107.09026:2 107.09171:1 107.09464:1 107.09902:1 107.52898:1 107.96568:1 108.01116:2 108.10214:1 108.95959:1 109.05981:1 109.06424:1 109.06571:1 109…
Crassicauline A	5.89918	644.335	2008.31	28594	[M+H]+	644.342	C35H49NO10	Aconitane-type diterpenoid alkaloids	GAZDXIGXYWVWQX-UQFGUHEISA-N	O=C(OC1C2C3CC1(O)C(OC)CC2(OC(=O)C)C4C(OC)C5C6(COC)CN(CC)C4C35C(OC)CC6)C7=CC=C(OC)C=C7	80.2	340.547	643.83698:11 643.84058:17 643.84772:22 643.85132:6 643.85846:11 643.86206:11 643.8692:11 643.8728:6 643.89069:6 643.89789:6 643.91577:6 644.19879:6 644.21313:6 644.22034:6 644.22388:6 644.22748:6 644.23108:11 644.23822:22 644.24182:6 644.24542:11 644.24896:17 644.25616:11 644.2597:6 644.26331:6 644.26691:6 644.27051:40 644.27405:22 644.27765:28 644.28125:6 644.28479:28 644.28839:11 644.29199:56 6…	100.0754:1 100.07822:1 100.09235:1 100.11212:1 101.06928:2 101.0707:3 101.07212:1 101.07354:5 101.07638:2 101.07922:1 102.04953:1 102.05096:1 102.05381:2 102.05524:1 102.05666:4 102.05809:1 102.05951:1 102.06236:1 102.13797:1 102.73237:1 103.10188:1 104.05014:1 104.05158:1 104.05734:1 104.64718:1 105.05484:1 105.05628:1 105.06641:1 105.07076:1 108.04945:1 108.05239:1 108.05532:1 108.05679:1 109.0…
diosmin	7.18957	631.159	2793	33647.8	[M+Na]+	631.16	C28H32O15	Flavonoid-7-O-glycosides	GZSOSUNBTXMUFQ-YFAPSIMESA-N	O=C1C=C(OC2=CC(OC3OC(COC4OC(C)C(O)C(O)C4O)C(O)C(O)C3O)=CC(O)=C12)C=5C=CC(OC)=C(O)C5	80.6	439.486	631.07367:5 631.07721:5 631.09137:5 631.09851:27 631.10205:5 631.10559:11 631.10913:11 631.11267:22 631.11621:21 631.11975:5 631.12329:29 631.12683:35 631.13043:35 631.13397:144 631.13751:196 631.14105:170 631.14459:358 631.14813:693 631.15167:1264 631.15521:1685 631.15875:1828 631.16235:1378 631.16589:942 631.16943:443 631.17297:217 631.17651:148 631.18005:57 631.18359:34 631.18713:6 631.19067:6…	100.00194:2 100.02312:2 100.05277:2 100.18838:2 101.02383:2 101.07066:4 101.07208:6 101.12318:2 102.05377:2 102.05948:2 102.06233:2 102.07232:2 102.67224:2 103.05454:4 104.04723:2 104.05731:2 104.1034:2 104.41765:2 105.03165:2 105.55171:2 106.06723:2 106.1414:2 107.04654:2 107.05092:2 107.05238:2 108.05089:2 108.08611:2 108.27553:2 108.91696:2 109.02307:2 109.02602:6 109.0275:2 109.02897:2 109.03…
FA 9:1+1O	7.88342	171.106	1125.12	12123	[M-H]-	171.102	C9H16O3	Oxidized fatty acids	WLGDDELKYAWBBL-UHFFFAOYSA-N	O=CCCCCCCCC(=O)O	83.7	121.691	171.0983:67 171.10014:34 171.10199:34 171.10384:34 171.10568:604 171.10754:536 171.10939:469 171.11124:402 171.11308:268 171.11493:168 171.11678:101 171.11862:101 171.13339:34 171.15741:34 171.16849:34 171.18697:67 171.32185:34 171.32372:34 171.3311:34 171.33664:34 171.34219:34 171.34404:34 171.36623:34 171.43646:34 171.4716:34 171.62695:34 171.68245:34 171.79533:34 171.84344:34 172.11195:34 172.…	100.75906:3 102.71455:3 102.96371:3 105.00114:3 106.05133:3 109.0754:3 109.1108:3 110.03905:3 110.04202:3 110.04794:3 110.26876:3 123.08057:3 123.08997:5 125.09393:3 125.0955:3 125.09866:8 125.10024:8 125.10182:8 125.1034:10 125.10498:8 125.10656:5 125.11446:3 125.11604:3 127.02334:3 127.07905:3 127.10611:3 127.1077:3 127.10929:8 127.11089:13 127.11247:13 127.11407:18 127.11566:36 127.11725:15 12…
Glycitein	7.10673	285.076	2993.44	46489.1	[M+H]+	285.076	C16H12O5	Isoflavones	DXYUAIFZCFRPTH-UHFFFAOYSA-N	O=C1C(=COC2=CC(O)=C(OC)C=C12)C=3C=CC(O)=CC3	92.3	270.957	285.0495:5 285.05188:5 285.05667:16 285.05905:31 285.06143:47 285.06381:67 285.06619:88 285.06857:140 285.07095:296 285.07333:493 285.07574:519 285.07812:291 285.08051:150 285.08289:67 285.08527:31 285.08765:26 285.09003:31 285.09479:5 285.09717:5 285.09958:16 285.10196:10 285.10434:10 285.10672:10 285.1091:10 285.11148:10 285.11386:5 285.11624:10 285.11862:10 285.12103:10 285.12341:21 285.12579:…	100.03306:2 100.04718:2 100.07401:2 100.07684:2 100.6284:2 100.96714:2 101.0239:2 101.04092:2 101.07072:2 101.07214:2 102.04528:2 102.04813:2 102.05526:2 102.05811:2 103.02021:2 103.02451:2 103.0503:2 103.05317:2 103.05604:2 103.0589:2 104.05449:2 105.03172:8 105.03316:4 105.03461:14 105.03606:16 105.03751:6 105.03895:4 105.0404:4 105.06065:2 105.06789:4 105.07079:2 105.07223:4 105.07657:4 105.49…
Homoharringtonine	9.6796	546.264	20511.7	141862	[M+H]+	546.268	C29H39NO9	Cephalotaxus alkaloids	HYFHYPWGAURHIV-JFIAXGOJSA-N	O=C(OC)CC(O)(C(=O)OC1C(OC)=CC23N(CCC4=CC=5OCOC5C=C4C12)CCC3)CCCC(O)(C)C	83.3	1986.77	546.05304:7 546.07611:7 546.09589:7 546.09918:7 546.10248:7 546.10577:7 546.1322:7 546.16187:13 546.16846:7 546.17505:15 546.19159:14 546.20148:7 546.20807:7 546.21136:7 546.21466:7 546.21796:20 546.22125:47 546.22784:8 546.23114:58 546.23444:48 546.23779:120 546.24109:232 546.24438:225 546.24768:472 546.25098:1060 546.25427:2433 546.25757:5070 546.26086:6758 546.26416:6782 546.26746:4875 546.270…	101.16022:5 104.27644:5 105.06795:5 106.06736:5 110.37762:5 111.04904:5 111.07434:5 119.11388:5 120.00303:5 120.08037:5 120.08656:5 121.01503:5 122.01724:5 122.02036:5 122.02192:5 122.03439:5 125.0471:5 125.06921:5 125.10868:5 129.32179:5 130.06618:5 132.08492:5 135.12001:5 137.05841:5 137.0799:5 138.09665:5 145.65118:5 147.03966:5 149.99886:5 151.15955:5 154.60349:5 155.87874:5 156.95047:5 157.1…
Ingenol-3,4-5,20-diacetonide	8.48785	429.257	4101.12	40482.8	[M+H]+	429.26	C26H36O5	Ketals	JOKBBQPBIIZMJV-JQFFUGKZSA-N	O=C1C2C=C3COC(OC3C45OC(OC5C(=CC14C(C)CC6C2C6(C)C)C)(C)C)(C)C	82.7	682.357	428.84796:5 428.8743:5 429.16086:5 429.16376:11 429.16962:5 429.17255:5 429.17548:5 429.1813:11 429.19009:16 429.19302:11 429.19595:11 429.19885:11 429.20178:32 429.20471:16 429.20764:5 429.21057:27 429.2135:22 429.2164:21 429.21933:27 429.22226:11 429.22519:21 429.22812:23 429.23105:56 429.23398:56 429.23688:96 429.23981:51 429.24274:119 429.24567:209 429.2486:323 429.25153:654 429.25443:1340 42…	103.05596:10 103.0574:10 103.99538:10 106.06577:10 107.04945:10 107.08597:20 107.08889:10 107.93057:10 114.02013:10 115.04449:10 115.05812:10 116.97713:10 119.09219:10 120.08179:10 120.9885:10 121.08636:10 121.10189:10 121.1081:10 122.18404:10 123.08298:10 124.11415:10 125.09277:10 125.99916:10 127.08542:10 128.06288:10 131.08562:10 131.09047:10 133.05684:10 133.09267:10 133.10406:10 133.10733:10…
Ingenol-5,20-acetonide-3-O-angelate	11.3922	493.25	4255.25	30888.3	[M+Na]+	493.25	C28H38O6	Fatty acid esters	STFFIQHUWFISBB-RHKHLFRASA-N	O=C(OC1C(=CC23C(=O)C(C=C4COC(OC4C12O)(C)C)C5C(CC3C)C5(C)C)C)C(=CC)C	86.4	481.405	492.89307:4 492.90247:4 492.93066:8 492.96515:4 493.04666:8 493.13129:4 493.13443:4 493.14069:8 493.15952:4 493.16891:4 493.20026:4 493.20966:4 493.2128:9 493.21594:9 493.21909:4 493.2222:13 493.22534:29 493.22849:52 493.23163:108 493.23474:113 493.23788:251 493.24103:562 493.24417:1062 493.24728:2075 493.25043:2972 493.25357:2609 493.25671:1909 493.25983:1049 493.26297:467 493.26611:180 493.2692…	101.06521:1 102.09251:1 102.86137:1 103.28993:1 103.98841:1 104.31403:1 104.41498:1 104.98847:1 104.98991:1 105.03766:1 105.06805:1 105.07094:1 105.07239:2 105.07383:1 105.09698:1 105.23598:1 106.44873:1 106.7417:1 107.04675:1 107.05406:1 107.07889:1 107.08181:1 107.08327:1 107.08473:2 107.0862:2 107.08765:1 107.08912:1 107.09058:1 107.09204:1 107.0935:1 107.12126:1 107.14172:1 107.80618:1 108.70…
Isokurarinone	9.72558	439.206	3779.31	34707.1	[M+H]+	439.21	C26H30O6	8-prenylated flavanones	YLTPWCZXKJSORQ-GYCJOSAFSA-N	O=C1C2=C(O)C=C(O)C(=C2OC(C3=CC=C(O)C=C3OC)C1)CC(C(=C)C)CC=C(C)C	84.1	353.027	438.73001:7 438.94589:14 439.17072:7 439.17368:13 439.17664:41 439.1796:14 439.18256:47 439.18552:61 439.18848:69 439.19141:82 439.19437:165 439.19733:314 439.20029:759 439.20325:785 439.20621:943 439.20917:707 439.21213:424 439.21509:294 439.21805:111 439.22101:55 439.22397:35 439.22693:62 439.22989:7 439.23285:34 439.23581:20 439.23877:7 439.24173:14 439.24469:20 439.25058:20 439.25354:7 439.25…	114.05493:10 115.92151:10 117.075:10 123.07996:10 124.04979:10 124.05293:10 133.03415:10 135.08554:10 137.14272:10 137.9938:10 138.78766:10 139.11383:10 142.93619:10 142.93788:10 142.94125:10 142.94969:10 143.0797:10 143.08813:20 143.50049:10 147.12013:10 149.108:10 149.14075:10 151.07623:10 151.09706:10 157.09554:10 157.10262:10 157.10616:10 159.11563:10 159.12276:10 160.12874:10 163.03587:10 16…
Licoricidin	12.9176	447.209	1366.88	8110.06	[M+Na]+	447.21	C26H32O5	5-O-methylated isoflavonoids	GBRZTUJCDFSIHM-KRWDZBQOSA-N	OC1=CC=C(C(O)=C1CC=C(C)C)C2COC3=CC(O)=C(C(OC)=C3C2)CC=C(C)C	84.9	258.932	446.87808:4 447.07806:4 447.11389:4 447.11984:4 447.13181:4 447.14075:4 447.15866:4 447.16763:4 447.17059:8 447.17358:4 447.17657:4 447.18552:12 447.18851:4 447.1915:12 447.19449:24 447.19748:45 447.20047:85 447.20343:224 447.20642:244 447.20941:418 447.2124:414 447.21539:305 447.21838:184 447.22134:109 447.22433:33 447.22733:24 447.23032:8 447.2363:4 447.23926:12 447.24524:8 447.25421:4 447.2900…	105.06934:1 105.07224:1 107.08604:1 107.96439:2 107.97612:1 109.06441:1 109.07326:1 109.10127:1 109.10275:1 109.11012:1 113.09798:1 115.57362:1 119.08453:2 119.08607:1 119.08762:1 119.0907:1 120.08492:1 120.98544:1 122.46513:1 123.04699:1 123.12061:1 123.12217:1 123.13157:1 125.69195:1 127.04725:1 128.05811:1 129.20613:1 131.08078:1 131.08563:1 132.8013:1 133.10245:1 133.10408:1 135.00668:1 135.0…
Poldine	11.9921	341.203	1274.44	16052.8	[M+H]+	341.198	C21H26NO3	Diphenylmethanes	CQRKVVAGMJJJSR-UHFFFAOYSA-N	C[N+]1(C)CCCC1COC(=O)C(O)(C1=CC=CC=C1)C1=CC=CC=C1	86.2	60.88	340.94217:4 340.96039:4 341.00995:4 341.01254:4 341.01776:4 341.02036:4 341.05164:4 341.0751:4 341.09076:8 341.1012:4 341.10901:4 341.1116:4 341.11423:4 341.16898:4 341.17419:12 341.17679:4 341.17941:25 341.18201:16 341.18463:28 341.18723:37 341.18985:12 341.19244:29 341.19507:41 341.19766:118 341.20026:227 341.20288:342 341.20547:301 341.2081:155 341.21069:114 341.21332:57 341.21591:28 341.21854…	100.11645:1 100.30441:1 101.05943:1 102.04819:1 102.09811:1 103.0518:1 103.05323:1 103.05466:1 103.05753:2 103.05896:1 103.06039:1 103.06183:1 103.0647:1 103.07473:1 103.08476:1 103.09049:1 103.27405:1 103.65603:1 103.98112:1 103.98256:1 103.984:2 103.98544:1 103.98688:2 103.98975:2 103.99264:1 103.99407:1 103.99839:1 104.07039:1 104.71516:1 104.73394:1 104.73538:1 104.73682:1 104.74116:1 104.744…
Precyasterone	7.18957	543.286	2082	31128.9	[M+Na]+	543.29	C29H44O8	Withanolides and derivatives	RPCTUYZLPGGPJD-YSEUJXISSA-N	O=C1OC(CC(C(O)C)C1C)C(O)(C)C2CCC3(O)C4=CC(=O)C5CC(O)C(O)CC5(C)C4CCC23C	86.2	227.744	542.88849:5 542.92468:5 542.93787:5 542.94116:5 543.07928:5 543.10236:5 543.12537:5 543.13525:5 543.13855:5 543.21094:16 543.21747:11 543.22076:5 543.22736:11 543.23065:11 543.23395:11 543.23724:16 543.24054:11 543.24384:5 543.24713:32 543.25037:43 543.25366:5 543.25696:22 543.26025:49 543.26355:66 543.26685:64 543.27014:70 543.27344:140 543.27673:301 543.28003:474 543.28333:518 543.28662:476 543…	100.04576:2 100.11355:2 100.81966:2 101.07072:4 101.09342:2 101.37751:2 101.49126:2 101.77448:2 102.0524:2 102.05525:2 102.05811:6 102.05953:2 102.07379:2 102.08092:2 103.05602:2 103.09042:2 104.75121:2 105.03026:2 105.58077:2 105.66782:2 106.07455:2 106.07601:2 106.74299:2 107.05244:2 107.05389:2 108.05975:2 108.24474:2 109.02902:2 109.04671:2 109.0585:2 109.07915:2 109.08504:2 109.10126:2 109.1…
Questin	9.05963	285.075	4381.12	62951.6	[M+H]+	285.076	C16H12O5	Hydroxyanthraquinones	UUNPIWCQMVNINR-UHFFFAOYSA-N	O=C1C=2C=C(O)C=C(OC)C2C(=O)C3=C(O)C=C(C=C13)C	86.5	203.693	284.58176:20 284.59845:40 284.80566:20 284.98438:20 284.99631:20 285.00821:20 285.01776:40 285.02014:20 285.0249:20 285.03445:20 285.03683:60 285.03922:40 285.04398:100 285.04874:81 285.0535:61 285.05588:20 285.05829:101 285.06067:162 285.06305:202 285.06543:423 285.06781:905 285.07019:1447 285.07257:2104 285.07495:2152 285.07733:1187 285.07971:845 285.08212:363 285.0845:163 285.08688:121 285.089…	102.04939:10 103.05443:10 104.02264:10 104.06296:10 105.0301:10 105.03588:10 105.04601:10 105.07206:10 105.0735:20 105.07495:20 105.07784:20 105.08653:10 105.57046:10 105.90579:10 107.05665:10 107.08295:10 107.0844:10 107.09171:10 109.10699:10 109.24566:10 115.05044:10 115.05347:31 115.05498:20 115.0565:41 115.05801:10 115.05952:10 115.06406:10 115.06709:10 115.07012:10 115.9836:10 116.03682:10 1…
trans-Ferulic acid	5.88818	193.059	21619.6	271009	[M-H]-	193.051	C10H10O4	Ferulic acid and derivatives	KSEBMYQBYZTDHS-UHFFFAOYSA-N	O=C(O)C=CC=1C=CC(O)=C(OC)C=1	81	1878.97	192.90218:12 192.90805:12 192.91982:24 192.99631:25 193.00417:12 193.01398:12 193.01593:12 193.02574:12 193.03163:47 193.03358:35 193.03555:26 193.03751:47 193.03947:37 193.04143:38 193.0434:52 193.04536:139 193.04732:180 193.04929:197 193.05124:713 193.05321:1758 193.05518:4168 193.05713:6700 193.0591:8026 193.06105:6534 193.06302:3973 193.06497:1933 193.06694:731 193.06891:258 193.07086:106 193…	100.77837:3 101.03936:3 101.17567:3 103.05775:3 103.14521:3 104.02761:7 104.02905:3 104.03049:7 104.03194:3 104.03338:3 104.03481:3 104.03625:10 104.03914:10 104.04202:3 104.11693:3 104.76486:3 105.03386:7 105.03531:7 105.03675:14 105.0382:31 105.03965:20 105.04109:37 105.04254:14 105.04399:20 105.04543:3 105.04688:3 105.04833:10 105.05122:3 105.05267:3 105.05412:3 105.05846:3 105.11491:3 105.145…
trans-p-Hydroxycinnamic acid	5.48038	163.049	5765.19	76582.7	[M-H]-	163.048	C9H8O3	Hydroxycinnamic acids	NGSWKAQJJWESNS-ZZXKWVIFSA-N	O=C(O)C=CC1=CC=C(O)C=C1	85.4	776.706	162.55873:4 162.56413:4 162.58214:4 162.58754:4 162.59474:4 162.60194:9 162.7262:4 162.73161:4 162.73701:4 162.74782:4 162.75142:4 162.82529:4 162.83069:4 162.83429:4 162.86493:4 162.86673:4 163.01453:17 163.02895:4 163.03075:4 163.03436:9 163.03616:14 163.03796:32 163.03976:68 163.04156:180 163.04338:654 163.04518:1422 163.04698:1913 163.04878:1949 163.05058:1300 163.05238:656 163.05418:185 163.…	100.19809:3 100.64524:3 100.81672:3 101.03376:3 102.95894:3 103.00479:3 103.71684:3 104.02481:3 104.02625:3 104.02769:7 104.02914:24 104.03057:37 104.03201:41 104.03345:24 104.0349:24 104.03633:17 104.03777:7 104.03922:7 104.04353:7 104.04498:3 104.6869:3 105.04696:3 105.35255:3 105.43518:3 105.48013:3 106.04794:3 107.02151:3 114.19036:3 116.02801:3 116.02953:3 116.03257:10 116.03409:10 116.03561…
Umbelliferone	10.7319	163.037	6391.69	94466.6	[M+H]+	163.038	C9H6O3		ORHBXUUXSCNDEV-UHFFFAOYSA-N	O=C1OC=2C=C(O)C=CC2C=C1	95.3	299.314	162.5529:4 162.90407:4 162.92029:4 162.97255:4 162.99237:4 163.00319:9 163.01401:9 163.01941:5 163.02121:5 163.02303:9 163.02483:32 163.02663:46 163.02843:28 163.03023:33 163.03203:127 163.03383:453 163.03563:1422 163.03745:2255 163.03925:2218 163.04105:1278 163.04285:460 163.04465:161 163.04645:65 163.04825:66 163.05006:5 163.05186:9 163.05367:9 163.05547:9 163.06628:4 163.06989:5 163.07169:5 16…	101.03229:3 101.03654:3 101.03796:7 101.03938:3 101.04506:3 101.51675:3 101.67328:3 102.04373:3 102.04658:3 102.82243:3 102.95132:3 102.95275:3 103.05161:3 103.05304:3 103.05447:7 103.05591:3 103.06451:3 104.06013:3 104.06732:3 104.3224:3 105.03014:3 105.03159:3 105.03304:7 105.03448:17 105.03593:14 105.03738:10 105.03882:3 105.04027:3 105.04172:3 105.06921:17 105.07066:14 105.0721:14 105.07355:1…

## Sheet: 1
Title	RT (min)	Precursor m/z	Height	Area	Adduct	Reference m/z	Formula	Ontology	InChIKey	SMILES	Total score	S/N	MS1 isotopes	MSMS spectrum
Formononetine	8.35328	269.079	8159.38	95551	[M+H]+	269.081	C16H12O4	4'-O-methylisoflavones	HKQYGTCOTHHOMP-UHFFFAOYSA-N	O=C1C(=COC2=CC(O)=CC=C21)C=3C=CC(OC)=CC3	96.4	75.3033	268.90985:6 268.9353:6 268.96774:13 268.98627:6 268.98856:13 268.99551:6 269.0094:13 269.0372:19 269.03952:6 269.04184:13 269.04413:26 269.04645:26 269.04877:6 269.05109:6 269.05341:33 269.05573:7 269.05804:22 269.06036:36 269.06265:87 269.06497:109 269.06729:153 269.06961:232 269.07193:632 269.07425:1444 269.07657:3844 269.07889:5014 269.08118:3857 269.0835:2095 269.08582:833 269.08813:385 269.0…	101.03671:5 101.04097:5 101.04381:5 101.05943:5 101.72328:5 101.73325:5 102.0439:10 102.04533:5 102.04675:5 102.04818:15 102.04961:20 102.05103:5 102.05246:5 102.05389:5 102.73101:5 103.04892:5 103.05178:20 103.05322:15 103.05465:20 103.05608:26 103.05752:26 103.05895:15 103.06038:5 103.06181:5 103.06468:15 103.10339:5 103.12345:5 103.31134:5 103.36157:5 103.82137:5 104.02286:5 104.02718:5 104.03…
(-)-Epigallocatechin (EGC)	10.231	329.063	5393.62	57443	[M+Na]+	329.064	C15H14O7	Epigallocatechins	XMOCLSLCDHWDHP-IUODEOHRSA-N	OC=1C=C(O)C2=C(OC(C3=CC(O)=C(O)C(O)=C3)C(O)C2)C1	94.9	191.618	328.69693:5 328.70718:5 328.95294:5 328.97855:5 328.98624:10 328.98877:9 329.00671:5 329.0195:5 329.02206:10 329.02463:5 329.02719:5 329.02975:18 329.03232:19 329.03745:11 329.04001:27 329.04257:54 329.0451:71 329.04767:85 329.05023:178 329.0528:202 329.05536:669 329.05792:1800 329.06049:3782 329.06305:3941 329.06561:2975 329.06818:1548 329.07074:717 329.0733:316 329.07584:146 329.0784:90 329.080…	101.02347:3 101.02631:3 101.04333:3 102.06196:3 103.05416:7 103.0556:7 103.05703:10 103.05846:3 103.0599:3 103.06133:7 103.06276:7 103.06706:3 103.07279:3 104.20387:3 105.06599:3 105.06889:3 105.07323:3 105.07468:3 107.04322:3 107.04761:3 107.04906:3 107.05053:7 107.05199:3 107.05344:3 108.05636:3 109.02709:3 109.06542:3 111.00983:7 112.03854:3 113.01495:7 113.01645:3 113.01795:20 113.01945:24 11…
5-O-Demethylnobiletin	9.7382	389.12	47720.9	458837	[M+H]+	389.12	C20H20O8	8-O-methylated flavonoids	DOFJNFPSMUCECH-UHFFFAOYSA-N	O=C1C=C(OC2=C(OC)C(OC)=C(OC)C(O)=C12)C=3C=CC(OC)=C(OC)C3	94.8	3218.14	388.63019:9 388.63574:9 388.65247:9 388.65524:9 388.66638:9 388.67194:9 388.6803:9 388.73874:9 388.76102:9 388.77213:9 388.77771:9 388.79718:9 388.79999:9 388.80276:9 388.80554:9 388.84174:9 388.84729:9 388.85565:18 388.90021:9 388.90854:9 388.92526:9 388.93359:9 388.94473:18 388.95032:9 388.95587:9 388.96423:18 388.96979:9 388.9726:18 388.98093:18 388.98651:9 389.00043:28 389.00879:46 389.01157:…	101.01659:3 101.01942:3 101.03362:3 101.03503:7 101.03645:7 101.03787:3 101.04213:7 101.04355:10 101.18409:3 102.04507:7 102.04649:10 102.04934:7 102.05077:7 102.05219:7 102.05505:7 102.49193:3 102.73361:3 102.97128:3 102.97701:3 102.98131:3 103.04865:7 103.05009:14 103.05152:7 103.05296:14 103.05438:24 103.05582:24 103.05725:27 103.05869:7 103.06012:3 103.06298:7 103.06585:3 105.03004:7 105.0314…
Ginsenoside Rg3(S-FORM)	8.34267	829.495	2389.81	28149.9	[M+FA-H]-	829.495	C42H72O13	Triterpene saponins	RWXIFXNRCLMQCD-UHFFFAOYNA-N	CC(C)=CCCC(C)(O)C1CCC2(C)C1C(O)CC1C3(C)CCC(OC4OC(CO)C(O)C(O)C4OC4OC(CO)C(O)C(O)C4O)C(C)(C)C3CCC21C	92.5	534.832	829.15784:11 829.2066:11 829.41809:11 829.42212:5 829.42621:5 829.4303:11 829.43842:16 829.4425:16 829.44653:33 829.45062:33 829.45465:60 829.45874:103 829.46283:120 829.46686:127 829.47095:194 829.47504:255 829.47906:310 829.48315:447 829.48718:496 829.49127:480 829.49536:553 829.49939:411 829.50348:489 829.50757:354 829.5116:271 829.51569:238 829.51978:124 829.5238:108 829.52789:32 829.53192:16…	101.02469:3 101.02611:14 101.02753:14 101.02895:17 101.03036:20 101.03746:3 101.94647:3 103.05584:3 111.0386:3 112.99037:3 113.01889:3 113.02489:3 113.0279:17 113.0294:3 113.0309:14 113.0324:3 113.03391:3 113.03541:3 113.03691:3 113.85809:3 113.86261:3 114.06461:3 115.28943:3 118.76142:3 119.03395:3 119.03857:7 119.04166:14 119.0432:7 119.04473:3 120.97835:3 121.03893:3 123.04812:3 125.02332:3 12…
3'-Demethylnobiletin	8.23278	389.121	2206	27350.1	[M+H]+	389.12	C20H20O8	8-O-methylated flavonoids	XFYYZBJXMSDKCV-UHFFFAOYSA-N	O=C1C=C(OC=2C(OC)=C(OC)C(OC)=C(OC)C12)C=3C=CC(OC)=C(O)C3	91.8	146.087	388.76987:15 388.79214:15 388.86176:15 388.95084:15 389.026:15 389.07892:30 389.0817:46 389.08728:15 389.09006:15 389.09283:15 389.09561:31 389.09842:46 389.1012:92 389.10397:61 389.10675:121 389.10956:136 389.11234:303 389.11511:804 389.11789:1212 389.1207:1395 389.12347:1014 389.12625:622 389.12903:321 389.13184:121 389.13461:60 389.13739:75 389.14017:45 389.14853:15 389.15131:30 389.15689:15 3…	100.1473:5 100.22643:5 100.76422:5 101.96384:5 105.03009:5 105.03443:5 105.03587:5 105.04021:5 105.06771:5 106.04385:5 107.05226:5 107.0844:5 107.10193:5 107.53043:5 108.06251:5 109.03326:5 109.04211:5 109.10108:5 109.4346:5 109.99948:5 110.04687:5 112.02985:5 112.28702:5 112.61337:5 112.8787:5 113.11732:5 113.38624:5 114.31868:5 115.05495:5 115.05647:5 116.06264:5 121.02563:5 122.02164:5 122.040…
(2S,3R,4S,5R)-2-(((4S,5aS,7S,11aR,12aS)-4,7-dihydroxy-3-((2R,5S)-5-(2-hydroxypropan-2-yl)-2-methyltetrahydrofuran-2-yl)-2a,5a,8,8-tetramethylhexadecahydrocyclopenta[a]cyclopropa[e]phenanthren-9-yl)oxy)-4,5-dihydroxytetrahydro-2H-pyran-3-yl acetate	9.37357	687.402	2916.44	30769.8	[M+Na]+	687.4	C37H60O10	Cucurbitacin glycosides	KILZIJKCZIGLFJ-QSOLLAMVSA-N	O=C(OC1C(OCC(O)C1O)OC2CCC34CC54CCC6(C)C(C(O)CC6(C)C5CC(O)C3C2(C)C)C7(OC(CC7)C(O)(C)C)C)C	91.6	183.725	686.94635:4 686.98334:4 686.99072:4 687.08698:4 687.14984:4 687.15729:4 687.17206:8 687.20166:8 687.20538:4 687.2276:4 687.2572:8 687.27197:8 687.2868:9 687.29419:4 687.31641:4 687.32013:4 687.3349:4 687.34229:8 687.34973:16 687.35339:17 687.35712:4 687.36084:13 687.3645:5 687.36823:14 687.37189:56 687.37561:77 687.37933:124 687.383:234 687.38672:389 687.39044:816 687.3941:1565 687.39783:2184 687…	100.44543:3 102.89809:3 103.88426:3 105.07186:3 105.07331:3 105.08054:3 106.15273:3 106.56622:3 107.08859:3 107.3722:3 107.98015:3 109.10089:3 109.10532:3 109.47133:3 111.11854:3 112.46642:3 115.03508:7 115.0366:3 115.03811:7 115.03963:7 115.04114:10 115.04265:3 115.04417:7 115.04871:3 116.49023:3 117.06995:3 117.07607:3 117.08829:3 119.08415:3 120.64523:3 121.09844:7 121.10155:14 121.1031:3 121.…
Ginsenoside Rg1	6.67887	823.475	8868.69	86946.8	[M+Na]+	823.48	C42H72O14	Triterpene saponins	YURJSTAIMNSZAE-HHNZYBFYSA-N	OCC1OC(OC2CC3(C)C(CC(O)C4C(CCC43C)C(OC5OC(CO)C(O)C(O)C5O)(C)CCC=C(C)C)C6(C)CCC(O)C(C)(C)C26)C(O)C(O)C1O	91.4	1492.46	823.13104:5 823.1391:5 823.15125:5 823.15533:5 823.16748:5 823.17963:5 823.18774:5 823.1958:5 823.20392:5 823.22418:5 823.23633:5 823.24036:5 823.25256:5 823.26874:9 823.27686:5 823.28088:5 823.28497:5 823.29712:9 823.30518:14 823.30927:5 823.32141:9 823.35785:5 823.37408:9 823.37811:5 823.38214:9 823.39026:5 823.40649:9 823.41052:5 823.41455:9 823.41864:10 823.4267:7 823.43481:34 823.4389:75 823…	100.1331:5 101.07049:5 101.13721:5 102.58768:5 103.04003:5 104.01969:5 104.69608:5 104.74087:5 105.02858:5 105.87231:5 108.08006:5 108.10942:5 109.10841:5 110.96992:5 112.09408:5 112.52346:5 113.15781:5 113.63287:5 113.91748:5 114.49985:5 115.04281:5 115.07461:5 115.37011:5 115.58706:5 116.12498:5 118.08044:5 119.08894:5 120.08626:5 122.90432:5 123.11727:5 124.8259:5 125.13366:5 125.14314:5 125.4…
3,5,6,7,8,3',4'-Heptamethoxyflavone	9.21273	433.146	7037.06	68822.6	[M+H]+	433.15	C22H24O9	8-O-methylated flavonoids	SSXJHQZOHUYEGD-UHFFFAOYSA-N	O=C1C(OC)=C(OC2=C(OC)C(OC)=C(OC)C(OC)=C12)C=3C=CC(OC)=C(OC)C3	90.7	328.775	432.67642:13 432.70871:6 432.71753:13 432.72046:14 432.72339:6 432.73514:6 432.73807:13 432.74982:6 432.81149:6 432.83206:6 432.87317:6 432.87906:6 432.98773:6 433.00244:6 433.01712:27 433.04062:6 433.07294:6 433.09351:6 433.10818:6 433.117:15 433.11993:36 433.12289:81 433.12582:119 433.12875:197 433.13168:197 433.13464:425 433.13757:1080 433.1405:2531 433.14343:4727 433.14639:5091 433.14932:3519…	100.02699:5 101.04191:5 102.04484:5 102.04912:10 102.05768:5 103.05416:5 103.0556:5 103.05846:5 103.06992:5 103.2965:5 103.34386:5 103.38979:5 103.63253:5 103.90433:5 104.0238:5 104.02525:5 104.07421:5 105.02982:5 105.03416:5 105.03561:5 105.05876:5 105.06889:5 105.07323:5 105.07757:5 105.21655:5 105.30634:5 105.33967:5 106.03632:5 106.04359:5 106.30833:5 107.01402:5 107.01547:5 107.01694:5 107.0…
Sinensetin	8.51577	373.125	28167.9	316306	[M+H]+	373.129	C20H20O7	7-O-methylated flavonoids	LKMNXYDUQXAUCZ-UHFFFAOYSA-N	O=C1C=C(OC=2C=C(OC)C(OC)=C(OC)C12)C=3C=CC(OC)=C(OC)C3	89.9	608.974	372.66696:13 372.6915:27 372.72147:13 372.81415:26 372.9968:13 373.00226:13 373.02951:13 373.03497:13 373.06769:13 373.07858:13 373.08405:13 373.08676:25 373.09222:13 373.1004:111 373.10315:124 373.10587:326 373.10858:500 373.11133:595 373.11404:777 373.11676:1769 373.11951:4784 373.12222:11176 373.12494:16012 373.12769:15343 373.1304:9121 373.13312:4383 373.13586:2055 373.13858:847 373.14133:433…	101.03673:10 101.04099:20 101.0424:10 102.04534:10 102.04677:10 102.04819:10 102.04962:20 102.05105:10 102.06245:10 102.61945:10 103.0174:10 103.0518:10 103.05323:10 103.05466:10 103.0561:10 103.05753:10 103.05897:10 103.06039:10 104.02863:10 104.03008:10 104.03151:10 104.59384:10 105.03178:10 105.03322:20 105.03612:20 105.03756:10 105.0419:10 105.06795:10 105.0694:20 105.07808:10 105.96706:10 10…
Isosinensetin	8.11197	373.125	28472.3	298740	[M+H]+	373.128	C20H20O7	8-O-methylated flavonoids	UYCWETIUOAGWIL-UHFFFAOYSA-N	O=C1C=C(OC=2C(OC)=C(OC)C=C(OC)C12)C=3C=CC(OC)=C(OC)C3	88.8	616.205	372.62845:5 372.63391:5 372.73474:5 372.76474:5 372.78928:5 372.79199:5 372.81107:10 372.89285:14 372.89832:5 372.90103:5 372.91193:5 372.91467:5 372.93646:5 372.96646:5 372.98553:10 372.98828:5 372.99646:5 373.00735:5 373.02643:5 373.03189:16 373.03735:5 373.04007:5 373.04553:16 373.05371:5 373.06189:5 373.07553:5 373.08371:5 373.08643:5 373.08914:13 373.0946:23 373.09735:16 373.10007:85 373.102…	100.46059:5 100.98483:5 101.58155:5 102.04452:5 102.04594:5 102.04879:5 103.01944:5 103.04954:5 103.0524:10 103.05383:20 103.0567:10 103.05814:5 103.05957:5 103.061:10 103.06387:5 103.1972:5 104.06092:5 104.07676:5 104.08109:5 104.22227:5 104.29147:5 105.02805:5 105.03239:15 105.03384:5 105.03528:5 105.03673:5 105.03962:5 105.04107:5 105.04252:5 105.04396:5 105.04541:5 105.04686:5 105.06712:5 105…
alpha-D-Glucopyranoside, beta-D-fructofuranosyl 6-O-[(2E)-3-(4-hydroxy-3,5-dimethoxyphenyl)-1-oxo-2-propen-1-yl]-	2.11328	571.157	3120.75	45750.6	[M+Na]+	571.163	C23H32O15	Coumaric acids and derivatives	DJBWDHVUJCXYBH-IBVGEFGBSA-N	O=C(OCC1OC(OC2(OC(CO)C(O)C2O)CO)C(O)C(O)C1O)C=CC3=CC(OC)=C(O)C(OC)=C3	88.2	176.217	570.75598:4 571.07306:9 571.07642:4 571.09326:4 571.11353:18 571.11688:13 571.12024:22 571.12366:50 571.12701:14 571.13037:28 571.13379:33 571.13715:42 571.1405:89 571.14386:89 571.14728:338 571.15063:627 571.15399:1040 571.15735:1334 571.16077:1235 571.16412:905 571.16748:526 571.1709:261 571.17426:162 571.17761:66 571.18097:37 571.18439:38 571.18774:5 571.1911:23 571.19452:9 571.20123:5 571.208…	100.03859:3 100.12333:3 101.09615:3 102.36486:3 110.09731:3 110.92841:3 111.04441:3 112.0942:3 115.55683:3 117.04887:3 120.07711:3 120.08176:3 121.05681:3 122.07167:3 122.64479:3 123.04066:3 123.04379:3 123.05162:3 125.4119:3 126.04984:3 126.05618:3 126.71642:3 129.13708:3 130.05154:3 130.06764:3 131.03548:3 132.77199:3 133.44141:3 134.06184:3 134.06348:3 134.10597:3 136.07829:3 141.0201:3 142.11…
[(2R,3R,4S,5R,6S)-6-[(3S,4S,5S,6R)-4,5-dihydroxy-6-(hydroxymethyl)oxan-3-yl]oxy-3,4,5-trihydroxyoxan-2-yl]methyl benzoate	3.73692	453.135	3621.19	50611.4	[M+Na]+	453.137	C19H26O11	O-glycosyl compounds	RXRSNDCGNOOFLH-VZNNHAMSSA-N	O=C(OCC1OC(OC2COC(CO)C(O)C2O)C(O)C(O)C1O)C=3C=CC=CC3	88.2	123.682	452.66278:4 452.66879:4 452.73788:4 452.74991:4 452.77994:4 452.78595:8 452.78894:4 452.80698:4 452.87308:4 452.94516:8 453.0293:4 453.04431:4 453.07138:4 453.08038:4 453.0864:8 453.09241:4 453.0954:12 453.09842:4 453.10141:8 453.10443:13 453.10742:16 453.11044:17 453.11343:21 453.11646:55 453.11945:68 453.12247:113 453.12546:204 453.12848:597 453.13147:917 453.13446:921 453.13748:591 453.14047:3…	100.07538:1 100.11916:1 100.43159:1 102.97861:1 104.98826:1 104.9926:1 104.99405:1 104.99549:2 104.99694:1 105.01864:1 105.03166:1 105.0331:1 105.04469:1 105.83764:1 107.05093:1 108.04502:1 109.03487:1 109.05551:1 110.07069:1 110.07514:1 110.0781:1 112.08678:1 112.10921:1 112.11369:1 112.95385:1 112.95835:1 112.95985:1 112.96436:1 113.02438:1 113.12045:1 114.10156:1 114.10609:2 114.11211:1 115.27…
calycosin	7.18285	285.073	5108.38	59726.6	[M+H]+	285.08	C16H12O5	3'-hydroxy,4'-methoxyisoflavonoids	ZZAJQOPSWWVMBI-UHFFFAOYSA-N	O=C1C2=CC=C(O)C=C2OC=C1C=3C=CC(OC)=C(O)C3	87.8	97.5221	284.72049:4 284.72525:4 284.73477:4 284.74429:4 284.74667:4 284.75861:8 285.00403:4 285.01355:4 285.01831:4 285.02072:4 285.02786:4 285.03024:4 285.035:4 285.03976:4 285.04214:16 285.04456:4 285.04694:16 285.04932:27 285.0517:5 285.05408:28 285.05646:69 285.05884:70 285.06122:93 285.0636:158 285.06598:279 285.06839:864 285.07077:2307 285.07315:3644 285.07553:3300 285.07791:1908 285.08029:809 285.…	100.3353:5 100.64806:5 101.03935:5 102.0494:5 103.04871:5 103.05302:5 103.05445:10 103.05588:20 103.06018:20 103.06591:5 103.06878:5 104.02266:5 105.03011:10 105.03156:10 105.03301:15 105.03445:5 105.0359:31 105.03735:15 105.0388:10 105.04025:10 105.04169:5 105.07063:5 105.07207:5 105.07352:5 106.03661:5 106.03952:5 106.04098:15 106.04243:10 106.04533:10 106.05115:5 107.04791:10 107.04937:10 107.…
Arginine	1.41717	175.118	4076.31	71960.8	[M+H]+	175.119	C6H14N4O2	L-alpha-amino acids	ODKSFYDXXFIFQN-UHFFFAOYNA-N	NC(CCCNC(N)=N)C(O)=O	87	83.4929	174.72202:4 174.74442:4 174.74628:4 174.75002:4 174.75188:4 174.75934:12 174.862:4 174.8732:4 174.98897:4 174.99457:4 174.99643:4 175.00017:4 175.00391:4 175.00577:12 175.00764:4 175.01324:4 175.02072:8 175.02632:8 175.03192:4 175.03378:4 175.03752:4 175.0394:4 175.045:4 175.04686:4 175.05434:4 175.06927:4 175.07487:12 175.07675:24 175.07861:12 175.08049:16 175.08423:16 175.08609:8 175.08795:12 1…	102.94107:31 102.9425:82 102.94394:20 102.94537:20 102.9468:10 102.94823:31 102.94967:10 104.74799:10 105.0907:10 110.05856:10 110.97427:10 110.97725:10 110.98022:10 110.98171:10 110.98319:10 111.01294:10 111.01443:10 112.08202:10 112.08351:20 112.0865:20 112.088:31 112.08949:10 112.09098:31 112.09248:10 112.09397:20 112.09547:10 112.09696:10 112.98958:10 113.07664:10 114.10128:10 114.1058:10 114…
Ginsenoside Re	6.67887	969.531	3946.06	37283.8	[M+Na]+	969.54	C48H82O18	Triterpene saponins	PWAOOJDMFUQOKB-WCZZMFLVSA-N	OCC1OC(OC2CC3(C)C(CC(O)C4C(CCC43C)C(OC5OC(CO)C(O)C(O)C5O)(C)CCC=C(C)C)C6(C)CCC(O)C(C)(C)C26)C(OC7OC(C)C(O)C(O)C7O)C(O)C1O	87	469.498	969.0697:5 969.0741:5 969.10925:5 969.11365:5 969.14441:5 969.18835:5 969.21912:9 969.24109:5 969.27185:5 969.27625:9 969.28503:14 969.28943:5 969.29822:5 969.3158:5 969.32019:5 969.32458:5 969.32898:5 969.33337:9 969.35095:5 969.35535:5 969.35974:5 969.36853:5 969.37292:5 969.37732:5 969.38611:5 969.3949:5 969.39929:5 969.42572:5 969.44769:9 969.45648:9 969.46527:19 969.46967:20 969.47406:5 969.…	103.01973:5 103.51037:5 105.15135:5 106.08717:5 109.30585:5 110.57295:5 113.93381:5 118.22445:5 120.07829:5 121.08439:5 121.10148:5 125.05762:5 126.29208:5 128.42378:5 129.44812:5 129.47061:5 129.7744:5 130.49751:5 130.74921:5 132.08276:5 133.05806:5 133.79842:5 135.61389:5 143.02684:5 143.3495:5 143.7233:5 145.25056:5 146.08376:5 148.75603:5 149.79613:5 149.87042:5 150.05022:5 151.47684:5 151.64…
Ginsenoside Rb1	7.66682	1131.58	13724.4	141630	[M+Na]+	1131.59	C54H92O23	Triterpene saponins	GZYPWOGIYAIIPV-JBDTYSNRSA-N	OCC1OC(OCC2OC(OC(C)(CCC=C(C)C)C3CCC4(C)C3C(O)CC5C6(C)CCC(OC7OC(CO)C(O)C(O)C7OC8OC(CO)C(O)C(O)C8O)C(C)(C)C6CCC54C)C(O)C(O)C2O)C(O)C(O)C1O	86.7	5560.96	1131.08289:9 1131.10193:4 1131.13989:4 1131.14465:4 1131.14941:4 1131.16833:4 1131.1731:4 1131.1969:9 1131.21582:4 1131.2301:4 1131.23486:9 1131.27759:4 1131.28711:9 1131.30139:4 1131.31555:9 1131.32507:4 1131.32983:4 1131.33459:4 1131.33936:4 1131.34888:4 1131.35828:4 1131.3678:9 1131.41052:4 1131.41528:4 1131.42004:17 1131.4248:9 1131.43433:4 1131.44385:9 1131.44849:9 1131.45325:9 1131.45801:14…	101.18127:3 101.23808:3 101.57074:3 102.63921:3 103.48624:3 103.49773:3 103.69458:3 104.61235:3 104.88977:3 105.78086:3 106.16744:3 106.21399:3 106.38575:3 106.40031:3 106.7253:3 106.80698:3 107.71642:3 108.29448:3 108.54144:3 108.5738:3 108.91387:3 109.32827:3 109.71388:3 110.01575:3 110.19648:3 111.28246:3 111.73716:3 112.50253:3 113.3727:3 113.63892:3 113.6931:3 113.75482:3 113.79398:3 114.149…
3-O-[(2E)-3-(3,4,5-Trimethoxyphenyl)-2-propenoyl]-beta-D-fructofuranosyl 6-O-(4-hydroxybenzoyl)-alpha-D-glucopyranoside	6.67887	705.195	48124.9	438362	[M+Na]+	705.2	C31H38O17	Coumaric acids and derivatives	BBUQNXDJRVCZTI-FNUXIAMKSA-N	O=C(OC1C(O)C(OC1(OC2OC(COC(=O)C3=CC=C(O)C=C3)C(O)C(O)C2O)CO)CO)C=CC4=CC(OC)=C(OC)C(OC)=C4	86.5	7856.92	704.70361:5 704.8385:5 704.84229:5 704.84601:9 704.84973:5 704.86102:5 704.86475:5 704.87225:5 704.88727:14 704.90222:5 704.90601:5 704.90973:5 704.91724:5 704.92474:14 704.92847:9 704.93219:5 704.95844:5 704.96594:5 704.97717:9 704.98096:5 704.98468:5 704.98846:5 704.99219:5 704.99597:5 704.99969:9 705.00342:9 705.01471:23 705.02216:34 705.03345:9 705.04089:14 705.05219:5 705.11963:5 705.12714:5…	100.55853:5 101.83242:5 102.10185:5 102.24455:5 102.45022:5 102.95812:5 104.26004:5 106.16134:5 106.53696:5 107.10748:5 108.83553:5 109.29405:5 109.45203:5 110.03621:5 110.07471:5 110.64125:5 111.01578:5 111.61156:5 112.27177:5 113.01645:5 113.02996:5 113.03747:5 113.22667:5 114.99412:5 116.2343:5 117.20433:5 120.07829:5 120.27174:5 120.7196:5 121.02537:5 121.02847:5 122.35847:5 122.84305:5 123.6…
2-(3,5-difluorophenyl)-N-(((1S,9aR)-octahydro-1H-quinolizin-1-yl)methyl)acetamide	13.0739	323.192	3005.81	25052.3	[M+H]+	323.192	C18H24F2N2O	Quinolizines	LINCEHCWNRFISH-WMLDXEAASA-N	O=C(NCC1CCCN2CCCCC21)CC=3C=C(F)C=C(F)C3	86.3	56.7959	323.11865:4 323.13641:4 323.13895:4 323.14404:8 323.14658:4 323.14911:4 323.15164:4 323.15671:12 323.15927:12 323.1618:29 323.16434:16 323.16687:13 323.1694:34 323.17194:9 323.1745:43 323.17703:31 323.17957:69 323.1821:124 323.18463:196 323.18716:460 323.18973:957 323.19226:1155 323.19479:901 323.19733:515 323.19986:249 323.20239:137 323.20493:43 323.20749:13 323.21002:17 323.21255:13 323.21509:4…	100.02872:5 119.08594:5 121.10179:5 125.13529:5 135.04755:5 135.12466:5 136.32365:5 137.06641:5 137.12756:5 140.06931:5 142.07642:5 149.09564:5 149.09909:5 150.07118:5 152.98897:5 156.1006:5 159.10641:5 161.10172:5 161.1286:5 168.09808:5 169.09712:10 170.10832:5 172.12309:5 172.60684:5 172.83134:5 175.10864:5 175.68825:5 179.99762:5 180.07527:5 180.1037:5 187.03519:5 187.14719:5 188.12376:5 190.0…
(2S)-5,7-dihydroxy-2-(4-hydroxyphenyl)-6-[(2S,3R,4R,5S,6R)-3,4,5-trihydroxy-6-[[(2R,3R,4R,5R,6S)-3,4,5-trihydroxy-6-methyloxan-2-yl]oxymethyl]oxan-2-yl]-2,3-dihydrochromen-4-one	6.14207	603.162	3638.5	40981.1	[M+Na]+	603.163	C27H32O14		HFSJWNXFQYKQNX-GTTIYPEBSA-N	O=C1C2=C(O)C(=C(O)C=C2OC(C3=CC=C(O)C=C3)C1)C4OC(COC5OC(C)C(O)C(O)C5O)C(O)C(O)C4O	86.2	283.817	603.06488:4 603.08221:4 603.09607:4 603.10992:4 603.1134:4 603.11688:12 603.12036:4 603.12384:17 603.12726:5 603.13074:57 603.13422:51 603.1377:60 603.14117:61 603.14459:157 603.14807:235 603.15155:588 603.15503:1182 603.15851:2159 603.16193:2676 603.16541:2470 603.16888:1709 603.17236:925 603.17584:462 603.17926:164 603.18274:86 603.18622:103 603.1897:23 603.19318:47 603.19659:24 603.20355:28 60…	100.07831:2 100.09244:2 102.06958:2 102.45647:2 104.05167:2 104.1064:2 105.03322:2 105.07084:2 105.6055:2 106.47047:2 108.04954:2 110.06192:2 110.06488:2 110.06784:2 111.04457:2 111.11153:2 112.04803:2 112.0854:2 112.09436:2 112.1123:2 112.28726:2 113.01698:2 113.01848:2 114.06246:2 114.07:2 114.10468:2 115.09003:2 115.14608:2 117.05971:2 117.70976:2 119.05379:2 120.03858:2 120.07726:2 120.08035:…
Nobiletin	8.91825	403.134	154736	1686190	[M+H]+	403.139	C21H22O8	8-O-methylated flavonoids	MRIAQLRQZPPODS-UHFFFAOYSA-N	O=C1C=C(OC2=C(OC)C(OC)=C(OC)C(OC)=C12)C=3C=CC(OC)=C(OC)C3	86.1	1943.05	402.64392:16 402.64957:16 402.6524:32 402.65808:16 402.67508:16 402.68356:16 402.6864:16 402.68924:16 402.69772:16 402.7034:16 402.70908:16 402.71756:16 402.72324:48 402.73456:16 402.74023:16 402.74307:16 402.74588:32 402.75156:32 402.76007:32 402.76288:16 402.76572:16 402.76855:32 402.77991:32 402.79123:16 402.80539:16 402.81107:16 402.81671:16 402.81955:16 402.82523:16 402.82806:16 402.8309:32 …	100.00714:5 100.0142:10 100.03255:5 100.04385:5 100.05515:5 100.18369:5 100.25719:5 100.26708:5 100.26991:5 100.59814:5 101.03616:5 101.04041:10 101.04183:5 101.16959:5 101.19231:5 101.19941:5 101.49503:5 101.49787:5 101.50356:5 101.77256:5 102.08897:5 102.09468:5 102.37446:5 102.41875:5 102.42303:5 102.43446:5 102.44732:5 102.46304:10 102.59599:5 103.10138:5 103.2706:5 103.27347:5 103.37823:5 10…
3 5 7-trihydroxy-4'-methoxyflavone	6.26457	301.068	1688.12	23715.4	[M+H]+	301.071	C16H12O6	Flavonols	SQFSKOYWJBQGKQ-UHFFFAOYSA-N	COC1=CC=C(C=C1)C1=C(O)C(=O)C2=C(O)C=C(O)C=C2O1	85.9	70.7884	300.68857:5 301.04608:41 301.04852:15 301.05096:10 301.05341:52 301.05588:57 301.05832:57 301.06076:144 301.06323:201 301.06567:510 301.06812:762 301.07056:714 301.07303:386 301.07547:129 301.07791:103 301.08035:31 301.08282:42 301.08527:52 301.09998:5 302.034:5 302.03647:15 302.03891:20 302.04874:5 302.05365:5 302.05609:10 302.061:15 302.06345:30 302.06592:40 302.06836:65 302.0708:131 302.07327:…	102.05805:10 105.07505:10 106.18793:10 107.0845:10 108.01859:10 108.02152:31 111.04443:10 115.05203:10 117.03207:10 121.0366:10 121.07077:10 121.10495:10 123.05003:10 123.07039:10 124.01817:10 124.04175:10 125.94839:10 127.0567:10 127.06148:10 129.07608:10 131.04674:10 132.02307:10 133.03232:10 134.03072:10 134.03235:20 134.03398:10 134.03889:10 134.04379:10 135.12144:10 135.17725:10 136.01564:10…
2-Methylindole	1.70348	132.081	5466.69	72685	[M+H]+	132.081	C9H9N	Indoles	BHNHHSOHWZKFOX-UHFFFAOYSA-N	CC1=CC2=CC=CC=C2N1	85.8	193.72	131.64284:5 131.65254:5 131.65579:5 131.65741:5 131.65903:9 131.66226:5 131.66389:5 131.67361:5 131.67685:5 131.68008:5 131.74489:5 131.75462:14 131.76273:5 131.76758:5 131.77568:5 131.81134:5 131.81296:5 131.81458:9 131.81621:5 131.81944:5 131.82431:5 131.8308:9 131.83241:5 131.83403:5 131.83565:5 131.83728:5 131.84052:5 131.84377:5 131.84862:5 131.85187:5 131.85672:5 131.85835:5 131.85997:5 131…	102.0453:20 102.04672:10 102.04815:31 102.04958:31 102.051:20 102.05243:10 102.05385:31 102.05527:10 102.0567:21 103.03169:21 103.04745:10 103.04889:43 103.05032:42 103.05175:149 103.05318:224 103.05462:362 103.05605:477 103.05749:338 103.05891:245 103.06035:171 103.06178:42 103.06322:117 103.06465:31 103.06609:21 103.07182:10 103.07325:11 103.07468:10 103.07755:20 103.08472:10 103.09475:10 103.3…
(2R)-6-methylpiperidine-2-carboxylic acid	1.53848	144.1	1599.38	21170.1	[M+H]+	144.1	C7H13NO2	L-alpha-amino acids	IHLDCUQUFBWSJU-PRJDIBJQSA-N	O=C(O)C1NC(C)CCC1	85.7	74.5214	143.85609:10 143.86626:10 144.0153:10 144.017:10 144.02039:10 144.02208:10 144.02547:10 144.03055:10 144.04073:10 144.04411:10 144.04581:10 144.0475:10 144.05258:10 144.05428:10 144.05936:31 144.06105:82 144.06274:123 144.06444:144 144.06613:144 144.06783:123 144.06952:72 144.07121:51 144.07291:41 144.0746:10 144.078:10 144.0797:21 144.08139:10 144.08308:10 144.08478:31 144.08817:42 144.08986:21 …	100.00761:10 100.07539:20 100.07681:41 100.07822:20 100.07963:31 100.08245:10 100.08386:10 100.11211:10 100.11353:10 100.11918:10 100.13189:10 100.5434:10 100.68785:10 100.82247:10 101.05934:20 101.06076:41 101.06218:10 101.06502:10 101.06927:20 101.18711:10 101.29365:10 101.72604:10 101.72747:21 101.73602:21 101.74456:21 101.82289:21 102.04668:11 102.04953:11 102.05096:118 102.05238:151 102.0538…
Isoastragaloside II	8.67627	849.452	43093.2	464272	[M+Na]+	849.46	C43H70O15	Cucurbitacin glycosides	SMZYCXAYGPGYRS-NGTUZWGPSA-N	O=C(OC1C(O)COC(OC2CCC34CC54CCC6(C)C(C(O)CC6(C)C5CC(OC7OC(CO)C(O)C(O)C7O)C3C2(C)C)C8(OC(CC8)C(O)(C)C)C)C1O)C	85.5	7738.11	848.97864:13 849.04034:13 849.04443:13 849.07324:13 849.09381:13 849.14728:13 849.16376:13 849.17609:13 849.18024:13 849.19666:31 849.22137:13 849.24194:13 849.27893:13 849.29126:13 849.30774:13 849.31598:13 849.33246:13 849.34064:39 849.35303:13 849.37769:13 849.38593:13 849.39001:13 849.39417:26 849.39825:39 849.4024:29 849.40649:16 849.41058:26 849.41473:184 849.41882:463 849.42297:659 849.427…	100.72484:1 100.72626:1 100.95592:1 100.97153:1 101.2526:1 101.26396:1 101.60378:1 101.63651:1 101.64648:1 101.72762:1 102.50941:1 102.52943:1 102.99883:1 103.00027:1 103.03466:1 103.20238:1 103.20525:1 104.19867:1 104.69933:1 104.87418:1 104.87563:1 105.36342:1 105.68102:1 105.97002:1 105.97874:1 106.2405:1 106.58419:1 106.59731:1 107.08177:1 107.08323:1 107.08469:1 107.08615:1 107.09346:1 107.1…
2-hydroxy-3-{[3,4,5-trihydroxy-6-(hydroxymethyl)oxan-2-yl]oxy}propyl (9Z,12Z,15Z)-octadeca-9,12,15-trienoate	11.103	537.299	1082.25	14494.7	[M+Na]+	537.3	C27H46O9	Glycosylmonoacylglycerols	HUSISCNTLUEZCN-PDBXOOCHSA-N	O=C(OCC(O)COC1OC(CO)C(O)C(O)C1O)CCCCCCCC=CCC=CCC=CCC	85.5	19.6255	537.07007:4 537.23694:4 537.25:4 537.25983:17 537.26312:13 537.26636:25 537.26965:30 537.27295:43 537.27618:13 537.27948:25 537.28278:51 537.28601:89 537.28931:220 537.29254:378 537.29584:431 537.29913:432 537.30237:333 537.30566:215 537.3089:98 537.31219:47 537.31549:21 537.31873:21 537.32202:17 537.32532:9 537.32855:9 537.34491:4 537.34821:4 537.35474:4 537.35803:4 538.03235:4 538.07819:8 538.0…	107.08167:5 109.10275:5 117.77098:5 124.30928:5 148.11653:5 149.0251:10 149.12852:5 153.41022:5 154.08415:5 162.13023:5 165.05902:5 167.10397:5 168.30695:5 179.08408:5 182.0834:5 185.03276:5 185.04044:5 185.04236:5 185.04428:5 185.15952:5 186.91563:5 187.90128:5 189.08359:5 190.1236:5 192.10452:5 192.98016:5 193.12335:5 195.06854:5 195.09221:5 195.09811:5 195.10403:5 195.106:5 195.96672:5 196.152…
6,7-dimethyl-4-(((4-oxo-3-phenyl-4H-chromen-7-yl)oxy)methyl)-2H-chromen-2-one	4.482	425.137	1756	19234.9	[M+H]+	425.14	C27H20O5	Isoflavones	JTYYHSPDVLJFOJ-UHFFFAOYSA-N	O=C1OC=2C=C(C(=CC2C(=C1)COC3=CC=C4C(OC=C(C4=O)C=5C=CC=CC5)=C3)C)C	85.1	107.205	424.67191:4 425.1084:8 425.11133:4 425.11423:8 425.11716:20 425.12006:20 425.12296:29 425.12589:45 425.12878:65 425.13171:143 425.13461:265 425.13751:384 425.14044:329 425.14334:237 425.14624:155 425.14917:73 425.15207:61 425.155:33 425.1579:12 425.1608:20 425.16663:12 425.16956:33 425.17245:24 425.17535:20 425.17828:32 425.18118:8 425.18991:4 425.19574:4 425.20157:4 425.2074:4 425.2132:8 425.221…	100.68493:1 101.02377:1 101.03513:1 101.3234:1 102.05657:1 102.66647:1 103.01436:1 104.05005:1 105.03159:1 105.07211:1 106.03228:1 106.06281:1 106.40767:1 107.05524:1 107.08738:1 107.08884:1 107.19259:1 109.02596:1 109.02891:1 109.03333:1 110.06026:1 110.07063:1 110.37744:1 110.97449:1 111.08606:1 111.73724:1 112.03889:1 112.07476:1 112.07925:1 112.08821:1 112.11213:1 113.01981:1 113.02131:1 113.…
Jasminoside B	6.81147	369.149	1482.44	11789.6	[M+Na]+	369.15	C16H26O8	O-glycosyl compounds	XBRXLXOCHNGHBC-PEZGRIKUSA-N	O=C1C=C(COC2OC(CO)C(O)C(O)C2O)C(CO)C(C)(C)C1	85.1	39.7713	369.04086:6 369.04898:18 369.06256:6 369.06799:6 369.08966:6 369.09509:6 369.10596:6 369.11136:6 369.11407:6 369.11679:18 369.12222:12 369.12494:12 369.12766:18 369.13037:36 369.13306:35 369.13577:60 369.13849:53 369.1412:84 369.14392:249 369.14664:328 369.14935:494 369.15207:411 369.15479:245 369.15747:149 369.16019:89 369.1629:60 369.16562:6 369.16833:30 369.17105:6 369.17648:24 369.18188:12 36…	101.04366:5 101.50682:5 103.05737:5 105.07503:5 106.07446:5 107.05088:10 107.08302:5 107.09032:5 108.0802:5 108.68427:5 109.10117:5 109.10855:5 111.12478:5 111.17538:5 112.13457:5 116.06884:5 116.07188:5 116.29862:5 119.05058:10 119.05212:5 119.05827:5 121.03662:5 121.09876:5 123.04224:5 123.06729:5 123.08452:5 123.11898:5 127.03288:5 129.05528:5 129.07614:5 131.05327:5 132.06856:5 133.02913:5 13…
Sebacic acid	7.25005	201.119	1400	16702	[M-H]-	201.113	C10H18O4	Medium-chain fatty acids	CXMXRPHRNRROMY-UHFFFAOYSA-N	OC(=O)CCCCCCCCC(O)=O	85.1	209.26	200.79234:11 200.81636:11 200.95645:11 201.07257:11 201.08658:11 201.08858:11 201.0986:11 201.1006:11 201.1026:11 201.1046:11 201.10661:11 201.10861:11 201.11061:11 201.11261:33 201.11461:77 201.11662:221 201.11862:575 201.12062:498 201.12262:520 201.12463:409 201.12663:177 201.12863:144 201.13063:55 201.13264:22 201.13464:11 201.13664:11 201.13864:11 201.21074:11 201.26483:11 201.33295:11 201.34…	111.08019:10 111.08466:10 111.08614:31 111.08763:10 111.09061:10 111.09359:10 111.09508:10 112.093:10 113.68029:10 116.9311:10 116.93568:10 116.93874:20 117.03495:20 117.04412:10 117.04565:10 118.09751:10 132.05382:10 137.1022:10 137.10387:10 137.10716:10 137.11047:10 138.10765:10 139.11177:10 139.11343:31 139.1151:41 139.11676:71 139.11842:122 139.1201:163 139.12177:153 139.12343:122 139.12509:1…
Poncirin	7.18285	617.178	3652.69	39254.3	[M+Na]+	617.18	C28H34O14	Flavonoid-7-O-glycosides	NLAWPKPYBMEWIR-SKYQDXIQSA-N	O=C1C2=C(O)C=C(OC3OC(CO)C(O)C(O)C3OC4OC(C)C(O)C(O)C4O)C=C2OC(C5=CC=C(OC)C=C5)C1	84.9	103.88	616.71521:8 616.72217:4 617.10437:4 617.10791:4 617.12897:4 617.13599:8 617.13947:8 617.14294:10 617.14648:32 617.14996:37 617.1535:50 617.15698:84 617.16052:131 617.164:234 617.16754:562 617.17102:1315 617.17456:2280 617.17804:2920 617.18158:2694 617.18506:1638 617.18854:916 617.19208:586 617.19556:314 617.1991:94 617.20258:73 617.20612:51 617.20959:27 617.21313:28 617.21661:14 617.22015:13 617.…	100.07935:2 104.10748:4 104.40874:2 104.68301:2 105.02996:2 105.0314:2 105.07047:2 105.07626:2 106.08153:2 106.74561:2 107.05213:2 107.0872:2 109.02872:2 110.07341:2 110.10155:2 110.10303:2 111.04421:2 111.04719:2 112.08504:2 114.06814:2 114.10583:2 114.37745:2 114.64182:2 115.04577:2 116.07471:2 116.25274:2 116.50251:2 119.04728:2 119.04882:2 120.05371:2 121.07059:2 121.08456:2 121.11098:2 125.0…
Hexamethylquercetagetin	8.91825	425.115	115422	1.27745e+06	[M+Na]+	425.12	C21H22O8	7-O-methylated flavonoids	CHXSDKWBSFDZEU-UHFFFAOYSA-N	O=C1C(OC)=C(OC=2C=C(OC)C(OC)=C(OC)C12)C=3C=CC(OC)=C(OC)C3	84.7	6057.31	424.67322:16 424.70813:16 424.72269:16 424.72559:16 424.73431:32 424.74014:16 424.74304:16 424.75177:16 424.75467:16 424.7576:16 424.7605:16 424.76923:16 424.79251:16 424.79541:16 424.80124:16 424.80704:65 424.8187:16 424.82159:16 424.84488:16 424.88852:16 424.91763:32 424.92636:16 424.93509:16 424.94672:16 424.95837:16 424.97293:16 424.99329:16 424.99622:32 425.00784:16 425.01367:162 425.01947:3…	100.33778:5 101.2406:5 102.75764:5 103.97046:5 105.04565:5 106.43784:5 107.08259:5 107.33839:5 108.04894:5 109.1022:5 109.60415:5 112.03398:5 112.67895:5 113.83731:5 115.03945:5 118.40709:5 118.9269:5 119.04393:5 120.53653:5 120.81568:5 120.9383:5 121.09982:10 121.34696:5 121.52898:5 121.80149:5 122.83042:5 123.35983:5 124.03342:5 124.62057:5 125.04014:5 126.63171:5 126.7032:5 127.38266:5 127.432…
3-O-[(2E)-3-(4-Hydroxy-3-methoxyphenyl)-2-propenoyl]-beta-D-fructofuranosyl alpha-D-glucopyranoside	2.07278	541.147	5012.81	68779.2	[M+Na]+	541.153	C22H30O14	Coumaric acids and derivatives	ZPEADZHVGOCGKH-YQTDNFGYSA-N	O=C(OC1C(O)C(OC1(OC2OC(CO)C(O)C(O)C2O)CO)CO)C=CC3=CC=C(O)C(OC)=C3	84.4	224.67	540.71997:6 540.94324:6 540.94647:12 540.96948:6 540.97607:12 541.08441:6 541.091:6 541.09753:6 541.10083:6 541.11066:6 541.11395:25 541.11725:38 541.12054:45 541.12384:44 541.12708:52 541.13037:97 541.13367:189 541.13696:385 541.14026:768 541.14349:1298 541.14679:2027 541.15009:1857 541.15338:1346 541.15668:934 541.15991:440 541.16321:210 541.1665:126 541.1698:45 541.1731:19 541.17633:19 541.179…	100.07674:1 105.04608:1 105.06924:1 105.07213:1 106.03957:1 106.0672:1 106.66707:1 106.67145:1 107.04504:1 107.05673:1 108.26521:1 108.87273:1 109.02893:1 109.2059:1 109.66225:1 110.07066:1 110.07806:1 111.04591:1 111.05038:1 112.05387:1 113.01534:1 113.01834:3 113.01984:3 113.02135:3 113.02585:1 113.03185:1 113.06937:1 114.02464:1 114.05479:1 114.06232:1 114.32332:1 115.05507:1 116.07037:1 116.0…
Kaempferol	5.52943	287.053	1564.25	23008.5	[M+H]+	287.055	C15H10O6	Flavonols	IYRMWMYZSQPJKC-UHFFFAOYSA-N	OC1=CC=C(C=C1)C1=C(O)C(=O)C2=C(O)C=C(O)C=C2O1	84.2	43.9656	286.90219:8 286.90695:4 287.02655:12 287.02893:25 287.03131:16 287.03372:25 287.03848:29 287.04089:38 287.04327:67 287.04568:100 287.04807:286 287.05045:668 287.05286:982 287.05524:734 287.05762:340 287.06003:219 287.06241:78 287.06482:38 287.0672:42 287.06958:12 287.07199:4 287.07437:4 287.07675:4 287.07916:8 287.08154:4 287.08395:4 287.09113:8 287.09351:4 287.09589:13 287.10547:8 287.10785:4 28…	101.06815:5 101.06956:5 102.03983:5 103.05199:5 104.05475:5 104.71102:5 105.03197:5 105.58685:5 106.07337:5 106.07774:5 107.04686:5 107.04978:5 107.0527:10 107.05416:5 108.08203:5 108.0835:5 109.02634:5 109.02929:20 110.99718:5 111.00314:5 111.00462:5 111.0061:5 111.00908:5 111.01057:5 111.01205:5 111.01503:5 111.01801:5 111.07751:5 114.10188:5 115.04785:5 115.05087:5 115.05239:5 115.05693:5 115.…
3-Buten-2-one, 4-[4-(beta-D-glucopyranosyloxy)-2-hydroxy-2,6,6-trimethylcyclohexylidene]-	4.8743	409.181	3957.31	45734.6	[M+Na]+	409.183	C19H30O8	Terpene glycosides	OSUSRWMGHUUXBY-OHWUEDFNSA-N	O=C(C=C=C1C(O)(C)CC(OC2OC(CO)C(O)C(O)C2O)CC1(C)C)C	83.9	492.879	408.79828:4 408.80399:8 408.83252:4 408.85251:4 408.85822:4 408.86108:4 408.87534:4 408.91531:4 408.91815:4 408.93243:4 408.98383:4 409.01523:4 409.04379:4 409.06091:4 409.06378:8 409.07233:8 409.0752:8 409.07806:24 409.0809:44 409.08377:56 409.08661:113 409.08948:97 409.09232:56 409.09518:48 409.09802:36 409.10089:40 409.10376:69 409.1066:81 409.10947:69 409.1123:81 409.11517:33 409.11801:4 409.…	103.07588:3 105.06911:3 105.08069:3 106.0787:3 106.98065:3 107.06244:3 108.7327:3 108.73418:3 111.02941:3 111.05619:3 112.0866:3 112.0881:3 112.96117:3 114.03051:3 114.10439:7 114.29449:3 116.06869:3 116.08237:3 117.03192:3 117.03803:3 117.05331:3 117.96693:3 118.06969:3 118.9734:3 121.01006:3 121.08617:3 122.06839:3 122.09179:3 123.05459:3 123.10628:3 123.11724:3 128.03551:3 128.07545:3 129.1401…
5,6,7-trimethoxy-2-(4-methoxyphenyl)chromen-4-one	8.5961	343.117	13569.4	152660	[M+H]+	343.117	C19H18O6	7-O-methylated flavonoids	URSUMOWUGDXZHU-UHFFFAOYSA-N	O=C1C=C(OC=2C=C(OC)C(OC)=C(OC)C12)C=3C=CC(OC)=CC3	83.9	47.9231	342.70633:15 342.84222:15 342.86575:15 342.87622:15 342.88928:15 342.98077:15 343.00171:15 343.0043:15 343.0174:15 343.03308:15 343.03571:15 343.04877:15 343.05923:15 343.06183:30 343.06967:15 343.07492:89 343.07751:74 343.08014:192 343.08276:133 343.08539:181 343.08798:80 343.09061:163 343.09323:280 343.09583:326 343.09845:309 343.10107:409 343.10367:577 343.10629:916 343.10892:1677 343.11151:45…	100.17144:3 100.66234:3 100.79836:3 101.03945:3 101.04229:3 101.9383:3 102.04523:7 102.04808:3 102.04951:7 102.05093:7 102.05236:7 102.05521:3 102.05807:3 102.45779:3 102.60932:3 102.74379:3 103.04739:3 103.05025:14 103.05168:7 103.05312:10 103.05455:37 103.05598:20 103.05742:24 103.05885:10 103.06028:10 103.06171:17 103.06602:3 103.07031:3 103.69473:3 103.88745:3 104.03428:3 104.05875:3 104.0616…
maltotriose	1.57948	527.153	3521.25	57962	[M+Na]+	527.158	C18H32O16	Oligosaccharides	FYGDTMLNYKFZSV-PXXRMHSHSA-N	OCC1OC(OC2C(O)C(O)C(OC2CO)OC3C(O)C(O)C(O)OC3CO)C(O)C(O)C1O	83.8	38.7092	526.88684:8 526.91278:8 526.93219:8 526.9646:8 526.9776:8 527.01971:16 527.08777:8 527.09747:8 527.10077:8 527.10724:8 527.11047:24 527.11371:8 527.11694:16 527.12018:56 527.12341:24 527.12665:50 527.12994:108 527.13318:76 527.13641:175 527.13965:183 527.14288:397 527.14612:772 527.14935:1198 527.15259:1592 527.15582:1444 527.15906:1075 527.16235:678 527.16559:471 527.16882:157 527.17206:116 527.…	100.07819:10 100.08525:10 102.09657:10 109.0275:10 112.10771:10 112.10921:20 112.1107:10 112.1122:51 112.11369:10 112.12266:10 114.09252:10 115.1066:10 115.12326:10 124.10788:10 126.05307:10 126.05782:10 127.12045:10 129.13394:20 129.13554:31 129.13715:10 129.14035:20 129.14355:10 129.14677:10 129.72499:10 132.16272:10 132.28122:10 138.09492:10 139.13042:10 140.02942:10 141.10399:10 141.13585:10 …
Dioscin	9.69822	891.463	3200.62	34465.1	[M+Na]+	891.47	C45H72O16	Steroidal saponins	VNONINPVFQTJOC-ZGXDEBHDSA-N	OCC1OC(OC2CC3=CCC4C(CCC5(C)C4CC6OC7(OCC(C)CC7)C(C)C65)C3(C)CC2)C(OC8OC(C)C(O)C(O)C8O)C(O)C1OC9OC(C)C(O)C(O)C9O	83.7	543.672	891.2738:10 891.29071:10 891.31177:10 891.4129:10 891.42133:23 891.42554:77 891.42975:65 891.43402:98 891.43823:316 891.44244:490 891.44666:625 891.45087:1183 891.45508:1789 891.45929:1894 891.4635:2099 891.46771:1502 891.47192:1402 891.47614:620 891.48035:348 891.48456:205 891.48877:121 891.49298:33 891.49719:56 891.50146:32 891.50568:11 891.51831:10 891.52252:10 891.53094:10 891.55621:11 891.63…	105.06725:3 107.08686:3 126.96547:3 139.03818:3 146.13814:3 148.00085:3 150.86214:3 151.03558:3 157.09833:3 158.01625:3 159.6799:3 160.66617:3 161.05829:3 165.76297:3 171.14799:3 172.36726:3 174.91774:3 179.25742:3 179.34816:3 187.86983:3 188.62914:3 189.17825:3 190.70364:3 191.10158:3 194.3589:3 197.00916:3 197.01509:3 199.0594:3 200.11047:3 201.17433:3 202.81158:3 202.90811:3 203.05092:7 203.05…
(2S,3S,4R,5R,6S)-2-(((2aR,4S,5aS,7S,11aR,12aS)-4-hydroxy-3-((2R,5S)-5-(2-hydroxypropan-2-yl)-2-methyltetrahydrofuran-2-yl)-2a,5a,8,8-tetramethyl-9-(((3R,4S,5R)-3,4,5-trihydroxytetrahydro-2H-pyran-2-yl)oxy)hexadecahydrocyclopenta[a]cyclopropa[e]phenanthren-7-yl)oxy)-6-(hydroxymethyl)tetrahydro-2H-pyran-3,4,5-triol	8.35328	807.441	7526.38	101092	[M+Na]+	807.45	C41H68O14	Cucurbitacin glycosides	QMNWISYXSJWHRY-IBCLAKHGSA-N	OCC1OC(OC2CC3C4(C)CC(O)C(C5(OC(CC5)C(O)(C)C)C)C4(C)CCC63CC76CCC(OC8OCC(O)C(O)C8O)C(C)(C)C27)C(O)C(O)C1O	83.3	1670.02	807.11627:6 807.1203:6 807.13232:6 807.20856:6 807.22058:14 807.27271:13 807.27673:6 807.2807:6 807.33289:6 807.36896:27 807.38501:6 807.38904:6 807.39703:27 807.40106:20 807.40509:91 807.40912:66 807.41309:82 807.41711:159 807.42114:266 807.42511:598 807.42914:1123 807.43317:2149 807.43719:3295 807.44116:3956 807.44519:3382 807.44922:2248 807.45319:1642 807.45721:749 807.46124:326 807.46527:202 …	100.41466:3 101.07498:3 105.06643:3 107.55843:3 110.68924:3 111.04749:3 111.44208:3 113.10249:3 113.17306:3 113.2737:3 113.54282:3 114.11367:3 114.9537:3 115.03394:3 120.36666:3 122.94836:3 123.58159:3 124.3455:3 124.74568:3 127.05045:3 127.53944:3 129.05214:3 129.05696:3 130.06288:3 131.0808:3 132.07835:3 132.35594:3 132.6582:3 132.81598:3 133.04385:3 133.4007:3 137.07817:3 138.36713:3 138.8824:…
4-methoxy-7-methyl-5-oxo-5H-furo[3,2-g]chromen-9-yl acetate	10.231	311.052	1400.69	14946.9	[M+Na]+	311.05	C15H12O6	Furanochromones	HOHZJKQBJXVZSS-UHFFFAOYSA-N	O=C(OC1=C2OC=CC2=C(OC)C=3C(=O)C=C(OC13)C)C	83.1	12.4693	310.8331:5 310.84555:5 310.86795:5 310.92023:5 311.02228:9 311.02725:9 311.02975:10 311.03226:24 311.03473:29 311.03723:10 311.0397:38 311.04221:72 311.04471:148 311.04718:429 311.04968:868 311.05215:943 311.05466:764 311.05713:447 311.05963:172 311.06213:67 311.06461:57 311.06711:15 311.06958:14 311.07458:5 311.08203:5 311.08704:5 311.08951:5 311.15427:5 311.18661:5 311.19907:5 311.20157:5 311.2…	101.02205:3 101.07881:3 103.02837:3 103.05416:3 103.0556:7 103.05846:3 103.0599:3 104.73055:3 104.98787:3 105.0385:3 105.06889:3 105.07178:3 107.05344:3 108.08718:3 111.02025:3 111.07678:3 114.11169:3 115.05013:3 115.06072:3 116.0654:3 116.06844:3 117.06833:3 117.8609:3 118.04029:3 118.04182:3 118.04489:3 120.09217:3 121.06105:3 121.10765:3 123.00578:10 123.00735:7 123.00892:17 123.01048:10 123.0…
Theophylline	1.57948	203.051	2631.12	41752.1	[M+Na]+	203.05	C7H8N4O2	Xanthines	ZFXYFBGIUFBOJW-UHFFFAOYSA-N	O=C1C=2NC=NC2N(C(=O)N1C)C	83	35.5266	202.62891:8 202.64297:8 202.66708:16 202.67714:8 202.73543:8 202.75955:16 202.88622:8 202.89827:8 203.00285:8 203.01291:8 203.01694:24 203.02901:8 203.03304:8 203.03503:16 203.03705:48 203.03906:16 203.04108:16 203.04309:56 203.0451:127 203.0471:415 203.04912:726 203.05113:1180 203.05315:1021 203.05516:440 203.05717:216 203.05917:80 203.06119:32 203.0632:40 203.06522:32 203.06723:32 203.06924:40 …	100.5901:10 102.11082:10 108.03181:10 108.05529:10 108.97886:10 109.01276:10 109.0157:20 110.06773:10 110.97604:10 110.98051:10 111.98666:10 112.04643:10 112.04793:10 113.00787:10 114.09855:10 116.06584:10 117.68211:10 120.99163:10 121.01492:10 121.01648:10 122.97026:10 122.99217:10 124.95862:10 125.00439:10 126.08953:10 126.92634:10 127.02179:10 127.02497:10 127.02975:10 127.03611:10 127.53623:1…
piperazine-2,5-dione	10.494	115.054	8894.25	83086.7	[M+H]+	115.05	C4H6N2O2	Alpha amino acids and derivatives	BXRNXXXXHLBUKK-UHFFFAOYSA-N	O=C1NCC(=O)NC1	83	166.577	114.62435:4 114.68179:4 114.68633:12 114.68935:4 114.69086:4 114.69238:4 114.69389:4 114.6954:4 114.69691:4 114.78008:10 114.78461:4 114.9889:4 115.00252:4 115.00404:10 115.01766:9 115.0328:4 115.03886:6 115.04037:6 115.0434:17 115.04491:11 115.04643:35 115.04794:57 115.04945:210 115.05097:1318 115.05248:4466 115.054:6756 115.05551:4968 115.05703:2528 115.05854:906 115.06006:449 115.06157:79 115.…	112.69131:10 113.04227:10 113.04378:10 113.90398:21 114.04264:10 114.04565:20 114.04867:10 114.05168:10 114.0547:20 114.06073:10 114.06374:10 114.37456:21 114.68881:10 114.69032:10 114.69486:21 114.97322:21 115.04589:11 115.04741:11 115.04892:100 115.05044:257 115.05195:455 115.05347:771 115.05498:663 115.0565:629 115.05801:439 115.05952:282 115.06104:228 115.06255:121 115.06406:100 115.06558:54 …
Umbelliferone	6.67887	163.039	1134.94	11867.9	[M+H]+	163.038	C9H6O3		ORHBXUUXSCNDEV-UHFFFAOYSA-N	O=C1OC=2C=C(O)C=CC2C=C1	82.8	32.1773	162.55287:5 162.62488:5 162.64288:5 162.64828:5 162.65009:5 162.75093:5 162.75273:5 162.76173:9 162.76894:9 163.02119:19 163.02299:5 163.0248:14 163.0266:15 163.0284:10 163.03021:15 163.03201:44 163.03381:146 163.03561:484 163.03741:717 163.03922:722 163.04102:379 163.04282:190 163.04463:73 163.04643:34 163.04823:10 163.05003:20 163.05183:10 163.05363:5 163.05544:5 163.05725:10 163.05905:10 163.0…	102.0491:10 102.05053:10 102.05338:10 103.05128:10 103.05415:20 103.05558:10 103.05845:10 103.05988:10 103.06131:10 103.06274:10 103.09858:10 103.89137:10 103.98636:10 105.03126:10 105.03994:20 105.04862:10 105.06743:10 105.07033:20 105.07177:10 105.07322:10 105.08045:10 105.72834:10 106.07847:10 106.08138:10 106.74546:10 106.90159:10 107.04176:10 107.04322:10 107.04468:41 107.04614:41 107.0476:8…
Tenuifoliside B	5.81475	691.179	4938.56	55226.7	[M+Na]+	691.18	C30H36O17	Coumaric acids and derivatives	HBYKIOIUVMDUIK-GUJRDUPISA-N	O=C(OC1C(O)C(OC1(OC2OC(COC(=O)C3=CC=C(O)C=C3)C(O)C(O)C2O)CO)CO)C=CC4=CC(OC)=C(O)C(OC)=C4	82.6	688.23	690.78943:4 690.82288:4 690.84143:4 690.97498:4 691.0047:4 691.00836:4 691.01208:4 691.01953:8 691.02325:4 691.03064:4 691.05664:4 691.06403:4 691.06775:4 691.09003:13 691.1012:8 691.10486:4 691.10858:4 691.1123:17 691.11975:4 691.12714:4 691.13086:21 691.13458:16 691.14197:21 691.14569:35 691.14941:45 691.15314:61 691.15686:155 691.16052:323 691.16425:575 691.16797:1077 691.17169:2154 691.17542:…	100.07274:1 100.07839:1 100.08686:1 101.06802:1 101.06944:1 101.07654:1 101.38761:1 102.05682:1 102.37369:1 103.45354:1 104.1958:1 104.314:1 104.85107:1 104.99134:1 105.52145:1 106.88029:1 107.05404:1 107.36978:1 107.541:1 107.98653:1 108.42268:1 109.03064:1 109.03211:1 109.03506:1 109.6743:1 110.03386:1 110.06644:1 110.0694:3 110.07088:1 110.07384:1 110.07533:1 110.47115:1 111.04168:1 112.04961:…
FA 18:1+1O	12.7417	297.252	2954.88	36989.6	[M-H]-	297.244	C18H34O3	Oxidized fatty acids	IMYZYCNQZDBZBQ-UHFFFAOYNA-N	O=C(O)CCCCCCCC1OC1(CCCCCCCC)	82.6	278.889	296.95731:4 296.9938:4 297.05707:4 297.1593:8 297.16174:4 297.16415:4 297.17148:4 297.17633:4 297.19339:16 297.21286:4 297.22015:25 297.2226:4 297.22504:8 297.22745:25 297.22989:29 297.23233:30 297.23477:38 297.23718:26 297.23962:51 297.24207:68 297.24451:184 297.24695:393 297.24936:589 297.2518:1023 297.25424:911 297.25668:930 297.25909:753 297.26154:473 297.26398:301 297.26642:114 297.26883:68 …	100.87954:3 102.96368:3 103.97487:3 107.05705:3 108.02351:3 111.07836:3 115.1526:3 116.93381:3 116.94297:3 118.54414:3 119.94886:3 123.09:3 125.09713:3 125.10187:3 125.10345:5 125.10661:3 127.11411:5 127.11571:5 127.11889:5 127.12048:8 127.12208:5 127.94651:3 128.12387:3 128.70151:3 130.84413:3 131.00409:3 139.04482:3 139.11642:3 139.12141:3 139.12308:3 141.13393:8 141.1356:3 141.13728:3 142.4892…
5,6,2'-Trimethoxyflavone	8.87792	313.103	1805.81	24457.2	[M+H]+	313.107	C18H16O5		IQWXFMQSQNSHKI-UHFFFAOYSA-N	O=C1C=C(OC2=CC=C(OC)C(OC)=C12)C=3C=CC=CC3OC	82.5	26.8141	312.65326:5 312.66574:5 313.02032:5 313.0278:5 313.04529:5 313.0553:5 313.06027:14 313.06277:33 313.06528:52 313.06778:48 313.07028:43 313.07278:19 313.07529:19 313.07776:10 313.08026:10 313.08276:5 313.08527:10 313.08777:34 313.09027:5 313.09277:83 313.09525:116 313.09775:188 313.10025:350 313.10275:518 313.10526:516 313.10776:404 313.11026:218 313.11273:96 313.11523:53 313.11774:24 313.12024:10…	102.04503:10 103.06152:10 105.06618:10 105.07342:10 107.04488:10 107.04926:10 107.05802:10 108.01547:10 108.01987:10 108.0228:10 108.02428:10 108.02574:10 108.02721:10 109.03172:10 110.03198:10 110.04086:10 110.04234:10 111.339:10 113.05869:10 114.59801:10 115.05337:20 115.06094:10 115.13818:10 116.02303:10 116.05801:10 117.04105:10 117.04563:10 117.06702:10 119.09197:10 119.76927:10 122.98096:10…
Ginsenoside F3	7.90848	793.462	2076.25	25450.3	[M+Na]+	793.47	C41H70O13	Triterpenoids	HJRVLGWTJSLQIG-ABNMXWHVSA-N	OC1COC(OCC2OC(OC(C)(CCC=C(C)C)C3CCC4(C)C3C(O)CC5C6(C)CCC(O)C(C)(C)C6C(O)CC54C)C(O)C(O)C2O)C(O)C1O	82.4	402.219	793.11646:4 793.12439:4 793.17212:4 793.20392:4 793.32324:4 793.34308:4 793.34711:4 793.35107:4 793.35901:4 793.36298:9 793.38287:9 793.39478:4 793.40277:4 793.40674:4 793.41071:4 793.41467:14 793.41864:23 793.42261:14 793.42664:28 793.4306:24 793.43457:57 793.43854:61 793.4425:102 793.44647:164 793.45044:318 793.45447:604 793.45844:715 793.4624:939 793.46637:738 793.47034:470 793.4743:320 793.47…	100.28314:3 102.9099:3 109.10128:3 111.04751:3 116.07047:3 123.08463:3 125.02813:3 127.00435:3 127.04572:3 128.07414:3 131.05014:3 133.09927:3 135.0724:3 139.99272:3 140.80569:3 147.06705:3 154.07733:3 154.37889:3 155.0321:3 155.03914:3 155.08308:3 156.18561:3 157.05132:3 158.07559:3 159.00705:3 159.79308:3 163.06474:3 166.48795:3 167.03488:3 173.1344:3 173.13812:3 174.78413:3 175.14828:3 175.797…
1-O-{(3beta,5xi,9xi)-3-[(2-O-Hexopyranosyl-beta-D-glucopyranuronosyl)oxy]-28-oxoolean-12-en-28-yl}-beta-D-glucopyranose	7.9493	979.481	1163.88	13769.1	[M+Na]+	979.487	C48H76O19	Triterpene saponins	NFZYDZXHKFHPGA-CRYCKQKNSA-N	O=C(O)C1OC(OC2CCC3(C)C4CC=C5C6CC(C)(C)CCC6(C(=O)OC7OC(CO)C(O)C(O)C7O)CCC5(C)C4(C)CCC3C2(C)C)C(OC8OC(CO)C(O)C(O)C8O)C(O)C1O	82.3	286.823	978.98615:5 979.12305:5 979.14075:5 979.14514:5 979.37933:5 979.38373:5 979.40137:14 979.41022:5 979.41907:5 979.42346:9 979.42792:5 979.43231:5 979.43677:33 979.44116:38 979.44556:52 979.45001:43 979.45441:89 979.4588:197 979.46326:283 979.46765:534 979.47211:586 979.4765:673 979.4809:717 979.48535:482 979.48975:320 979.4942:174 979.4986:136 979.50299:63 979.50745:37 979.51184:24 979.5163:5 979.…	101.07796:3 102.05539:3 104.0575:3 104.10215:3 105.07381:3 107.08909:3 109.10583:3 110.01312:3 110.23238:3 110.32281:3 113.02007:3 114.19828:3 116.7606:3 116.88115:3 117.07048:3 117.11172:3 119.01228:3 119.01382:3 119.0816:3 119.63686:3 120.08044:3 120.5946:3 121.03218:3 124.37714:3 124.75371:3 125.06612:3 127.19544:3 131.09065:3 131.84334:3 133.10425:3 133.48402:3 136.07355:3 136.08179:3 136.863…
Quillaic acid	15.3758	509.315	1177.31	6973.9	[M+Na]+	509.32	C30H46O5	Triterpenoids	MQUFAARYGOUYEV-UAWZMHPWSA-N	O=CC1(C)C(O)CCC2(C)C1CCC3(C)C2CC=C4C5CC(C)(C)CCC5(C(=O)O)C(O)CC43C	82.3	36.6211	509.08282:4 509.08603:4 509.27078:4 509.27716:4 509.28351:8 509.28671:8 509.28989:21 509.29626:29 509.29944:29 509.30264:45 509.30582:103 509.30902:204 509.31219:248 509.31537:359 509.31857:334 509.32175:256 509.32495:172 509.32812:102 509.3313:57 509.3345:16 509.33768:8 509.35999:8 509.36954:4 509.37592:4 509.37909:8 509.38547:4 509.55756:4 510.03885:4 510.07712:4 510.14407:4 510.23016:4 510.293…	100.20978:1 100.41621:1 103.04041:1 103.0576:1 103.06477:1 104.20156:1 105.06802:1 105.07092:2 105.07815:1 107.04964:1 107.08179:1 107.08324:1 107.08471:2 107.08617:2 107.08762:2 107.08909:3 107.09055:1 107.09785:1 107.10223:1 107.10516:1 107.34783:1 107.68452:1 108.0907:1 108.75072:1 109.09992:1 109.10139:2 109.10287:1 109.10434:1 109.10729:1 109.11172:1 109.9687:1 110.10494:1 111.08183:1 111.08…
18b-glycyrrhetinic acid	14.6963	493.324	1314.75	14959.8	[M+Na]+	493.326	C30H46O4		MPDGHEJMBKOTSU-AWOGJAJBSA-N	O=C(O)C1(C)CCC2(C)CCC3(C(=CC(=O)C4C5(C)CCC(O)C(C)(C)C5CCC43C)C2C1)C	82.2	52.2603	492.83188:4 493.22687:4 493.24881:4 493.25507:4 493.27075:4 493.28015:12 493.28329:8 493.28644:25 493.28955:8 493.29269:21 493.29584:38 493.29898:42 493.30209:42 493.30524:63 493.30838:38 493.31152:154 493.31464:267 493.31778:419 493.32092:598 493.32407:648 493.32718:440 493.33032:233 493.33347:201 493.33661:71 493.33972:25 493.34286:4 493.34601:4 493.34915:8 494.17102:4 494.20239:4 494.22751:4 4…	105.06651:3 106.03973:3 106.04409:3 107.10217:3 108.36968:3 109.00845:3 109.10133:3 109.1028:7 109.10428:3 109.10575:3 109.11018:3 110.10783:3 111.10558:3 117.74193:3 119.08151:3 120.98395:3 121.10043:3 121.10509:3 121.10665:3 121.81301:3 123.04861:7 123.11909:3 123.14259:3 124.08907:3 124.99814:3 130.08224:3 131.0873:3 133.10088:3 133.11554:3 134.1077:3 135.11667:3 135.11832:3 144.09972:3 147.11…
Tangeritin	8.11197	395.108	21955.9	227772	[M+Na]+	395.11	C20H20O7	8-O-methylated flavonoids	ULSUXBXHSYSGDT-UHFFFAOYSA-N	O=C1C=C(OC2=C(OC)C(OC)=C(OC)C(OC)=C12)C=3C=CC(OC)=CC3	82	1478.77	394.87485:5 394.87766:5 394.8945:5 394.96744:5 394.97864:5 395.02634:5 395.03195:5 395.04318:12 395.04599:5 395.05161:15 395.05441:5 395.06003:16 395.06564:5 395.06845:23 395.07126:16 395.07407:12 395.07965:51 395.08246:161 395.08527:156 395.08807:272 395.09088:494 395.09369:570 395.0965:1323 395.0993:3060 395.10211:9300 395.10492:17203 395.10773:18843 395.11053:13215 395.11334:6560 395.11615:274…	105.11974:10 107.08434:10 107.08726:10 107.09018:10 108.2915:10 108.70325:10 109.06269:10 109.09956:10 119.08431:10 119.08894:10 120.0878:10 121.06599:10 121.09861:10 121.10172:10 121.10482:20 133.1039:10 133.10878:10 135.11479:10 135.47934:10 145.06029:10 145.10451:10 147.05479:10 147.11472:10 147.11642:10 148.10095:10 149.1284:10 149.13013:10 149.1353:10 157.10411:10 157.10588:10 159.11537:10 1…
5,6,7,8-tetramethoxy-2-(4-methoxyphenyl)chromen-4-one	9.41405	373.124	41426	434574	[M+H]+	373.128	C20H20O7	8-O-methylated flavonoids	ULSUXBXHSYSGDT-UHFFFAOYSA-N	O=C1C=C(OC2=C(OC)C(OC)=C(OC)C(OC)=C12)C=3C=CC(OC)=CC3	82	896.019	372.68246:30 372.70425:64 372.72061:30 372.72333:30 372.72607:30 372.74515:30 372.76151:30 372.78058:30 372.82419:30 372.84601:30 372.87054:30 372.8869:30 372.90869:30 372.93594:30 372.93869:30 372.94141:30 372.94412:30 372.94958:30 372.96051:61 372.97958:30 373.06137:30 373.06683:30 373.06955:63 373.08319:91 373.08591:91 373.08865:193 373.09137:161 373.09955:297 373.10226:396 373.10501:502 373.1…	99.99165:10 100.00578:10 100.01566:10 100.58403:10 100.71858:10 100.72283:10 100.83763:10 100.8433:10 100.85323:10 100.87308:10 101.09297:10 101.15401:10 101.52352:10 101.86662:10 101.90224:10 102.04623:10 102.04909:20 102.05051:20 102.05194:10 102.94237:10 103.03693:10 103.05269:41 103.05412:20 103.05556:20 103.05699:20 103.05843:10 103.05986:20 103.06272:20 103.06416:10 103.25343:10 104.30618:1…
2-Acetylacteoside	7.34483	689.2	4115.69	48338.5	[M+Na]+	689.2	C31H38O16	Coumaric acids and derivatives	ALERZNQPBWWLMW-YVMONPNESA-N	O=C(OC1C(OC(OCCC2=CC=C(O)C(O)=C2)C(OC(=O)C)C1OC3OC(C)C(O)C(O)C3O)CO)C=CC4=CC=C(O)C(O)=C4	81.7	134.551	689.1369:4 689.15546:9 689.15912:4 689.16284:14 689.16656:33 689.17029:70 689.17395:85 689.17767:123 689.1814:302 689.18506:503 689.18878:1023 689.1925:2051 689.19623:2827 689.19989:3036 689.20361:2344 689.20734:1622 689.211:925 689.21472:420 689.21844:207 689.22217:152 689.22583:53 689.22955:34 689.23328:24 689.237:18 689.24066:9 689.24438:14 689.24811:8 689.25922:5 689.27032:4 689.27405:4 689.2…	101.04214:2 102.91686:2 103.0501:2 104.11478:2 105.02139:2 105.02862:2 105.03151:2 106.30568:2 108.76954:2 109.02735:2 109.0362:2 109.10107:2 109.4848:2 109.9669:2 111.94171:2 112.01342:2 114.06824:2 114.10444:2 114.10745:2 114.41077:2 114.93385:2 116.06721:2 118.13111:2 119.04893:2 120.63458:2 121.08312:2 122.19795:2 122.56654:2 122.82143:2 124.46973:2 125.64748:2 126.06243:2 126.12109:2 127.096…
LPC 18:2	11.0628	520.334	1137.12	12669.2	[M+H]+	520.341	C26H50NO7P	Lipids	SPJFYYJXNPEZDW-UHFFFAOYNA-N	O=C(OCC(O)COP(=O)([O-])OCC[N+](C)(C)C)CCCCCCCC=CCC=CCCCCC	81.7	113.707	519.94098:4 520.1084:4 520.16309:8 520.16632:4 520.19531:4 520.23718:8 520.26611:12 520.26935:8 520.27905:16 520.28546:8 520.2887:12 520.29193:4 520.2951:4 520.29834:4 520.30157:8 520.30481:21 520.30798:21 520.31122:25 520.31445:55 520.31769:63 520.32086:83 520.3241:288 520.32733:421 520.33057:594 520.33374:745 520.33698:517 520.34021:366 520.34344:179 520.34662:108 520.34985:41 520.35309:21 520.…	100.07546:5 100.26762:5 100.35954:5 100.39065:5 100.39348:5 100.56471:5 100.64684:5 100.75451:5 100.9686:5 101.02534:5 101.06367:5 101.24399:5 101.39604:5 101.49273:5 101.98542:5 102.00253:5 102.09095:5 103.48933:5 103.49938:5 103.60426:5 103.62437:5 103.72212:5 103.76958:5 103.77245:20 103.77389:15 103.77533:26 103.77676:41 103.77821:31 103.77964:10 103.78108:15 103.78252:26 103.78539:10 103.786…
caudatin	13.6938	513.289	1083.12	11150	[M+Na]+	513.283	C28H42O7	Gluco/mineralocorticoids, progestogins and derivatives	VWLXIXALPNYWFH-UVJZLUDHSA-N	O=C(OC1CC2C(O)(CC=C3CC(O)CCC32C)C4(O)CCC(O)(C(=O)C)C14C)C=C(C)C(C)C	81.6	44.9487	512.81854:11 513.11267:11 513.17664:11 513.24384:11 513.25983:22 513.263:11 513.26617:22 513.26941:55 513.27258:66 513.27582:110 513.27899:121 513.28217:364 513.2854:287 513.28857:574 513.29181:563 513.29498:486 513.29816:265 513.30139:177 513.30457:77 513.3078:22 513.31097:55 513.31415:11 513.32056:22 513.32379:11 513.32697:11 513.33337:11 513.33655:33 513.34937:11 513.36212:11 513.40051:11 513.…	100.67803:3 105.07083:3 105.07228:5 107.0481:3 109.06002:3 111.11597:3 112.95992:3 115.05214:3 115.05517:3 116.99551:3 117.25066:3 119.09225:3 121.07087:3 124.07014:3 129.05211:3 129.07135:3 135.04932:3 135.08377:3 135.11659:3 145.10291:3 147.1131:3 147.11481:3 149.12849:3 150.05054:3 153.0659:3 155.0811:3 155.09164:3 155.10922:3 156.09187:5 157.33427:3 160.01239:3 160.13028:3 163.0843:3 165.0698…
2-methyl-4-(pyridin-2-yl)but-3-yn-2-ol	11.0628	184.072	5829.75	69572.6	[M+Na]+	184.07	C10H11NO	Pyridines and derivatives	YBUWIVMOMHEALF-UHFFFAOYSA-N	OC(C#CC1=NC=CC=C1)(C)C	81.5	165.698	183.63519:4 183.64284:8 183.81697:4 183.98161:4 184.02374:4 184.02757:4 184.03523:4 184.03906:4 184.04289:13 184.04865:17 184.05055:4 184.05247:14 184.05438:28 184.0563:28 184.05821:28 184.06013:79 184.06204:80 184.06396:70 184.06587:247 184.06779:999 184.0697:3194 184.07162:4882 184.07355:3821 184.07545:1886 184.07738:751 184.07928:288 184.08121:122 184.08311:85 184.08504:56 184.08694:28 184.088…	100.10619:10 100.9569:10 102.18763:10 115.0548:10 115.05632:10 115.05783:10 116.05641:10 124.01476:10 124.99773:10 125.00089:20 125.00246:10 125.00404:10 125.01509:10 127.05485:10 128.05936:10 128.06094:10 128.06255:10 129.06461:10 129.07422:10 141.065:10 141.0717:10 141.39551:10 142.08968:10 143.06908:10 148.1162:10 154.0663:10 154.07506:10 154.07681:10 155.0843:10 156.08099:10 156.08452:10 156.…
3,6-Disinapoylsucrose.	6.26457	777.213	27510.5	299717	[M+Na]+	777.22	C34H42O19	Coumaric acids and derivatives	FHIJMQWMMZEFBL-NVJLXFKSSA-N	O=C(OCC1OC(OC2(OC(CO)C(O)C2OC(=O)C=CC3=CC(OC)=C(O)C(OC)=C3)CO)C(O)C(O)C1O)C=CC4=CC(OC)=C(O)C(OC)=C4	81.2	5348.33	776.82336:10 776.82733:10 776.83124:5 776.83521:5 776.84698:5 776.85095:5 776.87451:10 776.90601:5 776.91388:5 776.92175:5 776.9375:12 777.04376:5 777.04767:5 777.07129:5 777.07526:5 777.08313:5 777.08704:5 777.10669:10 777.11066:20 777.11853:10 777.13031:18 777.13428:10 777.13818:5 777.14215:25 777.14606:5 777.15393:5 777.1579:10 777.16968:13 777.17365:35 777.17755:94 777.18152:155 777.18542:239…	100.43333:2 102.54387:2 103.03337:2 103.0735:2 104.05476:2 105.00015:2 105.03777:2 105.35052:2 105.35197:2 105.47083:2 106.49982:2 106.55811:2 108.04534:2 108.99244:2 109.31546:2 109.68034:2 109.93035:2 111.01205:2 111.08049:2 112.25008:2 113.01569:2 113.01869:4 113.0202:2 113.0217:2 113.3867:2 113.5792:2 113.8065:2 114.0491:2 114.10339:2 114.25574:2 115.24023:2 115.40397:2 115.86852:2 116.12091:…
4-methoxy-7-methyl-5H-furo[3,2-g]chromen-5-one	7.18285	253.048	3468.56	39297.7	[M+Na]+	253.05	C13H10O4	Furanochromones	NZVQLVGOZRELTG-UHFFFAOYSA-N	O=C1C=C(OC=2C=C3OC=CC3=C(OC)C12)C	81	138.271	253.0206:12 253.02284:4 253.0251:31 253.02734:22 253.02959:22 253.03183:40 253.03407:84 253.03632:88 253.03857:137 253.04082:238 253.04306:764 253.0453:1792 253.04755:2591 253.0498:1965 253.05205:1090 253.05429:373 253.05653:119 253.05878:62 253.06102:22 253.06328:26 253.06552:14 253.06776:5 253.08124:5 253.08348:4 253.09023:9 253.11717:4 253.12616:4 253.14412:4 253.14862:4 253.15086:4 253.15536:…	103.06305:5 105.06918:5 105.07352:5 107.04791:5 109.0333:5 114.68582:5 114.69791:5 115.04593:5 115.04744:10 115.04896:5 115.05047:15 115.05199:31 115.0535:31 115.05502:15 115.05653:36 115.05804:36 115.05956:20 115.06107:20 115.06258:10 115.0641:5 116.24072:5 116.58497:5 117.0305:5 117.04424:5 117.58555:5 117.59626:5 121.02726:10 121.03036:5 121.09871:5 122.67133:5 124.96642:5 126.04505:5 126.0466…
Biochanin A	6.30523	285.073	1773.81	23315.7	[M+H]+	285.076	C16H12O5	4'-O-methylisoflavones	WUADCCWRTIWANL-UHFFFAOYSA-N	COC1=CC=C(C=C1)C1=COC2=CC(O)=CC(O)=C2C1=O	80.7	33.2002	284.86292:18 285.05356:35 285.05594:35 285.05832:18 285.0607:71 285.06311:53 285.06549:141 285.06787:301 285.07025:583 285.07263:1026 285.07501:937 285.07739:530 285.07977:371 285.08215:212 285.08453:124 285.08694:18 285.08932:18 285.09171:18 285.09409:18 285.10599:18 285.1084:18 285.11792:18 285.1203:18 285.12744:18 285.13461:18 285.28003:18 285.32535:18 285.58533:18 285.93854:18 286.03879:35 28…	100.04445:2 100.07834:2 101.03676:2 101.03818:2 101.0396:2 101.04527:2 101.07082:2 102.04536:4 102.04679:6 102.04964:4 102.05678:2 103.05039:2 103.05182:2 103.05325:2 103.05469:4 103.05612:2 103.06042:4 103.06329:2 104.06322:2 104.06466:4 104.06898:2 104.07042:2 105.0318:6 105.03758:2 105.04192:4 105.06797:2 105.06942:6 105.07087:2 105.07231:4 105.07376:2 105.08678:2 105.30978:2 106.04411:2 106.6…
Ginsenoside Rb2	7.90848	1101.57	11615.5	166824	[M+Na]+	1101.58	C53H90O22	Triterpene saponins	NODILNFGTFIURN-NHMFXPJMSA-N	OCC1OC(OC2C(O)C(O)C(OC2OC3CCC4(C)C(CCC5(C)C4CC(O)C6C(CCC65C)C(OC7OC(COC8OCC(O)C(O)C8O)C(O)C(O)C7O)(C)CCC=C(C)C)C3(C)C)CO)C(O)C(O)C1O	80.7	5205.67	1101.32812:4 1101.33289:4 1101.34229:9 1101.35632:18 1101.36572:4 1101.37036:9 1101.39844:13 1101.42188:4 1101.42651:9 1101.43127:9 1101.46875:4 1101.47815:4 1101.49683:4 1101.50623:15 1101.51086:4 1101.51562:7 1101.52502:11 1101.52966:73 1101.5343:99 1101.53906:163 1101.5437:272 1101.54834:657 1101.5531:1166 1101.55774:2170 1101.5625:3920 1101.56714:5244 1101.57178:4994 1101.57654:4108 1101.5811…	100.36246:3 100.3667:3 100.56905:3 101.01835:3 101.42172:3 101.56538:3 102.15953:3 102.24374:3 102.43654:3 102.56804:3 102.81696:3 103.0447:3 103.14791:3 103.23396:3 103.65897:3 105.04342:3 105.57365:3 105.68538:3 106.08923:3 106.61336:3 106.8365:3 106.90509:3 107.09201:3 107.67866:3 108.2434:3 108.55354:3 108.62415:3 110.07088:3 110.30651:3 111.04316:3 111.37367:3 111.39751:3 112.12434:3 112.840…
Lysionotin	8.91825	345.096	2933.44	37337.8	[M+H]+	345.09	C18H16O7	8-O-methylated flavonoids	KRFBMPVGAYGGJE-UHFFFAOYSA-N	O=C1C=C(OC=2C(OC)=C(O)C(OC)=C(O)C12)C=3C=CC(OC)=CC3	80.5	141.855	344.59753:32 344.60541:16 344.70236:16 344.72333:16 344.73645:16 344.75479:16 344.79147:16 344.8046:16 344.83344:16 344.83606:16 344.84915:16 344.85965:16 344.86752:16 344.87799:16 344.88586:16 344.88849:16 344.89374:32 344.92258:16 344.93567:16 344.94617:16 344.98026:16 344.98813:48 345.02484:16 345.02747:16 345.04056:16 345.04318:16 345.04581:65 345.05106:65 345.05368:16 345.0563:65 345.05893:1…	104.06438:5 105.03587:5 105.06915:10 105.54578:5 106.82451:5 107.05225:5 107.08439:5 109.03031:5 109.69319:5 110.0365:5 110.09574:5 110.75888:5 111.12021:5 113.01673:5 113.01823:5 113.01974:5 113.02124:10 113.02274:5 113.02424:15 113.02724:5 113.02874:5 113.03024:5 113.03175:5 113.03324:10 113.50503:5 114.97926:5 115.05647:5 115.59772:5 116.05656:5 118.04212:5 118.04672:5 118.68721:5 119.04276:5 …
Citalopram	15.5625	325.178	7882.94	45029	[M+H]+	325.171	C20H21FN2O	Phenylbutylamines	WSEQXVZVJXJVFP-UHFFFAOYNA-N	CN(C)CCCC1(OCC2=C1C=CC(=C2)C#N)C1=CC=C(F)C=C1	80.5	412.914	324.69147:8 324.70929:9 324.79578:4 324.9281:4 324.94846:8 324.97391:9 325.01462:8 325.07315:8 325.12152:4 325.14188:4 325.14444:4 325.14697:4 325.14954:10 325.15207:4 325.1546:18 325.15717:52 325.1597:117 325.16226:93 325.16479:167 325.16733:237 325.16989:618 325.17242:1544 325.17499:2745 325.17752:2913 325.18008:1876 325.18262:1065 325.18515:479 325.18771:159 325.19025:114 325.19281:47 325.1953…	100.20409:1 101.02399:1 101.02825:1 101.0396:1 101.04102:2 101.22843:1 101.72334:1 102.0411:1 102.04253:1 102.04395:2 102.04538:3 102.04681:4 102.04823:3 102.04966:2 102.05109:1 102.05251:3 102.05393:1 102.05536:1 102.05679:1 102.07961:1 102.64236:1 102.65524:1 102.83268:1 102.90714:1 103.04897:1 103.0504:3 103.05183:12 103.05327:17 103.0547:13 103.05613:17 103.05756:19 103.059:14 103.06043:10 10…
Citric acid	1.6437	191.029	65468.2	980684	[M-H]-	191.035	C6H8O7	Tricarboxylic acids and derivatives	KRKNYBCHXYNGOX-UHFFFAOYSA-N	O=C(O)CC(O)(C(=O)O)CC(=O)O	80.5	4587.08	190.54358:27 190.65471:27 190.68394:27 190.68785:27 190.82631:57 190.88873:27 190.93947:27 190.95508:27 190.99214:27 191.00191:27 191.00581:96 191.00777:60 191.0097:31 191.01166:182 191.01361:28 191.01556:365 191.01752:328 191.01947:1000 191.02142:3378 191.02338:9067 191.02533:15211 191.02728:18502 191.02922:19372 191.03117:12467 191.03313:5940 191.03508:2251 191.03703:926 191.03899:466 191.04094…	101.02288:20 101.0243:41 101.02572:51 101.02714:71 101.02856:20 101.02998:51 101.03139:51 101.03281:61 101.03423:10 101.03991:10 101.22878:10 101.38369:10 101.85913:10 102.03021:10 102.03164:10 102.42854:10 102.46999:10 102.73889:10 103.03825:31 103.03968:20 103.04111:51 103.04255:92 103.04398:61 103.04541:31 103.04684:82 103.04828:10 103.04971:20 103.05115:20 103.05258:20 103.10275:10 103.59801:…
Kainic acid	1.49798	214.107	3311.19	62104.4	[M+H]+	214.107	C10H15NO4	Kainoids	VLSMHEGGTFMBBZ-OOZYFLPDSA-N	CC(=C)[C@H]1CN[C@@H]([C@H]1CC(O)=O)C(O)=O	80.1	105.586	213.7704:13 213.78897:25 213.82613:13 213.95207:13 214.02229:25 214.02641:13 214.05533:13 214.06773:13 214.06979:13 214.07185:13 214.07393:25 214.08012:13 214.08218:13 214.08426:25 214.08632:13 214.09045:25 214.09251:13 214.09457:63 214.09665:51 214.09871:51 214.10078:152 214.10284:392 214.1049:481 214.10698:607 214.10904:329 214.1111:177 214.11317:51 214.11523:63 214.12143:51 214.12556:13 214.12…	100.03585:10 100.04008:10 100.0528:10 100.07539:10 100.34391:10 100.77003:10 101.01819:10 101.0267:10 102.05238:10 103.06174:10 104.05878:10 105.06641:10 105.06931:10 105.0722:10 105.59526:10 106.02947:10 106.03093:20 106.06145:10 106.06291:10 106.06436:20 106.06582:10 106.06728:10 106.06873:10 106.07018:10 106.076:20 107.05827:10 107.07141:10 107.08164:10 107.08456:10 107.71807:10 108.00251:10 1…
(S)-5-hydroxy-2-(3-hydroxy-4-methoxyphenyl)-7-(((2S,3R,4S,5S,6R)-3,4,5-trihydroxy-6-((((2R,3R,4R,5R,6S)-3,4,5-trihydroxy-6-methyltetrahydro-2H-pyran-2-yl)oxy)methyl)tetrahydro-2H-pyran-2-yl)oxy)chroman-4-one	6.38588	633.174	80791	935459	[M+Na]+	633.18	C28H34O15	Flavonoid-7-O-glycosides	QUQPHWDTPGMPEX-LGWIIGQUSA-N	O=C1C2=C(O)C=C(OC3OC(COC4OC(C)C(O)C(O)C4O)C(O)C(O)C3O)C=C2OC(C5=CC=C(OC)C(O)=C5)C1	80	13579.9	632.79028:38 632.81512:38 632.84711:38 633.01404:38 633.04248:38 633.0531:38 633.09216:38 633.10992:76 633.11353:76 633.12769:86 633.13483:38 633.13837:226 633.14191:329 633.14545:560 633.14905:680 633.15259:1838 633.15613:2373 633.15967:4805 633.16321:11343 633.16681:23607 633.17035:33806 633.17389:37977 633.17743:31410 633.18097:19884 633.18457:9327 633.18811:4210 633.19165:2666 633.19519:837 6…	100.75031:2 101.62367:2 101.68488:2 101.69627:2 102.00687:2 102.22228:2 102.30651:2 102.7654:2 103.14643:2 103.15933:2 103.16077:2 103.31569:2 103.48795:2 103.49226:2 103.50375:2 103.54684:2 103.7495:2 104.11075:2 104.70507:2 104.92476:2 105.03903:2 105.38078:2 105.86683:2 106.05138:2 106.13136:2 106.29868:2 106.30159:2 106.53752:2 106.58124:2 106.64392:2 106.68183:2 106.78393:2 107.11534:2 107.1…
3-Caffeoylquinic acid	2.24767	353.1	9339.25	143460	[M-H]-	353.1	C16H18O9	Quinic acids and derivatives	CWVRJTMFETXNAD-KWXNVWGOSA-N	O=C(O)C1(O)CC(O)C(O)C(OC(=O)C=CC2=CC=C(O)C(O)=C2)C1	80	978.657	352.69193:4 352.81924:4 352.82983:4 352.83514:4 352.84045:4 352.85635:4 352.86166:4 352.88556:4 352.88818:4 352.92004:4 352.94391:4 352.95187:8 352.97043:4 353.00226:4 353.01288:4 353.01553:8 353.0394:8 353.04471:4 353.05002:4 353.05267:4 353.05533:17 353.05798:20 353.06064:12 353.06329:13 353.06595:12 353.0686:14 353.07126:18 353.07391:35 353.07657:54 353.07919:77 353.08185:100 353.0845:117 353.…	100.67135:5 101.02586:5 101.03012:5 101.03154:10 102.24442:5 102.9524:5 104.95789:5 105.02734:5 106.3629:5 106.36436:5 106.54794:5 107.06015:5 108.02221:5 109.0328:5 109.03428:10 109.03722:15 109.57459:5 110.56271:5 111.01157:5 111.01305:10 111.01454:10 111.019:10 111.0443:5 111.04578:5 111.04876:15 111.05025:20 111.05173:20 111.05322:10 111.05471:5 111.0562:10 111.05769:5 111.45536:5 111.60597:5…
