# Supplementary material for: The Cao-Xiang-Wei-Kang formula attenuates the progression of experimental colitis by restoring the homeostasis of the microbiome and suppressing inflammation
Source: Front Pharmacol. 2022 Sep 20;13:946065. doi: 10.3389/fphar.2022.946065 (PMC9530714; doi:10.3389/fphar.2022.946065)
Supplement: Supplementary file 8 [file Table5.xlsx]

## Sheet: Sheet1
ID	name	DSS_Mean	CW_Mean	Fold_change	log2FC	Pvalue	VIP	regulated
neg_10011	Desglucocheirotoxol	289545	2.16354e+06	7.47221	2.90154	0.00630228	1.53227	up
neg_10038	Garbanzol	18066.8	99019.8	5.48077	2.45438	0.0150238	1.34788	up
neg_1005	Xerocomic acid	836021	526731	0.630045	-0.666474	0.0235851	1.14914	down
neg_10075	herbimycin a	3.54358e+06	7.74459e+06	2.18553	1.12798	0.0172561	1.31166	up
neg_10082	PI(20:2(11Z,14Z)/PGF2alpha)	30747	149132	4.8503	2.27807	0.0280807	1.27162	up
neg_10085	Pentolame	394151	9.04281e+06	22.9425	4.51995	0.00101638	1.74739	up
neg_10090	PE(20:0/22:6(5Z,7Z,10Z,13Z,16Z,19Z)-OH(4))	20205.5	315703	15.6246	3.96575	0.00828161	1.49222	up
neg_10108	DG(13:0/20:4(6Z,8E,10E,14Z)-2OH(5S,12R)/0:0)	35780.4	102081	2.85299	1.51247	0.00356442	1.44502	up
neg_10119	2-[(4-Hydroxycyclohexyl)amino]-4-(3,6,6-trimethyl-4-oxo-5,7-dihydroindazol-1-yl)benzamide	2.40834e+06	5.28428e+06	2.19416	1.13367	0.0397022	1.06211	up
neg_1012	Chrysoeriol 7-[feruloyl-(->2)-glucuronyl-(1->2)-glucuronyl-(1->3)-glucuronide]	317029	192993	0.608754	-0.71607	0.0299559	1.2702	down
neg_10135	Gypsogenin 3-O-b-D-glucuronide	265275	1.21362e+06	4.57493	2.19375	0.0160553	1.35369	up
neg_10150	Cyclopassifloic acid E	301518	834708	2.76835	1.46903	0.0105348	1.41023	up
neg_10152	3beta,15alpha-Diacetoxylanosta-8,24-dien-26-oic acid	7.01428e+06	1.97903e+06	0.282143	-1.8255	0.00524543	1.66144	down
neg_10158	Mabioside C	133870	238698	1.78306	0.834353	0.0359324	1.11304	up
neg_10166	Tetronasin	1.98548e+06	1.00286e+06	0.505098	-0.985366	0.0018873	1.69281	down
neg_10178	Dihydrojasmonic Acid	4.24782e+06	1.64885e+06	0.388164	-1.36526	0.00118965	1.55214	down
neg_10213	Nonioside B	445406	113041	0.253793	-1.97827	0.00312277	1.742	down
neg_10243	Palmitoyl Ara-C	1.25235e+06	3.58679e+06	2.86406	1.51806	0.0348437	1.17612	up
neg_10337	PE(DiMe(11,3)/PGF1alpha)	533882	160465	0.300563	-1.73426	0.00179128	1.57946	down
neg_10338	PC(22:3(10Z,13Z,16Z)/PGE1)	1.89886e+06	862998	0.454482	-1.1377	0.00181423	1.65574	down
neg_10341	PC(DiMe(13,5)/PGE1)	1.1037e+06	410999	0.372384	-1.42514	0.0298683	1.14914	down
neg_10370	PE(18:0/PGF1alpha)	90784.3	421749	4.64561	2.21587	0.0154239	1.31585	up
neg_10374	PE(18:1(11Z)/PGF1alpha)	51281.2	157564	3.07254	1.61943	0.011852	1.26279	up
neg_10381	Ponasteroside A	2.11819e+06	3.82138e+06	1.80408	0.851262	0.0230835	1.29578	up
neg_10403	N-Linoleoyl Glutamine	6.92005e+06	3.61593e+06	0.522528	-0.936419	0.00649411	1.35305	down
neg_10420	Premithramycin A2'	317826	810713	2.55081	1.35095	0.0124858	1.18739	up
neg_10424	PS(24:0/22:6(5Z,8E,10Z,13Z,15E,19Z)-2OH(7S, 17S))	684439	343711	0.502179	-0.993727	0.0426665	1.18039	down
neg_10427	CDP-DG(a-25:0/18:2(10E,12Z)+=O(9))	98854	340968	3.44921	1.78626	0.0412869	1.10995	up
neg_10460	Salviol	199300	419887	2.10681	1.07506	0.0225912	1.2466	up
neg_10469	Lyciumoside IX	182598	63631.2	0.348477	-1.52086	0.0143179	1.44717	down
neg_10471	PG(a-13:0/PGE2)	1.38093e+06	765061	0.554017	-0.851998	0.00771049	1.49383	down
neg_10472	Glucoconvallatoxoloside	187598	84263.3	0.449169	-1.15467	0.0121048	1.51691	down
neg_10474	Exametazime	312964	1.40776e+06	4.49814	2.16933	0.000715532	1.71085	up
neg_10479	5-Hydroxyvalproic acid	682161	136106	0.199522	-2.32538	0.000229545	1.82004	down
neg_10499	Ciraparantag	58966.7	279337	4.7372	2.24403	0.00306646	1.5003	up
neg_10522	N-Myristoyl Tyrosine	2.58061e+07	5.60486e+07	2.17191	1.11897	0.0130573	1.2662	up
neg_10529	Alpha-Trisaccharide	3.97161e+06	7.02008e+06	1.76757	0.821766	0.0401669	1.04453	up
neg_10533	2-[2-[2-[2-[2-[2-[(Z)-2-[2-[2-(2-Octadecoxyethoxy)ethoxy]ethoxy]ethenoxy]ethoxy]ethoxy]ethoxy]ethoxy]ethoxy]ethanol	144617	313550	2.16814	1.11646	0.0388615	1.22452	up
neg_10535	PG(20:2(11Z,14Z)/PGF1alpha)	1.99442e+06	7.84e+06	3.93096	1.97488	0.0068215	1.36522	up
neg_10537	Vinaginsenoside R17	1.75032e+06	3.47349e+06	1.98448	0.988763	0.0333135	1.00463	up
neg_10542	(1,2,5,6-Tetrahydropyridine-4-yl)methylphosphinic acid	18562.1	51174.1	2.75691	1.46305	0.00770107	1.28275	up
neg_10545	Fluorometholone	654877	2.06502e+06	3.1533	1.65686	0.00412793	1.53966	up
neg_10550	PE(18:3(6Z,9Z,12Z)/16:1(9Z))	73846.4	199130	2.69654	1.43111	0.00480122	1.44487	up
neg_10551	PS(24:1(15Z)/14:1(9Z))	223848	4.27849e+06	19.1134	4.25651	0.0162314	1.38672	up
neg_10555	4-Hydroxy-2H-pyran-3-carboxaldehyde	1.48828e+06	2.94162e+06	1.97653	0.982972	0.0476602	1.12573	up
neg_10556	Phentermine	1.66787e+07	3.36603e+07	2.01816	1.01304	0.0285264	1.19183	up
neg_10563	SM(d16:1/PGF1alpha)	401527	5.35338e+06	13.3325	3.73688	0.00222431	1.62333	up
neg_10566	PA(22:6(5Z,7Z,10Z,13Z,16Z,19Z)-OH(4)/20:0)	263900	685021	2.59576	1.37616	0.00846383	1.31604	up
neg_10578	DG(22:5(4Z,7Z,10Z,13Z,19Z)-O(16,17)/8:0/0:0)	1.5131e+06	136924	0.0904924	-3.46606	0.00419875	1.69229	down
neg_10583	Cer(d18:0/20:3(8Z,11Z,14Z)-2OH(5,6))	485536	4.01348e+06	8.26607	3.0472	0.0012334	1.68314	up
neg_10584	DG(22:4n6/0:0/18:3n3)	25589.1	162420	6.34722	2.66613	0.0307617	1.18822	up
neg_10587	PE(20:3(5Z,8Z,11Z)/22:1(13Z))	34826.8	131170	3.76635	1.91317	0.0275558	1.21938	up
neg_10649	Cytochalasin B	5.24163e+06	2.0089e+07	3.83258	1.93832	0.0302124	1.28594	up
neg_10662	Bacilysin	302268	197591	0.653693	-0.613315	0.0105438	1.45414	down
neg_10672	Macrolactin-A	453328	282306	0.62274	-0.683298	0.0177566	1.39326	down
neg_10684	Desglucocheirotoxin	368815	1.56909e+06	4.25441	2.08896	0.00379025	1.56758	up
neg_10693	Myricatomentoside I	500046	1.26599e+06	2.53174	1.34013	0.0307005	1.18186	up
neg_10704	(3b,6b,8b,12a)-8,12-Epoxy-7(11)-eremophilene-6-angeloyloxy-8,12-dimethoxy-3-ol	3.0498e+06	1.25945e+07	4.12962	2.04601	0.0164615	1.34668	up
neg_10713	3-(8,11,14-Pentadecatrienyl)phenol	4.4887e+06	202779	0.0451755	-4.46832	0.0032253	1.60434	down
neg_10718	13-Heptadecyn-1-ol	9745.28	1677.12	0.172096	-2.53872	0.00143837	1.69582	down
neg_10720	1,2,3,4-Tetrahydro-1-naphthylamine	3.20605e+06	6.09686e+06	1.90167	0.927267	0.0258449	1.11489	up
neg_10757	Taurodeoxycholic acid 3-glucuronide	106282	51969.5	0.488978	-1.03216	0.0424777	1.34725	down
neg_10786	Milbemycin beta2	2.63383e+06	777219	0.295091	-1.76077	0.000525639	1.85533	down
neg_10788	Goshonoside F3	669667	216557	0.32338	-1.6287	0.00135878	1.80773	down
neg_10795	PA(P-16:0/20:5(5Z,8Z,10E,14Z,17Z)-OH(12))	427958	123158	0.287781	-1.79696	0.00158652	1.6305	down
neg_10818	Avenestergenin A1	330633	81892.7	0.247685	-2.01342	0.0266729	1.27194	down
neg_10819	12-O-Retinoylphorbol-13-acetate	354008	707978	1.99989	0.999924	0.0217425	1.16777	up
neg_10824	DG(12:0/6 keto-PGF1alpha/0:0)	104651	487931	4.66244	2.22109	0.00308687	1.5379	up
neg_10840	Glucosyl passiflorate	640654	52100.3	0.0813237	-3.62018	0.0122582	1.52926	down
neg_10862	Nebramycin factor 4	1.28851e+07	3.08773e+07	2.39635	1.26084	0.0107377	1.25256	up
neg_10883	PI(16:0/PGJ2)	3.11818e+07	1.64034e+07	0.526056	-0.926712	0.00670417	1.34158	down
neg_10903	PA(PGD2/12:0)	308953	599231	1.93956	0.955727	0.0370364	1.05483	up
neg_10924	N,N-Didesmethyltamoxifen	549586	66861	0.121657	-3.03911	0.0134184	1.5067	down
neg_10959	PA(19:2(10Z,13Z)/20:3(6,8,11)-OH(5))	84479.4	188322	2.2292	1.15653	0.00531412	1.33166	up
neg_10990	SM(d18:0/22:2(13Z,16Z)(OH))	142216	380694	2.67687	1.42055	0.0352643	1.11866	up
neg_10992	Oleandrin	823880	2.31736e+06	2.81274	1.49198	0.00583912	1.46026	up
neg_11002	Absinthin	1.21921e+07	5.12497e+06	0.420352	-1.25033	0.00847413	1.53459	down
neg_11032	Grandiflorolic acid	138268	38720.5	0.280039	-1.8363	5.21896e-05	1.83365	down
neg_11035	Deoxycholylmethionine	4.91132e+06	2.48059e+06	0.505076	-0.985429	0.0399505	1.20709	down
neg_11043	Milbemycin D	2.02043e+06	678890	0.336012	-1.57342	0.00575953	1.58625	down
neg_11069	PG(i-22:0/20:4(8Z,11Z,14Z,17Z)-2OH(5S,6R))	621213	62457.9	0.100542	-3.31413	0.00502007	1.59255	down
neg_11080	Forskolin	64072.1	37382.1	0.583438	-0.777348	0.03582	1.30453	down
neg_11088	PA(19:0/20:4(5Z,8Z,11Z,14Z)-OH(20))	677331	169314	0.249972	-2.00016	8.97354e-06	1.899	down
neg_11089	PE(22:1(13Z)/18:0)	333509	81536.2	0.24448	-2.03221	0.00138206	1.33346	down
neg_11090	4α-carboxy-5α-cholesta-8,24-dien-3β-ol	28810.6	277645	9.6369	3.26857	0.0066687	1.41995	up
neg_11095	L-Phosphoarginine	9.28909e+06	3.15417e+06	0.339556	-1.55828	0.0166752	1.23748	down
neg_11102	Proterguride	1.65258e+06	790819	0.478535	-1.06331	0.00887044	1.35309	down
neg_11126	DG(12:0/LTE4/0:0)	100719	39033.3	0.387547	-1.36756	0.00805474	1.42035	down
neg_11136	Alpha-Tetrasaccharide	177647	480137	2.70276	1.43443	0.0444274	1.04279	up
neg_11137	Muricatacin	418708	156149	0.372931	-1.42302	0.00333268	1.5681	down
neg_11140	Ethyltestosterone	948255	3.8142e+06	4.02233	2.00803	0.0118542	1.35819	up
neg_11219	PC(24:0/22:6(5Z,8E,10Z,13Z,15E,19Z)-2OH(7S, 17S))	205805	49043	0.238298	-2.06916	0.000175705	1.76117	down
neg_11224	1-Stearoyl-sn-glycerol 3-phosphocholine	4.15128e+07	1.90734e+07	0.459459	-1.12199	0.0175938	1.28359	down
neg_11227	Alkergot	918878	477400	0.519547	-0.944674	0.00665579	1.44134	down
neg_11230	S-(PGA2)-glutathione	9.17412e+06	4.51651e+06	0.49231	-1.02236	0.00968133	1.35504	down
neg_11232	Z-Vdvad-fmk	1.26223e+06	637345	0.504936	-0.985829	0.0116467	1.36132	down
neg_11236	PE(20:4(8Z,11Z,14Z,17Z)-2OH(5S,6R)/18:0)	1.25037e+06	650770	0.520462	-0.942135	0.010736	1.4785	down
neg_11237	PE(24:0/22:6(5Z,7Z,10Z,13Z,16Z,19Z)-OH(4))	32779.5	11971.6	0.365218	-1.45317	0.0378356	1.14162	down
neg_11243	Antamanide	298750	51604.7	0.172735	-2.53336	0.0480155	1.18209	down
neg_11249	SM(d20:1/PGE2)	703820	49305.4	0.0700539	-3.83539	0.010123	1.46727	down
neg_11270	3a,7a,12a-Trihydroxy-5b-cholestan-26-al	1.67666e+06	8.35599e+06	4.98372	2.31722	0.00376204	1.56153	up
neg_11273	DG(14:0/18:3(6Z,9Z,12Z)/0:0)	2.69728e+06	5.32568e+06	1.97446	0.981461	0.0153557	1.20897	up
neg_11276	Momordicine III	164869	471456	2.85958	1.5158	0.0133532	1.31612	up
neg_1128	Mumefural	1.43146e+06	444282	0.310369	-1.68794	0.00455491	1.63661	down
neg_11286	3-Pentadecylphenol	905169	3.32135e+06	3.66931	1.87551	0.0150999	1.39273	up
neg_11315	Avermectin A1b aglycone	253204	465605	1.83885	0.878806	0.0484971	1.05161	up
neg_11321	Olmesartan medoxomil	225440	410164	1.81939	0.863455	0.0422363	1.05287	up
neg_11323	Protochlorophyllide	2.88365e+06	5.35264e+06	1.8562	0.892355	0.0382997	1.24854	up
neg_11327	Muricoreacin	130743	375052	2.86862	1.52036	0.0121266	1.26652	up
neg_11347	(R)-3-Hydroxy-Octadecanoic acid	459483	242069	0.526828	-0.924596	0.0471152	1.11314	down
neg_11366	DG(12:0/20:5(5Z,8Z,10E,14Z,17Z)-OH(12)/0:0)	419260	814993	1.94388	0.958941	0.0219946	1.22602	up
neg_11370	Leu-Pro-Ile	1.21139e+07	3.726e+06	0.30758	-1.70096	0.00203883	1.60973	down
neg_11372	5-Hydroxy-2-(4-methoxyphenyl)-8-(3-methylbut-2-enyl)-7-[3,4,5-trihydroxy-6-(hydroxymethyl)oxan-2-yl]oxy-3-(3,4,5-trihydroxy-6-methyloxan-2-yl)oxychromen-4-one	307746	891361	2.89642	1.53427	0.00358428	1.33592	up
neg_11383	22-Angeloylbarringtogenol C	265782	562725	2.11724	1.08219	0.028651	1.16958	up
neg_11387	DG(17:0/0:0/20:5(7Z,9Z,11E,13E,17Z)-3OH(5,6,15))	160441	457057	2.84875	1.51033	0.00427555	1.39533	up
neg_11399	Formacidine	113835	309874	2.72213	1.44473	0.00813718	1.42947	up
neg_11400	N-Myristoyl Cysteine	7013.36	31089.6	4.43292	2.14826	0.00204773	1.40448	up
neg_11402	Lithocholic acid glycine conjugate	729724	4.3565e+06	5.97007	2.57775	0.00106017	1.72618	up
neg_11416	Fedratinib	341372	560724	1.64256	0.715945	0.0318997	1.05737	up
neg_11430	Phorbol-12-monomyristate	1.33264e+06	2.50217e+06	1.87761	0.908897	0.0212599	1.22464	up
neg_11432	solasodine 3-O-beta-D-glucopyranoside	1.1845e+07	7.14108e+06	0.602879	-0.73006	0.0312243	1.32565	down
neg_11434	(17E,19E,21E,23E,25E)-4,6,8,10,12,14,16,27-Octahydroxy-3-(1-hydroxyhexyl)-17,28-dimethyl-1-oxacyclooctacosa-17,19,21,23,25-pentaen-2-one	363457	213506	0.587432	-0.767507	0.0246065	1.39934	down
neg_11437	Physagulin G	2.97054e+06	1.47073e+06	0.495106	-1.01419	0.0181446	1.41796	down
neg_11461	N-Eicosapentaenoyl Serine	4.92615e+06	935677	0.189941	-2.39638	0.00270969	1.58711	down
neg_11471	3,4-Dimethyl-5-pentyl-2-furantridecanoic acid	254262	607795	2.39042	1.25727	0.0133559	1.37824	up
neg_11484	Roxithromycin	988809	443279	0.448296	-1.15748	0.00390706	1.53665	down
neg_11541	Allylestrenol	604947	165562	0.273681	-1.86943	0.0102991	1.4656	down
neg_11551	Saquinavir	163037	394472	2.41952	1.27472	0.0145015	1.26399	up
neg_11556	Quadazocine	455963	181737	0.398578	-1.32706	0.0039487	1.40485	down
neg_11566	Corchoroside A	1.63423e+06	7.40379e+06	4.53045	2.17966	0.00881658	1.47087	up
neg_11577	DG(2:0/20:4(5Z,8Z,10E,14Z)-OH(12S)/0:0)	1.01364e+07	5.35328e+06	0.528123	-0.921053	0.00671364	1.50182	down
neg_11582	N-Stearoyl Proline	45742.3	292619	6.39712	2.67742	0.0349514	1.27033	up
neg_11598	Acepromazine	596184	102543	0.171999	-2.53952	0.0043806	1.64012	down
neg_11599	N-Myristoyl Lysine	96289.2	390270	4.0531	2.01902	0.0104786	1.45848	up
neg_11606	Yucalexin P17	954626	548886	0.574975	-0.798428	0.00456252	1.55137	down
neg_11608	DG(PGE2/12:0/0:0)	2.37074e+06	9.57327e+06	4.03809	2.01367	0.00297081	1.54668	up
neg_11620	Hycanthone	1.16789e+06	3.23919e+06	2.77354	1.47173	0.0081463	1.32336	up
neg_11633	Sativic acid	724936	211656	0.291965	-1.77613	0.00930717	1.49885	down
neg_11634	Notoginsenoside T2	706665	1.43459e+06	2.03008	1.02154	0.0178172	1.23117	up
neg_11640	Astragaloside III	1.43106e+06	438304	0.30628	-1.70708	0.00562979	1.60369	down
neg_11650	DG(22:6(4Z,7Z,10Z,13E,15E,19Z)-OH(17)/8:0/0:0)	1.03573e+07	6.11552e+06	0.590457	-0.760096	0.0334475	1.23609	down
neg_11654	Lariciresinol	235250	119778	0.509154	-0.973827	0.039493	1.29369	down
neg_11672	Canesceol	61095.7	12546.5	0.205358	-2.28379	0.00500392	1.40145	down
neg_11676	Palmitoyl glucuronide	992522	2.58935e+06	2.60886	1.38342	0.0270294	1.27898	up
neg_11705	DG(16:0/18:4(6Z,9Z,12Z,15Z)/0:0)	388093	1.85092e+06	4.76927	2.25377	0.000650407	1.67697	up
neg_11713	DG(20:5(6E,8Z,11Z,14Z,17Z)-OH(5)/13:0/0:0)	9.68967e+06	2.11859e+07	2.18644	1.12858	0.0148895	1.33976	up
neg_11716	oleandomycin	142836	300409	2.10317	1.07257	0.0210981	1.26085	up
neg_11720	Bn-NCC-2	159074	335567	2.10949	1.0769	0.0196877	1.18814	up
neg_11731	PA(16:0/18:1(12Z)-2OH(9,10))	36626	287928	7.86129	2.97477	0.00312103	1.57019	up
neg_11732	Gamithromycin	346111	74159.5	0.214265	-2.22253	0.00281139	1.60377	down
neg_11751	Ile Glu His Lys	8.85888e+06	2.27623e+06	0.256944	-1.96047	0.000196233	1.82932	down
neg_11759	Canrenoic acid	439587	128306	0.291879	-1.77656	0.0209032	1.17034	down
neg_11769	(2R,5R)-Hept-6-yne-2,5-diamine	2.1919e+06	1.12207e+06	0.511916	-0.966021	0.000689691	1.69277	down
neg_11803	DG(16:1n7/0:0/18:3n6)	457016	2.07381e+06	4.53772	2.18197	0.000641482	1.65177	up
neg_11806	(3R-(3alpha,4alpha(2R*,3R*),5beta,6beta))-5-Methoxy-4-(2-methyl-3-(3-methyl-2-butenyl)oxiranyl)-1-oxaspiro(2.5)octan-6-ol carbamate	81969.8	152332	1.8584	0.894059	0.0211958	1.23248	up
neg_11809	Momordicin II	308388	597845	1.93861	0.955026	0.0441168	1.10368	up
neg_11818	(4E,7E,10Z,13E,16E,19E)-docosa-4,7,10,13,16,19-hexaenoic acid	2.21923e+07	9.5609e+06	0.43082	-1.21484	8.25419e-05	1.84948	down
neg_11826	Perindoprilat	581881	238294	0.409524	-1.28798	0.00890242	1.55168	down
neg_11827	Ophiopogonin C'	213496	118539	0.555226	-0.848853	0.0176735	1.36921	down
neg_11842	Calcitroic acid	1.01212e+06	575214	0.568328	-0.815204	0.00113949	1.68966	down
neg_11844	8-Oxodiacetoxyscirpenol	1.32394e+06	274489	0.207327	-2.27002	0.0244609	1.36496	down
neg_11846	b-D-Xylopyranosyl-(1->4)-a-L-rhamnopyranosyl-(1->2)-L-arabinose	1.98803e+07	3.19228e+06	0.160575	-2.63868	0.0148073	1.43531	down
neg_11866	DG(17:0/PGJ2/0:0)	46662.1	806634	17.2867	4.11159	0.0134258	1.43422	up
neg_11886	Galnon	204380	1.54736e+06	7.57099	2.92048	0.00206636	1.66343	up
neg_11887	triferuloyl spermidine	59976.3	415891	6.93425	2.79374	0.00871352	1.48927	up
neg_1191	5'-Deoxy-5'-fluorouridine	386939	125483	0.324297	-1.62461	0.000124641	1.88907	down
neg_11914	Hexadecanedioic acid mono-L-carnitine ester	3.03987e+06	557043	0.183246	-2.44815	0.00606992	1.47933	down
neg_11935	galactose lactate	458800	191436	0.417253	-1.26101	0.00199038	1.49751	down
neg_11938	3-Hydroxy-2-phenyl-N-(1-phenylpropyl)quinoline-4-carboxamide	2.10743e+07	3.84209e+06	0.182311	-2.45552	0.000383179	1.77039	down
neg_11939	Arctiopicrin	271862	27412.8	0.100833	-3.30996	0.00625158	1.53935	down
neg_11952	Janthitrem F	1.55262e+06	553006	0.356176	-1.48934	4.47201e-05	1.78121	down
neg_11960	Miltefosine	348311	118580	0.340444	-1.55451	0.0465751	1.18825	down
neg_11961	delta3,5-Deoxytigogenin	794142	499137	0.628524	-0.66996	0.00678317	1.46059	down
neg_1234	(3-Nitroamino)alanine	605202	411281	0.679575	-0.557294	0.0199685	1.33165	down
neg_1264	2-Propenoic acid, 2-methyl-, 7-oxabicyclo[4.1.0]hept-3-ylmethyl ester	442970	116540	0.263089	-1.92638	6.97901e-05	1.94445	down
neg_1274	CMP-5-N-acetyl-7-N-(D-alanyl)-legionaminic acid	29790.7	10132.4	0.34012	-1.55589	0.0178811	1.34463	down
neg_1275	Flths	1.13703e+06	640878	0.563643	-0.827146	0.0171187	1.25388	down
neg_1285	pelargonidin-3-O-rutinoside-5-O-beta-D-glucoside	28730.3	7397.51	0.257481	-1.95746	0.0177489	1.20634	down
neg_1286	Isorhamnetin 3-O-[a-L-rhamnopyranosyl-(1->3)-a-L-rhamnopyranosyl-(1->6)-b-D-glucopyranoside]	25434.3	7845.72	0.30847	-1.6968	0.0275349	1.1188	down
neg_1289	delphinidin 3-O-glucosyl-5-O-caffeoylglucoside	1.28286e+06	640844	0.499541	-1.00132	0.0026754	1.56005	down
neg_1290	Camelliatannin E	1.45766e+06	710702	0.487565	-1.03633	0.0384988	1.17448	down
neg_1292	L-Nicotianine	1.6012e+06	800107	0.499692	-1.00089	0.000455881	1.78522	down
neg_1300	DIBOA sulfate	1.10697e+06	333883	0.301619	-1.7292	0.000443963	1.77217	down
neg_1307	Aesculin	1.46899e+06	352782	0.240153	-2.05798	9.8484e-06	1.9815	down
neg_1315	Valrubicin	68711	16363	0.238142	-2.07011	0.00929946	1.27639	down
neg_1345	4-amino-3-hydroxybutanoyl-CoA	582710	222329	0.381543	-1.39008	0.00260604	1.4794	down
neg_1350	1,4-Dimethoxyglucobrassicin	203065	86369.6	0.425331	-1.23334	0.049894	1.10765	down
neg_1402	dTDP-4-oxo-5-C-methyl-L-rhamnose	125973	57717.6	0.458173	-1.12603	0.0310633	1.19414	down
neg_1403	3-oxocholest-4-en-26-oyl-CoA	11057.7	1982.44	0.179282	-2.4797	0.00521393	1.3105	down
neg_1409	Apigenin 7-di-O-xyloside	1.5509e+06	767170	0.494663	-1.01548	0.00922457	1.31075	down
neg_1444	(5Z,7Z,10Z,13Z,16Z,19Z)-4-hydroxydocosa-5,7,10,13,16,19-hexaenoyl-CoA	18367.9	2914.44	0.158671	-2.65589	0.0254024	1.26946	down
neg_1462	curcumin 4'-O-beta-D-gentiobiosyl 4''-O-beta-D-glucoside	217818	67453	0.309675	-1.69117	0.0286119	1.14893	down
neg_1473	3(S)-Hydroxy-4-methyl-pentanoyl-CoA	177562	100254	0.564613	-0.824665	0.0329262	1.19131	down
neg_1478	dTDP-4-amino-4,6-dideoxy-D-glucose	489882	208858	0.426343	-1.22991	0.0144754	1.27612	down
neg_1490	2,6,7-Trihydroxy-9-methylxanthen-3-one	818579	423969	0.517933	-0.949163	0.0234229	1.16907	down
neg_1502	2-(2-Furanyl)-3-piperidinol	2.88206e+06	1.70381e+06	0.591177	-0.758338	0.0208674	1.28038	down
neg_1507	Pelargonidin 3-O-[b-D-Glucopyranosyl-(1->2)-[4-hydroxy-3-methoxy-(E)-cinnamoyl-(->6)]-b-D-glucopyranoside] 5-O-(6-O-malonyl-b-D-glucopyranoside)	353569	97283.3	0.275146	-1.86173	0.0236261	1.23157	down
neg_1527	Tinctormine	1.28119e+06	436156	0.340431	-1.55457	0.0042867	1.55379	down
neg_1550	3-trans,5-cis-Octadienoyl-CoA	605655	249721	0.412315	-1.27818	0.00419047	1.47502	down
neg_1564	Isonicotinoyl-NAD adduct	45473.5	27165.8	0.597397	-0.743238	0.0386199	1.1741	down
neg_1580	4-Mercapto-ethyl-pyridine	901547	2.2417e+06	2.4865	1.31412	0.00926369	1.32126	up
neg_1581	3-(2-propenoic acid)-o-benzoquinone	2.68991e+06	6.69649e+06	2.48948	1.31585	0.0100537	1.29992	up
neg_1590	Nicousamide Pyrotinib Maleate	30928.5	6102.81	0.19732	-2.34139	0.0116181	1.16859	down
neg_1610	Quercetin 3-(6''-sinapoylsophorotrioside)	179192	85200.2	0.475469	-1.07258	0.0373994	1.01816	down
neg_1611	4,7-Didehydroneophysalin B	292305	102703	0.351356	-1.50899	0.000109321	1.84573	down
neg_1612	Dihydro-2-methyl-3(2H)-furanthione	181248	103000	0.568284	-0.815316	0.0440573	1.14301	down
neg_1620	Isorhamnetin 3-O-[4-Hydroxy-E-cinnamoyl-(->6)-b-D-glucopyranosyl-(1->2)-a-L-rhamnopyranoside]	3.32082e+06	1.04754e+06	0.315446	-1.66453	0.000393037	1.77095	down
neg_1621	4'-O-Methylepicatechin 7-O-glucuronide	328661	21329.3	0.0648975	-3.94569	0.00861839	1.39294	down
neg_1636	CMP-2-aminoethylphosphonate	1.35399e+06	526638	0.388952	-1.36234	1.69302e-05	1.89714	down
neg_1639	Delphinidin 3-glucoside 5-(6''-malonylglucoside)	342929	93971.7	0.274026	-1.86761	0.000114368	1.97093	down
neg_1646	Uridine, 2'-deoxy-2'-fluoro-2'-methyl-, (2'R)-	710801	1.2548e+06	1.76534	0.819942	0.0175422	1.30619	up
neg_1655	Phenazopyridine	606714	261785	0.43148	-1.21263	7.85985e-05	1.8442	down
neg_1660	(±)-2-Methylthiazolidine	7018.5	2964.6	0.422398	-1.24333	0.032931	1.20417	down
neg_1662	CDP-DG(20:2(11Z,14Z)/LTE4)	6.8022e+06	17670.9	0.00259783	-8.58848	0.0138433	1.50838	down
neg_1668	6-Acetyl-2,2-dimethyl-2H-1-benzopyran	1.20429e+06	202962	0.168533	-2.56889	2.92321e-05	1.99723	down
neg_1670	L-gamma-Glutamyl-S-allylthio-L-cysteine	556050	972733	1.74936	0.80683	0.0334003	1.06989	up
neg_1679	Daidzein 7-glucuronide-4'-sulfate	18207.5	122850	6.74722	2.75429	0.0167124	1.29566	up
neg_1682	3',4'-Anhydrovinblastine	109643	296964	2.70848	1.43748	0.0234586	1.28948	up
neg_1712	DG(16:0/18:3(9Z,12Z,15Z)/0:0)	432180	874097	2.02253	1.01616	0.0130892	1.21113	up
neg_1789	Vadocaine	2.22623e+06	6.02629e+06	2.70695	1.43667	0.0307936	1.19948	up
neg_1800	Paramethasone	628684	404734	0.64378	-0.63536	0.0193109	1.34674	down
neg_1803	Flavin mononucleotide	78249.2	234148	2.99234	1.58128	0.0099697	1.24531	up
neg_1805	Menahydroquinone-4	4.37332e+07	1.65867e+07	0.379271	-1.3987	0.0328104	1.31327	down
neg_1818	Leucomycin	288241	548711	1.90365	0.928772	0.0128037	1.28089	up
neg_1837	(2S,3S)-3-[[3,5-Bis(trifluoromethyl)phenyl]methoxy]-2-phenylpiperidine	87189.5	47517.2	0.544987	-0.875706	0.0313344	1.30471	down
neg_1855	LysoPE(0:0/22:6(4Z,7Z,10Z,13Z,16Z,19Z))	129837	38761.2	0.298538	-1.74402	0.00122773	1.73176	down
neg_1869	hydroxytetradecenoylcarnitine	149744	46229.8	0.308725	-1.69561	2.16615e-05	1.67186	down
neg_1871	(1R)-3-[(E)-2-[(1R,7Ar)-1-[(E,2R,5R)-5,6-dimethylhept-3-en-2-yl]-7a-methyl-1,2,3,5,6,7-hexahydroinden-4-yl]ethenyl]-4-methylcyclohex-3-en-1-ol	489624	1.02301e+06	2.08938	1.06307	0.0193079	1.23606	up
neg_1892	DG(10:0/18:1(12Z)-2OH(9,10)/0:0)	473382	852102	1.80003	0.84802	0.0269313	1.11333	up
neg_1928	2,5-octadienoylglycine	30096.9	67670.3	2.24842	1.16891	0.0391867	1.12498	up
neg_1960	9,10,13-TriHOME	1.97974e+06	449771	0.227186	-2.13805	0.0066974	1.54588	down
neg_1969	Dodecenoylcarnitine	280107	162453	0.579969	-0.785953	0.0029014	1.5584	down
neg_1998	N-Nervonoyl Arginine	1.94266e+06	7.05415e+06	3.63119	1.86044	0.00177601	1.58097	up
neg_2001	PA(10:0/22:6(4Z,7Z,11E,13Z,15E,19Z)-2OH(10S,17))	313445	1.36574e+06	4.3572	2.1234	0.0037012	1.54281	up
neg_2008	DG(12:0/22:6(5Z,7Z,10Z,13Z,16Z,19Z)-OH(4)/0:0)	808162	1.90726e+06	2.36	1.23878	0.0096278	1.40565	up
neg_2023	dTDP-5-dimethyl-L-lyxose	608440	51741.2	0.0850392	-3.55573	0.0189043	1.42178	down
neg_2053	16-Oxopalmitate	1824.72	10671.9	5.84856	2.54808	0.0170649	1.26427	up
neg_2066	4,4-Dimethylcholesta-8,14,24-trienol	574203	1.60573e+06	2.79645	1.4836	0.0124333	1.34332	up
neg_2097	(9Z,11S,16S)-1-Acetoxy-9,17-octadecadiene-12,14-diyne-11,16-diol	1.73512e+06	1.27847e+06	0.736821	-0.440614	0.049929	1.20366	down
neg_2112	DG(15:0/0:0/18:3n6)	72925.2	162823	2.23274	1.15882	0.0148385	1.16692	up
neg_2120	11-Hydroxyyohimbine	4.62178e+06	800907	0.17329	-2.52874	0.0402098	1.24052	down
neg_2129	(S)-2-Biphenyl-4-yl-1-(1H-tetrazol-5-yl)ethylaminomethyl phosphonic acid	138094	1733.46	0.0125527	-6.31586	0.0123203	1.28802	down
neg_2167	Glycerol tribenzoate	155162	85632.5	0.551889	-0.857549	0.00714762	1.43744	down
neg_2181	Pteroside A	820666	351296	0.428062	-1.22411	0.00691644	1.4333	down
neg_2185	PA(20:3(8Z,11Z,14Z)-2OH(5,6)/10:0)	80551	239014	2.96724	1.56912	0.00535733	1.45433	up
neg_2194	DG(12:0/20:4(8Z,11Z,14Z,17Z)-2OH(5S,6R)/0:0)	258800	740313	2.86056	1.5163	0.0026446	1.49584	up
neg_2244	Parviflorin	276669	704334	2.54577	1.3481	0.00528813	1.39822	up
neg_2250	DG(20:5(7Z,9Z,11E,13E,17Z)-3OH(5,6,15)/17:0/0:0)	429987	850314	1.97753	0.983702	0.0231117	1.12685	up
neg_2258	1'-hydroxy-gamma-carotene	660554	1.58912e+06	2.40574	1.26648	0.00672695	1.43147	up
neg_2328	Coronin	2.44016e+06	8.39885e+06	3.44192	1.78321	0.00205709	1.59417	up
neg_2334	DG(13:0/PGF1alpha/0:0)	158587	436922	2.75509	1.4621	0.00313667	1.49814	up
neg_2335	PA(20:3(6,8,11)-OH(5)/12:0)	250208	1.33559e+06	5.33793	2.41628	0.00228868	1.6284	up
neg_2346	Isodesmosine	2490.76	11586.8	4.65189	2.21782	0.0220625	1.32268	up
neg_2359	6-Methyl-1'-(2-(5-methyl-2-phenyloxazol-4-yl)ethyl)spiro[benzo[d][1,3]oxazine-4,4'-piperidin]-2(1H)-one	60314	4733.23	0.0784764	-3.6716	0.000276496	1.9205	down
neg_2363	Pemetrexed	43046.7	3751.18	0.0871421	-3.52049	0.000884866	1.71917	down
neg_2369	Ubiquinol-6	455680	2.17346e+06	4.76972	2.2539	0.00147406	1.65877	up
neg_2370	Schidigerasaponin F2	24984.2	101033	4.04386	2.01573	0.00356618	1.60467	up
neg_2374	1-(3-Aminopropyl)-pyrrolinium	672196	437415	0.650725	-0.619881	0.0186234	1.33263	down
neg_2380	PA(12:0/20:4(5Z,8Z,11Z,14Z)-OH(20))	120432	1.16714e+06	9.69127	3.27669	0.00508754	1.54883	up
neg_2387	(2E,4E)-Octadeca-2,4-dienoylcarnitine	17556.9	63075.1	3.5926	1.84503	0.00552502	1.36902	up
neg_2420	fluvoxamino acid	1.87706e+06	453617	0.241664	-2.04893	0.00304628	1.20634	down
neg_2421	PG(a-13:0/20:3(6,8,11)-OH(5))	49329.1	106301	2.15493	1.10764	0.0324689	1.19573	up
neg_2439	PC(24:0/20:4(8Z,11Z,14Z,17Z)-2OH(5S,6R))	23267.3	74116.1	3.18542	1.67148	0.0103545	1.24886	up
neg_2457	Sesamolinol 4'-O-b-D-glucosyl (1->6)-O-b-D-glucoside	47244.5	11378.5	0.240844	-2.05383	0.00263795	1.4529	down
neg_2465	5-(10-Nonadecenyl)-1,3-benzenediol	90612.8	22151	0.244458	-2.03234	0.0116904	1.26268	down
neg_2466	DG(15:0/PGF1alpha/0:0)	87607.2	248313	2.83439	1.50304	0.0146808	1.39355	up
neg_2471	16beta-16-Hydroxy-3-oxo-1,12-oleanadien-28-oic acid	31018	4117.34	0.13274	-2.91332	0.0127166	1.24817	down
neg_2476	Piperoic acid	75100.3	135664	1.80644	0.853152	0.0189825	1.11556	up
neg_2489	DG(12:0/0:0/18:3(10,12,15)-OH(9))	5735.76	62877.6	10.9624	3.45449	0.0386722	1.15079	up
neg_2500	DG(14:0/16:0/0:0)	1.42001e+06	3.28366e+06	2.31242	1.2094	0.0240369	1.24427	up
neg_2501	DG(13:0/20:3(8Z,11Z,14Z)-2OH(5,6)/0:0)	158347	355275	2.24365	1.16585	0.0187681	1.27072	up
neg_2507	Dalargin	48865.7	146524	2.9985	1.58424	0.0193499	1.30308	up
neg_2537	4-Ethoxy-p-menth-1-ene	1.65517e+06	523570	0.316323	-1.66053	0.00961836	1.27203	down
neg_2756	PC(18:0/20:4(5Z,8Z,11Z,14Z)-OH(20))	66257.3	36557.6	0.551752	-0.857909	0.0106119	1.35478	down
neg_2758	PI(18:1(12Z)-2OH(9,10)/16:1(9Z))	1.90206e+06	4.3205e+06	2.27148	1.18363	0.0119295	1.15048	up
neg_2768	PS(22:1(13Z)/22:6(5Z,7Z,10Z,13Z,16Z,19Z)-OH(4))	20231.1	8252.25	0.407898	-1.29372	0.00856704	1.393	down
neg_2771	PS(22:5(7Z,10Z,13Z,16Z,19Z)/PGE1)	57681.2	24990	0.433243	-1.20675	0.00979188	1.40759	down
neg_278	BOX B	475005	217533	0.45796	-1.12671	0.0156752	1.4617	down
neg_2958	Kaempferol 3-O-feruloyl-caffeoyl-sophoroside 7-O-glucoside	14006.1	3774.37	0.26948	-1.89175	0.027134	1.27547	down
neg_2972	XANTHONE	601891	348968	0.579787	-0.786405	0.00221209	1.61465	down
neg_2983	Kaempferol 3-(2'''-(E)-caffeylsophoroside)-7-glucoside	91910.5	24100.2	0.262214	-1.93119	0.0004322	1.85043	down
neg_2984	Clomocycline	5.97318e+06	97983.2	0.0164039	-5.92982	0.032177	1.16766	down
neg_2985	4-Glutathionyl cyclophosphamide	281510	14913	0.0529749	-4.23855	0.0341814	1.16722	down
neg_2994	CDP-DG(a-15:0/PGE1)	580511	12493.1	0.0215208	-5.53813	0.00668549	1.6749	down
neg_3005	Osmaronin	953963	471228	0.493969	-1.01751	0.00136772	1.59252	down
neg_3013	11-Methoxynoryangonin	652439	1.1657e+06	1.78668	0.837281	0.018239	1.34022	up
neg_3014	Petunidin 3-(4'''-p-coumaroyl-rutinoside)	953016	317670	0.333331	-1.58497	0.00131685	1.67507	down
neg_3042	Cyanidin 3-(sinapoyl-xylosyl-glucosyl)-galactoside	109879	17051.9	0.155188	-2.68791	0.0025897	1.58764	down
neg_3044	Asp-Tyr-Met-Gly-Trp-Met-Asp-Phe-NH2	95108.7	7284.79	0.0765944	-3.70662	0.00246535	1.69304	down
neg_3052	Cyanidin 3-(caffeoyl-sophoroside) 5-glucoside	134928	44187.5	0.32749	-1.61048	0.0300025	1.09562	down
neg_3055	12-Methylpentadecanoyl-CoA	57156.9	14712.7	0.25741	-1.95786	0.0196928	1.38805	down
neg_3062	Kaempferide 3-[rhamnopyranosyl-(1->6)-glucoside] 7-rhamnoside	2.24802e+06	706897	0.314453	-1.66908	8.29228e-05	1.86471	down
neg_3073	Heneicosanoyl-CoA	18611.2	4844.35	0.260292	-1.9418	0.0224253	1.3685	down
neg_3080	MANNICH BASES	1.91161e+06	70200.8	0.0367235	-4.76715	3.49173e-05	2.05542	down
neg_3081	Alatanin 2	70024	29634.5	0.423205	-1.24057	0.0205693	1.35396	down
neg_3094	2-Thiopheneacrylic acid	353707	1.62222e+06	4.58633	2.19734	0.016559	1.36349	up
neg_3098	Gambiriin B3	37743.4	4372.37	0.115845	-3.10974	0.00770531	1.4905	down
neg_3121	3-hydroxyocta-2,5-dienoyl-CoA	52195.9	17108.3	0.327772	-1.60924	0.0168364	1.19661	down
neg_3131	Petunidin 3-O-[6-O-(4-O-(E)-caffeoyl-O-alpha-rhamnopyranosyl)-beta-glucopyranoside]-5-O-beta-glucopyranoside	142384	29279	0.205634	-2.28185	0.00791914	1.3248	down
neg_3134	Demissine	916486	37907.9	0.0413622	-4.59554	0.0486927	1.26728	down
neg_3135	4,5-Dimethylthiazole	50495	82603.1	1.63587	0.710056	0.0252874	1.22617	up
neg_3137	hydroxymethylcytosine	57098.6	107418	1.88127	0.911711	0.0169187	1.31938	up
neg_3139	S-(2-carboxypropyl)-Cysteamine	903266	1.8116e+06	2.00561	1.00404	0.0089244	1.40228	up
neg_3174	HMBOA dihexose	534085	134523	0.251875	-1.98922	0.00029205	1.84573	down
neg_3176	Trestatin B	328148	131930	0.402043	-1.31458	0.0479528	1.03021	down
neg_3178	Taribavirin	1.04732e+06	650161	0.620784	-0.687836	0.0134323	1.38109	down
neg_3196	Stachyoside A	182085	27089	0.148771	-2.74883	0.0397614	1.26809	down
neg_3200	Tricrocin	1.36031e+06	136004	0.0999803	-3.32221	0.000125635	1.89242	down
neg_3243	[(2R,5R)-5-(2-Amino-6-oxo-1H-purin-9-yl)-3,4-dihydroxyoxolan-2-yl]methyl dihydrogen phosphate	314434	133045	0.423126	-1.24084	3.03408e-05	1.82407	down
neg_3255	5-O-Caffeoylshikimic acid	985923	649836	0.659114	-0.6014	0.0112012	1.39178	down
neg_3277	L-Cystine	691265	284689	0.411837	-1.27985	0.0242654	1.32422	down
neg_3310	Maclurin 3-C-(6''-p-hydroxybenzoyl-glucoside)	18722.8	5355.25	0.286029	-1.80577	0.0348347	1.22421	down
neg_3322	Wyerol	2.03507e+06	829669	0.407687	-1.29447	0.000237424	1.80537	down
neg_3338	Glycyl-Arginine	101639	46349.2	0.45602	-1.13283	0.000346338	1.68835	down
neg_3347	isovitexin 2‚Ä≤‚Ä≤-O-rhamnoside	887959	325240	0.366278	-1.44899	0.00119094	1.67918	down
neg_3352	Cyanidin 7-(3-glucosyl-6-malonylglucoside) 4'-glucoside	193009	49564.2	0.256797	-1.9613	0.000706256	1.7739	down
neg_3367	3-Hydroxy-2-methylpyridine-5-carboxylate	477454	1.4606e+06	3.05915	1.61313	0.00206617	1.59215	up
neg_3371	Elsamitrucin	655684	93365.9	0.142395	-2.81203	0.000158285	1.96155	down
neg_3372	Licoagrone	1.35395e+07	786826	0.0581132	-4.10499	0.00576497	1.6191	down
neg_3374	18-Carboxy-dinor-LTE4	1.64871e+06	17006.3	0.0103149	-6.59912	0.0074651	1.59855	down
neg_3385	PIP(18:3(9Z,12Z,15Z)/5-iso PGF2VI)	86883.2	17127.7	0.197134	-2.34275	0.00110648	1.633	down
neg_3395	Rutaretin 9-rutinoside	78118.8	21001.8	0.268844	-1.89516	0.0069511	1.5207	down
neg_3398	1-Fluoro-3-(2-methylphenyl)uracil	106131	171531	1.61623	0.692633	0.0424815	1.17623	up
neg_3399	L-1-Pyrroline-3-hydroxy-5-carboxylate	118726	307155	2.58709	1.37133	0.00231851	1.60375	up
neg_3402	5-[[5-[[5-(Pyrrol-2-ylidenemethyl)pyrrol-2-ylidene]methyl]-1H-pyrrol-2-yl]methylidene]pyrrole-2-carboxylic acid	1.59379e+06	515317	0.323329	-1.62893	0.00012317	1.87566	down
neg_3404	Genipin 1-gentiobioside	86766.1	12566	0.144826	-2.7876	0.0119276	1.47161	down
neg_3409	Kaempferol 3-neohesperidoside-7-(2''-p-coumaryllaminaribioside)	60993.6	12166.2	0.199467	-2.32578	0.017026	1.31562	down
neg_3421	Epimedin B	808507	104875	0.129714	-2.9466	0.00249698	1.67526	down
neg_3431	Gluten exorphin A5	1.63813e+06	168423	0.102814	-3.28189	0.0111447	1.4198	down
neg_3439	PGP(18:3(9Z,12Z,15Z)/6 keto-PGF1alpha)	124512	19531.4	0.156864	-2.67241	0.0066154	1.51279	down
neg_3442	Quercetin 3-(6''-caffeoylsophorotrioside)	894587	231257	0.258506	-1.95173	0.0107067	1.23155	down
neg_3471	Pyridine N-oxide glucuronide	395725	931589	2.35413	1.2352	0.0223523	1.27111	up
neg_3499	2-Amino-4-hydroxy-6-pteridinecarboxylic acid	891096	601790	0.675337	-0.566321	0.0199296	1.1666	down
neg_3514	Betavulgaroside II	8.03242e+06	61051.6	0.00760065	-7.03966	0.00657012	1.62676	down
neg_3528	Premithramycin A3	559860	183234	0.327285	-1.61138	0.00558711	1.55389	down
neg_3551	Lyciumin C	281037	22427.9	0.079804	-3.6474	0.00974717	1.59969	down
neg_3572	3'-p-Hydroxy Paclitaxel	573769	126495	0.220462	-2.1814	0.000388786	1.77719	down
neg_3580	VX-702	923221	1.73487e+06	1.87915	0.91008	0.0249035	1.26879	up
neg_3582	Phloretin xylosyl-galactoside	175094	11481.3	0.0655723	-3.93077	0.0130115	1.41436	down
neg_3583	Adenosyl cobyrinate hexaamide	244930	7864.45	0.0321089	-4.96088	0.00822009	1.64835	down
neg_3596	Eptifibatide	245076	87555.6	0.357259	-1.48496	0.0055795	1.24278	down
neg_3616	Liriodendrin	1.22635e+06	138731	0.113125	-3.14401	0.000802203	1.88709	down
neg_3631	Premithramycin A3'	991486	382404	0.385688	-1.37449	0.00281166	1.57109	down
neg_3637	Cyclocalopin C1	989235	1.89237e+06	1.91297	0.935813	0.0239363	1.28844	up
neg_3641	Furaneol 4-(6-malonylglucoside)	792145	482645	0.609289	-0.714802	0.00760904	1.49146	down
neg_3643	2-(3-Mercaptopropyl)pentanedioic acid	339504	992636	2.92379	1.54784	0.00297491	1.55459	up
neg_3646	Dibenzo(b,f)thiepin-3-methanol, 5,5-dioxide	536948	1.34367e+06	2.50241	1.32332	0.00397682	1.52567	up
neg_3652	PA(2:0/PGF2alpha)	192915	16984.5	0.0880416	-3.50567	0.00103698	1.75282	down
neg_3664	Thioridazine	403649	193393	0.479112	-1.06157	0.00783433	1.46153	down
neg_3669	PIP(PGD2/18:3(6Z,9Z,12Z))	853153	35463	0.0415669	-4.58842	0.00100431	1.84905	down
neg_3670	Flocoumafen	62294.1	9069.17	0.145586	-2.78005	0.0160103	1.35144	down
neg_3692	6-Hydroxy-1H-indole-3-acetamide	380469	638686	1.67868	0.747326	0.0403829	1.17137	up
neg_3708	Defoslimod	6.05167e+06	4664.8	0.000770829	-10.3413	0.0123166	1.52384	down
neg_3713	URANTIDE	954056	124027	0.13	-2.94342	0.00432787	1.72445	down
neg_3724	PIP(PGD2/22:4(7Z,10Z,13Z,16Z))	203874	6713.15	0.0329278	-4.92455	0.000943277	1.89159	down
neg_3726	Acetyljujuboside B	413548	7610.63	0.0184032	-5.7639	0.011306	1.60198	down
neg_3768	Isosakuranetin 7-[arabinosyl-(1->6)-glucoside]	357525	191082	0.534458	-0.903852	0.00331005	1.55215	down
neg_3773	(8Z,11Z,14Z,17Z,20Z,23Z)-Hexacosahexaenoyl-CoA	31871.8	4751.94	0.149095	-2.74569	0.0481597	1.20913	down
neg_3777	Cassiaside	486167	938314	1.93002	0.948618	0.0179126	1.32835	up
neg_3778	3,5,7-Trihydroxy-4'-methoxy-8-prenylflavone 3-[rhamnosyl-(1->6)-galactoside] 7-galactoside	416794	217109	0.520902	-0.940915	0.0145532	1.33426	down
neg_3784	2'-(4-Hydroxyphenylacetyl)-6'-(4-hydroxy-3-methylbutanoyl)-phloroacetophenone 4'-[rhamnosyl-(1->2)-glucoside]	3.87939e+06	2.33403e+06	0.601649	-0.733005	0.00622923	1.45611	down
neg_3785	16alpha-Hydroxy DHEA 3-sulfate	1.12956e+06	45847.9	0.0405891	-4.62276	0.00770192	1.59507	down
neg_3789	(8R,8'R)-Secoisolariciresinol 9,9'-bis-[4-carboxy-3-hydroxy-3-methylbutanoyl-(->6)-glucoside]	259328	51288.4	0.197774	-2.33807	0.00320145	1.63222	down
neg_3798	PIP(5-iso PGF2VI/16:1(9Z))	3.28402e+06	38240.5	0.0116444	-6.42422	0.000130488	1.948	down
neg_3807	PA(18:4(6Z,9Z,12Z,15Z)/LTE4)	1.68921e+07	78370.5	0.00463948	-7.75182	0.00352923	1.69715	down
neg_3810	Bromelain	63908.7	8530.65	0.133482	-2.90529	0.00250916	1.72483	down
neg_3817	homocamptothecin	1.11875e+06	1.80023e+06	1.60914	0.68629	0.0351884	1.18123	up
neg_3821	hydroxytorsemide	1.32283e+06	483575	0.36556	-1.45182	0.00102271	1.72003	down
neg_3840	NPC	932303	25799.1	0.0276725	-5.1754	0.00403864	1.62986	down
neg_3841	Lablabsaponin I	305820	19247.6	0.0629377	-3.98993	0.0100112	1.58331	down
neg_3842	curcumin monoglucoside	43774.2	7785.64	0.177859	-2.49119	0.0359686	1.23585	down
neg_3852	(-)-Slaframine	73039.2	143936	1.97066	0.978681	0.0140613	1.25991	up
neg_3856	CDP-DG(22:6(4Z,7Z,11E,13Z,15E,19Z)-2OH(10S,17)/i-12:0)	221659	39157	0.176654	-2.501	0.00581787	1.60613	down
neg_3865	CDP-DG(PGE1/i-12:0)	374545	6844.58	0.0182744	-5.77403	0.0494152	1.20319	down
neg_3881	Trypanothione disulfide	1.02344e+06	400750	0.391573	-1.35265	5.53319e-05	1.89972	down
neg_3885	CDP-DG(22:6(5Z,7Z,10Z,13Z,16Z,19Z)-OH(4)/i-12:0)	136599	28377.5	0.207743	-2.26712	0.0144743	1.40912	down
neg_3887	Oxytocin	3.46151e+07	47037.5	0.00135887	-9.52338	0.0039987	1.6693	down
neg_3895	Tracheloside	1.7207e+06	62490.8	0.0363172	-4.7832	0.000282443	1.94913	down
neg_3897	Gluten exorphin B5	1.13662e+06	762122	0.670514	-0.576661	0.0163979	1.29079	down
neg_3902	13-Hydroxy-5'-O-methylmelledonal	1.00466e+06	33825.4	0.0336687	-4.89245	0.00361926	1.7452	down
neg_3903	CDP-DG(PGF1alpha/a-13:0)	847618	29405.2	0.0346915	-4.84927	0.00814987	1.54281	down
neg_3904	P-Cttlvc-T	417971	27487.3	0.0657637	-3.92656	0.00121578	1.8672	down
neg_3911	Cyclo(-D-Tyr-Arg-Gly-Asp-Cys(carboxymethyl)-OH) sulfoxide	2.1082e+06	784241	0.371995	-1.42665	0.000566441	1.77809	down
neg_3943	4'-Azidocytidine	360443	692764	1.92198	0.942594	0.021527	1.26926	up
neg_3970	N6-Acetyl-5S-hydroxy-L-lysine	888590	1.84227e+06	2.07326	1.0519	0.0287045	1.20833	up
neg_3974	(5alpha,8beta,9beta)-5,9-Epoxy-3,6-megastigmadien-8-ol	2.48445e+06	6.29015e+06	2.53181	1.34017	0.00601678	1.47933	up
neg_3983	Disialosyl galactosyl globoside	34994.8	7734.98	0.221032	-2.17767	0.00891428	1.47743	down
neg_3991	Aclacinomycin Y	3.29208e+06	463206	0.140703	-2.82927	0.0017404	1.77359	down
neg_4002	Maltopentaose	118291	54065.9	0.457058	-1.12955	0.0163311	1.34338	down
neg_4014	Allylpropyl sulfide	1967.74	7994.19	4.06263	2.02241	0.0315112	1.15066	up
neg_4018	Agamanone	1.32747e+06	895261	0.674414	-0.568294	0.0366182	1.22456	down
neg_4024	C-Telopeptide	1.80657e+07	477127	0.0264106	-5.24274	0.00541583	1.65614	down
neg_4026	Isovitexin 2''-(6'''-feruloylglucoside) 4'-glucoside	109374	47551.8	0.434765	-1.20169	0.00155079	1.6968	down
neg_4029	CDP-DG(20:4(5Z,8Z,11Z,13E)+=O(15)/i-12:0)	329392	42792.3	0.129913	-2.94438	0.00134812	1.80232	down
neg_4037	Cyclohexa-2,4-dienylmethanol	3202.39	12332.8	3.85114	1.94528	0.0023311	1.58299	up
neg_4039	5-L-Glutamyl-L-alanine	346744	668248	1.92721	0.94651	0.0143402	1.33081	up
neg_4040	Serylproline	188693	551502	2.92275	1.54733	0.0065512	1.49631	up
neg_4068	Asparaginylhistidine	6.12014e+06	218238	0.0356589	-4.80959	0.000460933	1.73375	down
neg_4071	Aldoxorubicin	1.96504e+06	148836	0.0757421	-3.72276	0.0243621	1.23874	down
neg_4076	3-Demethylsimmondsin 2'-(Z)-ferulate	128840	28618.1	0.222122	-2.17058	0.017351	1.35388	down
neg_4079	Morantel	1.62064e+06	4.20442e+06	2.5943	1.37534	0.0100755	1.43238	up
neg_4086	PIP(16:2(9Z,12Z)/PGD1)	333499	11212.5	0.0336207	-4.8945	0.00681529	1.56366	down
neg_4102	5-(3E-Pentenyl)tetrahydro-2-oxo-3-furancarboxylic acid	42844.1	100336	2.34189	1.22768	0.0133013	1.39419	up
neg_4109	Ret-P-man	120802	16388.9	0.135668	-2.88185	0.00161686	1.76316	down
neg_4110	Vapreotide	2.04785e+06	76268.1	0.037243	-4.74689	0.00347558	1.68896	down
neg_4112	IV2Fuc-nLc4Cer	128231	5643.93	0.0440138	-4.5059	0.0143011	1.48769	down
neg_4115	9-Hydroxymegastigma-4,6,7-trien-3-one	772228	2.00423e+06	2.59539	1.37595	0.00624078	1.48472	up
neg_4117	CMPF	149727	531725	3.5513	1.82835	0.0172877	1.35173	up
neg_4119	Eremopetasidione	770335	3.22689e+06	4.18895	2.06659	0.0201725	1.33159	up
neg_4127	CDP-DG(22:3(10Z,13Z,16Z)/PGE2)	283682	15509	0.0546703	-4.1931	0.00597601	1.70114	down
neg_4139	3-(5-Methyl-2-furanyl)butanal	720115	1.29359e+06	1.79636	0.845076	0.0342659	1.15136	up
neg_4159	6a-Hydrox-ypaclitaxel	1.36554e+06	451507	0.330643	-1.59665	0.00250709	1.69651	down
neg_4160	PIP(5-iso PGF2VI/18:3(6Z,9Z,12Z))	133133	29644.6	0.222668	-2.16703	0.000767863	1.77892	down
neg_4161	CDP-DG(i-19:0/PGE2)	1.24786e+06	28793.3	0.0230742	-5.43758	0.00989892	1.58952	down
neg_4162	CDP-DG(22:6(4Z,7Z,10Z,13Z,16Z,19Z)/PGF1alpha)	113774	13851.8	0.121749	-3.03802	0.0349649	1.29154	down
neg_4165	Sonchifolin	2.67407e+06	1.41547e+06	0.529332	-0.917756	0.0238112	1.27416	down
neg_4168	Blood group B type 1 tetrasaccharide	2.81308e+06	1.56792e+06	0.557367	-0.8433	0.00196394	1.64035	down
neg_4173	PIP(PGJ2/20:4(8Z,11Z,14Z,17Z))	245293	44701.3	0.182236	-2.45612	0.00117968	1.75285	down
neg_4178	CDP-DG(TXB2/16:1(9Z))	830210	38457.5	0.0463227	-4.43214	0.00757032	1.65042	down
neg_4196	PIP(5-iso PGF2VI/20:4(8Z,11Z,14Z,17Z))	386565	38859	0.100524	-3.31439	0.000318128	1.84735	down
neg_4210	PE(14:0/5-iso PGF2VI)	38213.3	75.5139	0.00197612	-8.98312	0.0230465	1.40807	down
neg_4211	Isovitexin 2''-O-(6'''-feruloyl)glucoside	1.29628e+07	6.27444e+06	0.484035	-1.04682	0.0024975	1.69122	down
neg_4217	Gazer	97206.8	15691.6	0.161425	-2.63106	0.00474315	1.57862	down
neg_4223	Suberohydroxamic Acid	57836.9	151913	2.62657	1.39318	0.00714294	1.46507	up
neg_4237	Loganoside	198067	110379	0.55728	-0.843525	0.0359541	1.22806	down
neg_4245	CDP-DG(18:3(6Z,9Z,12Z)/6 keto-PGF1alpha)	525339	24601.8	0.0468303	-4.41641	0.00903765	1.55777	down
neg_4250	Jasmonic acid	105205	269263	2.55941	1.35581	0.00829195	1.42363	up
neg_4253	Phaseolic acid	395166	912564	2.30932	1.20747	0.00790805	1.42533	up
neg_4255	3',4'-Dihydrodiol	565919	1.3834e+06	2.44451	1.28955	0.00407681	1.48801	up
neg_4261	Etamucine	2.13125e+06	554997	0.260409	-1.94115	0.000126712	1.95719	down
neg_4273	Specnuezhenide	2.9406e+06	1.65479e+06	0.562737	-0.829466	0.0045711	1.4955	down
neg_4277	L-Tyrosine, N-(2-(methoxycarbonyl)phenyl)-O-(2-(5-methyl-2-phenyl-4-oxazolyl)ethyl)-	333541	81004.4	0.242861	-2.04179	0.000731032	1.83989	down
neg_429	3,3',5-Triiodothyroacetic acid sulfate	271347	845313	3.11525	1.63935	0.00590582	1.42846	up
neg_4294	Vdavp	124518	31798.5	0.255372	-1.96933	0.00281781	1.64148	down
neg_4307	Aclacinomycin X	150687	63464.9	0.421172	-1.24752	0.00281269	1.70248	down
neg_4313	Dukunolide A	71670.2	17859	0.249183	-2.00472	0.00420565	1.58703	down
neg_4320	9-Hydroxybenzo[a]pyrene-4,5-oxide	4.263e+06	8.08329e+06	1.89615	0.923074	0.0280774	1.26008	up
neg_4330	Chiisanoside	1.57884e+06	496918	0.314736	-1.66779	0.00323562	1.62803	down
neg_4351	Carboxydextran	75972	29178.6	0.38407	-1.38056	0.0477314	1.25366	down
neg_4377	Globulin G	307374	75990	0.247224	-2.01611	0.0044229	1.67165	down
neg_4379	CDP-DG(PGJ2/i-12:0)	60391.9	19663.4	0.325597	-1.61884	0.0160574	1.40507	down
neg_4386	Stachyose	6.24163e+06	2.76487e+06	0.442972	-1.17471	0.00163445	1.63375	down
neg_4388	CDP-DG(LTE4/a-13:0)	420015	41282.6	0.0982884	-3.34683	0.0021763	1.79839	down
neg_4389	2,3-Dihydroxypropanamide	36903.1	67917.9	1.84044	0.88005	0.0348742	1.20795	up
neg_4390	2-Propenyl phenylacetate	105892	240512	2.27129	1.18351	0.0118805	1.26499	up
neg_4395	2-Phenylethyl beta-D-glucopyranoside	253911	528770	2.0825	1.05831	0.0114826	1.3944	up
neg_4403	6-(1-Hydroxyethyl)-2,2-dimethyl-2H-1-benzopyran	165495	308111	1.86176	0.896665	0.0209919	1.20488	up
neg_4412	Hexyl-agarose	821936	103354	0.125745	-2.99143	0.00191253	1.78021	down
neg_4413	Lorlatinib	1.36591e+06	74844.3	0.0547943	-4.18983	0.0156967	1.46063	down
neg_4421	(1-(2-(Methylsulfonamido)ethyl)piperidin-4-yl)methyl 5-fluoro-2-methoxy-1H-indole-3-carboxylate	5.79733e+06	143764	0.0247982	-5.33362	0.0397227	1.24324	down
neg_4449	Phenyl-agarose	1.09817e+06	527416	0.480268	-1.05809	0.0243691	1.26542	down
neg_4451	CDP-DG(20:3(5Z,8Z,11Z)/PGJ2)	677924	14331.9	0.0211408	-5.56383	0.00891799	1.59542	down
neg_4454	Demethyldecarbamoylnovobiocin	460131	14061.1	0.0305589	-5.03227	0.000177517	1.88879	down
neg_4456	N6-Acetyl-L-lysine	737608	1.17359e+06	1.59108	0.670004	0.0455063	1.09105	up
neg_4466	1-Hydroxycyclohexyl phenyl ketone	92390.2	286359	3.09945	1.63201	0.00242277	1.5027	up
neg_4471	CDP-DG(18:3(6Z,9Z,12Z)/PGF2alpha)	863032	56602.3	0.0655854	-3.93048	0.000793502	1.91013	down
neg_4475	alpha-Monofluoromethyl histidine	253342	154294	0.609033	-0.715408	0.00550383	1.47553	down
neg_4489	11-Hydroxyaclacinomycin X	1.02061e+06	214245	0.209919	-2.25209	0.00112634	1.83927	down
neg_4494	PGP(6 keto-PGF1alpha/18:1(11Z))	1.61976e+06	65244.4	0.0402802	-4.63379	0.00235434	1.74759	down
neg_4495	PIP(18:1(11Z)/PGJ2)	266487	18456.3	0.0692578	-3.85188	0.00616302	1.6586	down
neg_4497	PIP(20:2(11Z,14Z)/PGJ2)	2.31713e+06	41681.2	0.0179883	-5.7968	0.0151746	1.48712	down
neg_4498	N-Acetyl-Asp-Glu-Val-Asp-CHO	204406	86977	0.425511	-1.23273	0.0115916	1.51688	down
neg_4506	Agar	636728	336913	0.529132	-0.918301	0.00796952	1.25743	down
neg_4520	Chalcomoracin	1.15929e+06	749689	0.64668	-0.628876	0.0067998	1.5008	down
neg_4522	PIP(6 keto-PGF1alpha/16:1(9Z))	1.2345e+06	40832.1	0.0330757	-4.91808	0.000472746	1.93435	down
neg_4523	Rebaudioside D	173778	26208.7	0.150817	-2.72913	0.018279	1.47597	down
neg_4533	3-[10,15,20-Tris(3-hydroxyphenyl)-2,3,21,22,23,24-hexahydroporphyrin-5-yl]phenol	5.52544e+06	3.54962e+06	0.642414	-0.638425	0.010831	1.43426	down
neg_4541	Validamycin B	387091	65809.8	0.170011	-2.5563	0.00117999	1.79146	down
neg_4547	CDP-DG(22:6(4Z,7Z,10Z,13Z,16Z,19Z)/20:5(7Z,9Z,11E,13E,17Z)-3OH(5,6,15))	49550.8	14424.5	0.291105	-1.78039	0.0180517	1.3784	down
neg_4550	(2E,11Z)-5-[5-(Methylthio)-4-penten-2-ynyl]-2-furanacrolein	4.23372e+06	1.35124e+06	0.319162	-1.64764	0.00920103	1.46188	down
neg_4600	Volixibat	3.22727e+06	1.24067e+06	0.384432	-1.3792	0.00336215	1.61354	down
neg_4605	Rutalinium	623141	1.05819e+06	1.69815	0.763965	0.0286088	1.18204	up
neg_4608	Dapdiamide A	2.68986e+06	1.7589e+06	0.6539	-0.612858	0.0427986	1.24409	down
neg_4609	(8S)-8-Amino-7-oxononanoylcarnitine	4.35689e+06	1.43304e+06	0.328914	-1.60422	0.000699779	1.70978	down
neg_4614	Medinoside E	175152	74060.8	0.422837	-1.24183	0.0323209	1.30157	down
neg_4619	17-phenyl trinor Prostaglandin A2	868387	1.65402e+06	1.90471	0.929569	0.0188469	1.27306	up
neg_4631	6''-O-alpha-D-Galactopyranosylciceritol	741512	343575	0.463343	-1.10985	0.000230872	1.83302	down
neg_4643	Acacetin	550040	296112	0.538346	-0.893395	0.0102412	1.49592	down
neg_4648	Ranelic acid	3.04633e+06	990921	0.325283	-1.62023	0.00793856	1.49938	down
neg_4660	Myricanol 5-(6-galloylglucoside)	1.21552e+07	8.53711e+06	0.702344	-0.50975	0.0459382	1.24045	down
neg_4666	Biotripyrrin-b	8.4989e+06	111052	0.0130666	-6.25797	0.0078565	1.57612	down
neg_4671	Heliannuol B	196820	353325	1.79517	0.844119	0.0197279	1.17389	up
neg_4686	Protionamide	94367	173147	1.83483	0.875645	0.0432822	1.02432	up
neg_4688	Bufotenin	796132	1.45133e+06	1.82298	0.8663	0.047136	1.07715	up
neg_4690	AICA-riboside	160207	384525	2.40018	1.26314	0.008579	1.45653	up
neg_4692	Ethyl (S)-3-hydroxybutyrate glucoside	3.74736e+06	6.60929e+06	1.76372	0.81862	0.0233913	1.30122	up
neg_4733	Oxytocin 1-8	94324.9	37447.9	0.397009	-1.33276	0.0257234	1.26559	down
neg_4735	CDP-DG(16:0/PGF2alpha)	507037	19844.6	0.0391383	-4.67527	0.0121293	1.55969	down
neg_4738	Isoleucyl-Valine	254484	997757	3.9207	1.97111	0.000811281	1.69118	up
neg_4743	CDP-DG(16:1(9Z)/PGJ2)	45096	16223.1	0.359746	-1.47495	0.00330665	1.69807	down
neg_4747	Cyclo(Leu-Phe)	163706	92868.9	0.56729	-0.817842	0.00305543	1.50632	down
neg_4752	N'-Methoxy-4-[5-[4-(N'-methoxycarbamimidoyl)phenyl]furan-2-yl]benzenecarboximidamide	1.08666e+07	5.60139e+06	0.515468	-0.956046	0.000234086	1.68341	down
neg_4765	1-(3-Methyl-2-butenoyl)-6-apiosylglucose	1.11487e+06	609358	0.546571	-0.871519	0.00841853	1.50968	down
neg_4767	PIP(16:1(9Z)/5-iso PGF2VI)	1.01781e+06	55506.7	0.0545354	-4.19666	0.000219748	1.93771	down
neg_4768	PI(20:4(5Z,8Z,11Z,14Z)/TXB2)	222284	96531.8	0.434273	-1.20333	0.047375	1.19673	down
neg_4772	Mithramycin	149318	46231.1	0.309615	-1.69145	0.0228266	1.38291	down
neg_4780	Phytolaccoside F	87779	45110.5	0.51391	-0.960411	0.0251285	1.29116	down
neg_4784	Metribuzin	699383	1.40474e+06	2.00854	1.00615	0.0215424	1.26701	up
neg_479	Zinc dithionite	26304.3	227012	8.63024	3.1094	0.0140035	1.37012	up
neg_4809	Exatecan	2.55568e+06	880162	0.344394	-1.53787	0.00199665	1.7501	down
neg_4813	CDP-DG(i-12:0/PGD2)	255621	107821	0.421802	-1.24536	0.00696687	1.4998	down
neg_4814	PS(22:5(7Z,10Z,13Z,16Z,19Z)/LTE4)	200539	18692.7	0.0932121	-3.42334	0.00825445	1.5696	down
neg_4823	3-Tyr-octreotide	426237	56373.6	0.132259	-2.91856	0.00314614	1.77009	down
neg_4875	QYNAD	1.22283e+06	752233	0.615158	-0.700972	0.00715307	1.54926	down
neg_4886	Validamycin A	758301	47685.3	0.0628845	-3.99115	0.00420181	1.7332	down
neg_4891	5-Propynyluracil	8987.74	17113.5	1.90409	0.929101	0.0249042	1.3151	up
neg_4893	R-3-(Methylthio)-1-hexanol	62329.5	135004	2.16597	1.11501	0.0173456	1.30439	up
neg_4894	5-Hydroxy-p-mentha-6,8-dien-2-one	1.83697e+06	3.98892e+06	2.17147	1.11867	0.0149847	1.29892	up
neg_4904	Carcinine	387409	665498	1.71782	0.780576	0.0436885	1.14945	up
neg_4922	Heptylmalonic acid	44543.8	117784	2.64422	1.40284	0.0178977	1.35922	up
neg_4938	Cys-tyr-phe-gln-asn-cys-pro-arg	573012	25442.5	0.0444013	-4.49325	0.001805	1.83764	down
neg_4942	PPOH	1.5696e+06	4.1715e+06	2.65768	1.41017	0.00692243	1.4484	up
neg_4959	PI(PGE2/20:3(8Z,11Z,14Z))	165590	48048.7	0.290166	-1.78505	0.00408813	1.65089	down
neg_4969	N-Benzyladriamycin-14-valerate	2.28319e+06	323990	0.141902	-2.81703	0.0017798	1.73497	down
neg_4974	PIP(5-iso PGF2VI/16:0)	106706	48270.9	0.452371	-1.14442	0.0227539	1.29053	down
neg_4980	2H-Chromene	14849.3	5667.61	0.381674	-1.38959	0.0361364	1.1802	down
neg_4987	PIP(PGJ2/22:5(4Z,7Z,10Z,13Z,16Z))	143106	33244.7	0.232309	-2.10589	0.0278164	1.35147	down
neg_5048	Juvenile hormone III acid	1.9631e+06	4.58974e+06	2.33801	1.22528	0.00497409	1.49392	up
neg_5065	19-Benzyl-7-hydroxy-7,9,16,17-tetramethyl-2,4,15-trioxa-20-azatetracyclo[11.8.0.01,18.014,16]henicosa-5,11-diene-3,8,21-trione	90516.9	39104.8	0.432017	-1.21084	0.00954559	1.50129	down
neg_5066	Vasopressin	84506.1	29975.6	0.354715	-1.49527	0.00790579	1.45583	down
neg_5068	D-Glucuronic acid 1-phosphate	6925.52	115909	16.7365	4.06492	0.00566116	1.59612	up
neg_5081	L-Acetopine	167432	399325	2.385	1.25399	0.0129544	1.2833	up
neg_5093	Phylanthoside	587585	313287	0.533177	-0.907315	0.00293521	1.60322	down
neg_5112	6'-Apiosyllotaustralin	197691	108730	0.549999	-0.862499	0.0106883	1.43697	down
neg_5126	CDP-DG(PGJ2/a-15:0)	124188	65297.5	0.525793	-0.927433	0.0495427	1.11926	down
neg_5129	4-Amino-4-deoxyarabinose	1.01045e+07	1.97746e+07	1.95702	0.968658	0.0104877	1.31914	up
neg_5147	Piperacillin	76229.4	32048.1	0.420416	-1.25011	0.0346836	1.1224	down
neg_5160	PIP(PGJ2/22:5(7Z,10Z,13Z,16Z,19Z))	192415	61315	0.31866	-1.64991	0.0132378	1.49375	down
neg_5189	Mulberrofuran T	9.65695e+06	5.01383e+06	0.519194	-0.945654	0.00154328	1.64374	down
neg_5191	(1R,4S,7S,10R,13R,16S)-13-(1H-Indol-3-ylmethyl)-4-(2-methylpropyl)-7-(2-methylsulfanylethyl)-16-(phenylmethyl)-3,6,9,12,15,18,20-heptazabicyclo[8.8.4]docosane-2,5,8,11,14,17,21-heptone	2.0611e+06	1.1718e+06	0.568531	-0.81469	0.0131802	1.42423	down
neg_5212	9,10-DiHODE	1.28717e+06	2.09745e+06	1.6295	0.704431	0.0334534	1.13487	up
neg_5213	3-Hydroxypyridine sulfate	1.21369e+07	2.43329e+06	0.200487	-2.31842	0.00118521	1.59835	down
neg_525	Carbamothioic acid, diethyl-	787900	168579	0.21396	-2.22458	0.00150451	1.81225	down
neg_5250	Olsalazine	1.19923e+06	487406	0.406433	-1.29891	0.0380413	1.21742	down
neg_5261	Tomatoside A	2.20577e+06	637333	0.288939	-1.79116	0.00216497	1.70435	down
neg_527	4-hydroxybenzoate	183871	112523	0.611969	-0.708469	0.01057	1.42607	down
neg_5278	Glucal	105030	259476	2.4705	1.3048	0.00398781	1.46161	up
neg_5296	beta-Isorhodomycinone	345911	156303	0.45186	-1.14605	0.0101653	1.51944	down
neg_5305	Pyridoxamine 5'-phosphate	7.89475e+06	2.18882e+06	0.27725	-1.85074	0.00412267	1.53852	down
neg_5312	Lupex	1.42392e+07	9.15274e+06	0.642786	-0.637589	0.0163546	1.39908	down
neg_5319	PIP(TXB2/16:2(9Z,12Z))	868968	123131	0.141698	-2.8191	0.00735318	1.63471	down
neg_5334	CDP-DG(20:2(11Z,14Z)/6 keto-PGF1alpha)	1.37224e+06	25698.1	0.0187271	-5.73873	0.00269241	1.76301	down
neg_5336	HARMOL	13935.8	36297.5	2.60462	1.38107	0.00507531	1.45605	up
neg_5356	AB-MECA	529183	223776	0.422871	-1.24171	0.0374488	1.24917	down
neg_5358	Phenethyl 6-galloylglucoside	755627	134909	0.178539	-2.48569	0.000136825	1.98477	down
neg_5361	4-Deoxy-2,3-dihydromycosinol	1.18769e+06	2.03242e+06	1.71124	0.775042	0.0435994	1.03881	up
neg_5373	PIP(18:2(9Z,12Z)/PGE2)	3.39638e+06	191653	0.0564287	-4.14743	0.00338378	1.72402	down
neg_5374	PIP(16:2(9Z,12Z)/PGE2)	4.51941e+06	134253	0.0297058	-5.07311	0.00156358	1.84318	down
neg_5416	1-Hydroxyacorenone	680252	1.06346e+06	1.56333	0.644627	0.0386284	1.08071	up
neg_5442	Pseudoprotodioscin	980990	277206	0.282577	-1.82328	0.0202053	1.4777	down
neg_5481	PI(PGJ2/20:4(5Z,8Z,11Z,14Z))	722741	227754	0.315125	-1.666	0.00652478	1.58619	down
neg_5487	Ergocornine	154125	47479.9	0.30806	-1.69872	0.0236706	1.28538	down
neg_5500	Sophoraflavanone G	247916	89487.1	0.360957	-1.4701	0.0115997	1.45876	down
neg_5501	Rifapentine	386626	198036	0.512217	-0.965173	0.00169317	1.61832	down
neg_5505	2-[1-[2-[(4-Carbamimidoylbenzoyl)amino]-3-(4-hydroxyphenyl)propanoyl]piperidin-4-yl]oxyacetic acid	245433	62501.5	0.254658	-1.97337	0.0010551	1.84028	down
neg_5507	PIP(TXB2/20:4(5Z,8Z,11Z,14Z))	103946	46486.5	0.447217	-1.16095	0.0117803	1.49943	down
neg_5515	5,5-Dimethyl-2-phenylmorpholine	6970.04	24115.7	3.4599	1.79073	0.0172838	1.22147	up
neg_5525	[D-Lys3]-GHRP-6	285916	156908	0.548789	-0.865678	0.038413	1.34428	down
neg_5557	PE(LTE4/DiMe(13,5))	249293	129452	0.519274	-0.945432	0.0152302	1.39115	down
neg_5578	Methyl 7-epi-12-hydroxyjasmonate glucoside	745797	409560	0.549157	-0.864709	0.00780661	1.42762	down
neg_5586	2-[2-(4-Hydroxy-3-methoxyphenyl)ethyl]-5-octylfuran	309760	167947	0.542184	-0.883147	0.0301864	1.37675	down
neg_5618	PIP(PGF2alpha/18:3(6Z,9Z,12Z))	275338	60542.3	0.219883	-2.18519	0.0156105	1.51771	down
neg_5621	Endoxifen O-glucuronide	496933	15814.7	0.0318247	-4.97371	0.00419421	1.69375	down
neg_5623	(1alpha,4beta,5beta)-4-Hydroxy-7(11),10(14)-guaiadien-8-one	35927.7	252124	7.01754	2.81097	0.0110922	1.42282	up
neg_5650	Glucuronidated Sn-38	479266	928496	1.93733	0.95407	0.0323769	1.2228	up
neg_5652	CDP-DG(i-12:0/PGF1alpha)	46931.7	17162.6	0.365694	-1.45129	0.0201209	1.33043	down
neg_5655	Oxiracetam	83711.1	161145	1.92501	0.944867	0.0257299	1.30914	up
neg_5657	Pyrogallol-2-O-glucuronide	214558	82747.4	0.385664	-1.37459	0.033934	1.21139	down
neg_5679	Lafutidine	267337	66994.8	0.2506	-1.99654	0.00466868	1.66363	down
neg_5682	Prolyl-Serine	2.46623e+06	4.69521e+06	1.9038	0.928881	0.0319211	1.13605	up
neg_5699	6β-hydroxytestosterone	288514	879228	3.04744	1.6076	0.00154856	1.54674	up
neg_5709	N-Acetylpuromycin	2.83354e+06	1.45081e+06	0.512012	-0.965749	0.0011236	1.59095	down
neg_5731	3-(1,2,5,6-Tetrahydropyrid-4-yl)pyrrolo(3,2-b)pyrid-5-one	181215	377965	2.08572	1.06055	0.0366401	1.20183	up
neg_5744	3-(2-Hydroxy-1-methyl-2-nitrosohydrazino)-N-methyl-1-propanamine	65696.2	151919	2.31244	1.20942	0.0116872	1.34389	up
neg_5761	28-Glucosyl-30-methyl-3b,23-dihydroxy-12-oleanene-28,30-dioate 3-[arabinosyl-(1->3)-glucuronide]	4.12527e+06	1.58684e+06	0.384663	-1.37833	0.00110567	1.75181	down
neg_5773	Allosamidin	1.2297e+07	7.6524e+06	0.622299	-0.684321	0.00443834	1.58242	down
neg_5777	Digitoxigenin 3-[glucosyl-(1->6)-glucosyl-(1->4)-2,6-dideoxyribohexoside]	2.71414e+06	346623	0.12771	-2.96906	0.0018112	1.71687	down
neg_5782	Epioxylubimin	1.35414e+06	2.7961e+06	2.06485	1.04603	0.0128573	1.31136	up
neg_5794	Avermectin B1b	133664	45825.3	0.342839	-1.5444	0.0379472	1.28299	down
neg_5796	PIP(PGE2/20:4(8Z,11Z,14Z,17Z))	490731	37818.9	0.0770664	-3.69775	0.00768058	1.59417	down
neg_5803	Oxdralazine	265382	54317.1	0.204675	-2.28859	0.00324021	1.54372	down
neg_5809	4-Hydroxy-1H-indole-3-acetonitrile	48739.6	324616	6.6602	2.73557	0.049563	1.19385	up
neg_5829	CDP-DG(20:4(5Z,8Z,11Z,14Z)/PGJ2)	118394	50390.5	0.425617	-1.23237	0.00689303	1.51665	down
neg_5854	AMPHOTERICIN B METHYL ESTER	550423	30458.8	0.055337	-4.17561	0.0302917	1.407	down
neg_5859	Butirosina	2.05305e+06	1.31356e+06	0.639809	-0.644286	0.0294775	1.23055	down
neg_5894	PIP(PGF1alpha/16:2(9Z,12Z))	439125	214243	0.487885	-1.03539	0.0137256	1.58367	down
neg_5999	Scillipheosidin 3-[glucosyl-(1->2)-rhamnoside]	1.0962e+06	513082	0.468055	-1.09525	0.0313721	1.3158	down
neg_600	5-Iodo-2'-deoxyuridine triphosphate	9906.91	1821.29	0.18384	-2.44348	0.0066149	1.49311	down
neg_6003	Mabiogenin 3-[rhamnosyl-(1->6)-[glucosyl-(1->2)]-glucoside]	121568	261446	2.15061	1.10475	0.0238209	1.17653	up
neg_6005	CDP-DG(18:2(9Z,11Z)/PGF1alpha)	229472	34276.1	0.14937	-2.74304	0.0273121	1.30277	down
neg_6023	(3b,9R)-5-Megastigmene-3,9-diol 9-[apiosyl-(1->6)-glucoside]	298301	25824.3	0.0865714	-3.52997	0.00080172	1.90836	down
neg_6048	Kanamycin A	180358	77404.1	0.429168	-1.22038	0.010466	1.46883	down
neg_6055	4'-Hydroxy-5,5'-diisopropyl-2,2'-dimethyl-3,4-biphenylquinone	251326	534801	2.12792	1.08944	0.0148595	1.31465	up
neg_6074	Pentacarboxylporphyrin I	1.07755e+07	6.78941e+06	0.630081	-0.666392	0.00946168	1.47633	down
neg_6096	geldanamycin	1.19622e+06	809193	0.67646	-0.563924	0.0480226	1.21909	down
neg_6147	PG(PGF2alpha/18:0)	1.7729e+06	969107	0.546623	-0.871381	0.0310256	1.20559	down
neg_6157	2-(Ethylamino)-4,5-dihydroxybenzamide	13553.2	7147.8	0.527388	-0.923063	0.0269154	1.25031	down
neg_6168	(S)-Spinacine	1.10656e+06	602230	0.544238	-0.87769	0.00037133	1.72388	down
neg_6209	Chinenoside II	471369	72658.2	0.154143	-2.69766	0.0111206	1.54928	down
neg_6211	5-Hydroxy-1-methylhydantoin	196571	27868	0.14177	-2.81837	0.000495065	1.79592	down
neg_6215	gamma-Glutamylcysteine	2.49413e+06	913508	0.366264	-1.44904	0.000112091	1.56199	down
neg_6230	PIP(TXB2/20:2(11Z,14Z))	197587	44855.6	0.227017	-2.13913	0.0100242	1.55345	down
neg_6247	Nopalinic acid	293203	674545	2.30061	1.20202	0.015244	1.3646	up
neg_6250	(S)-3-(4-Methoxyphenyl)-N-((S)-1-((R)-2-methyloxiran-2-yl)-1-oxo-3-phenylpropan-2-yl)-2-((S)-2-(2-morpholinoacetamido)propanamido)propanamide	4.5802e+06	2.47291e+06	0.539913	-0.889202	0.00301144	1.62622	down
neg_6251	(3Z)-Phycoerythrobilin	5.6525e+06	1.84048e+06	0.325605	-1.61881	0.00119472	1.72751	down
neg_6258	4-Acetamido-2-aminobutanoic acid	18502.9	42778.5	2.31199	1.20914	0.0233217	1.25706	up
neg_6273	Ouabain	2.09986e+06	1.1655e+06	0.555037	-0.849345	0.00382602	1.61755	down
neg_6288	3-carboxy-4-methyl-5-pentyl-2-furanpropanoic acid	1.58394e+06	600846	0.379337	-1.39845	0.0036793	1.61319	down
neg_6322	Alamandine	659980	223578	0.338764	-1.56165	0.0147161	1.26622	down
neg_6335	(2S)-2-[[2-[(2S,3S)-2-[[(2R)-2-Amino-3-mercaptopropyl]amino]-3-methylpentoxy]-1-oxo-3-phenylpropyl]amino]-4-methylsulfonylbutanoic acid propan-2-yl ester	3.81851e+06	2.63432e+06	0.689882	-0.535578	0.0319432	1.19642	down
neg_6350	7-Hydroxycannabidiol	1.59475e+06	1.09695e+06	0.687849	-0.539836	0.0317219	1.26929	down
neg_6360	Dapta	502061	168824	0.336262	-1.57234	0.00776964	1.422	down
neg_6361	(2R,4S)-4-Carbamimidamido-3-acetamido-2-((1R,2R)-2-hydroxy-1-methoxy-3-(octanoyloxy)propyl)-3,4-dihydro-2H-pyran-6-carboxylic acid	96235	35230.5	0.366089	-1.44973	0.00113534	1.55911	down
neg_6369	Hydroxyisonobilin	3.08837e+06	428609	0.138782	-2.84911	0.0345146	1.17326	down
neg_6384	1-Deoxy-11beta-hydroxypentalenate	333596	229117	0.686812	-0.542013	0.0266462	1.29948	down
neg_6391	beta-Casomorphin (1-6)	244899	145460	0.593961	-0.751561	0.0190354	1.45756	down
neg_6435	25-Desacetyl rifapentine	492855	242104	0.491228	-1.02553	0.0286968	1.38404	down
neg_6480	Papa nonoate	16787	37228	2.21766	1.14904	0.0258077	1.25397	up
neg_6481	Nb-Methyltetrahydroharmol	373687	729576	1.95237	0.965227	0.0281756	1.22274	up
neg_6483	Pyridoxamine phosphate	5.5037e+06	2.30443e+06	0.418706	-1.25599	0.0032944	1.6137	down
neg_6493	PA(PGE2/19:2(10Z,13Z))	272085	146139	0.53711	-0.896711	0.0132635	1.44447	down
neg_6541	p-Cumic alcohol	8839.84	21181.7	2.39616	1.26073	0.019091	1.23982	up
neg_6547	Mammea B/BC cyclo E	928394	1.59111e+06	1.71383	0.777226	0.0305926	1.1344	up
neg_656	3-Propyl-1H-pyrazole	1.56279e+06	738837	0.472769	-1.08079	0.00148604	1.56331	down
neg_6561	13,14-dehydro-15-cyclohexyl Carbaprostacyclin	4.2642e+06	7.69712e+06	1.80506	0.852045	0.018865	1.26747	up
neg_6591	6-Thioinosine	739966	321243	0.434132	-1.20379	0.0360528	1.17986	down
neg_6640	PG(PGE2/20:3(5Z,8Z,11Z))	1.21461e+06	2.65067e+06	2.18233	1.12587	0.0162211	1.1664	up
neg_6645	PI(18:3(6Z,9Z,12Z)/PGF1alpha)	187626	98753.7	0.526332	-0.925956	0.00100558	1.73591	down
neg_6668	Glycinamide, glycyl-L-prolyl-	428681	1.40517e+06	3.27789	1.71277	0.0108475	1.47675	up
neg_6715	(Z)-2,4-Dihydroxy-6-(8-pentadecenyl)benzoic acid	9.54651e+06	1.87656e+07	1.9657	0.975043	0.0251039	1.20528	up
neg_6731	Chembl4513510	2.32425e+06	3.74468e+06	1.61113	0.688077	0.030421	1.12077	up
neg_6735	Postin	5.91661e+06	2.0392e+07	3.44656	1.78516	0.00396999	1.50167	up
neg_6746	21-Hydroxypregnenolone	2.82626e+06	7.88979e+06	2.7916	1.48109	0.00563824	1.44042	up
neg_6799	PA(PGF2alpha/14:0)	38667.1	169154	4.37463	2.12916	0.0325159	1.18456	up
neg_6811	Fidaxomicin	1.86393e+06	835358	0.44817	-1.15788	0.00664101	1.4638	down
neg_6812	12-Ketoporrigenin 3-[4'-(2''-glucosyl-3''-xylosyl)-glucosyl)-galactoside]	265867	66474	0.250027	-1.99984	0.00840604	1.58848	down
neg_6813	PIP(22:2(13Z,16Z)/PGJ2)	278035	100159	0.360237	-1.47298	0.0397864	1.19672	down
neg_6823	PA(2:0/22:5(4Z,7Z,10Z,13Z,19Z)-O(16,17))	5.88861e+06	3.81167e+06	0.647295	-0.627504	0.00511816	1.56294	down
neg_6827	PE(DiMe(11,3)/PGE2)	212007	774409	3.65276	1.86899	0.00203085	1.52234	up
neg_6831	PIP(20:1(11Z)/PGF2alpha)	2.15906e+06	729922	0.338074	-1.56459	0.0080563	1.57389	down
neg_6837	((2R,5R)-2-Benzyl-5-(prop-2-yn-1-yloxy)piperidin-1-yl)(4-(bis(4-fluorophenyl)(hydroxy)methyl)-2H-1,2,3-triazol-2-yl)methanone	2.04405e+06	1.36623e+06	0.668395	-0.581227	0.0070878	1.40617	down
neg_6839	PGP(22:4(7Z,10Z,13Z,16Z)/PGE1)	6.58877e+06	4.48217e+06	0.680274	-0.555811	0.0160896	1.34399	down
neg_6843	Quinupristin	2.87884e+06	1.99024e+06	0.691334	-0.532545	0.0223681	1.41135	down
neg_6873	PI(18:2(9Z,12Z)/PGJ2)	76342.1	138798	1.81811	0.862438	0.0439602	1.01435	up
neg_6879	PIP(20:0/6 keto-PGF1alpha)	351063	157360	0.44824	-1.15766	0.0379508	1.35094	down
neg_6911	PA(22:5(7Z,10Z,13Z,16Z,19Z)/PGF2alpha)	1.40013e+06	2.09895e+06	1.49912	0.584114	0.0412627	1.13279	up
neg_6917	Atipamezole	186749	368959	1.9757	0.982362	0.0161669	1.21476	up
neg_6923	Dexanabinol	6.47531e+06	2.06336e+07	3.1865	1.67197	0.0136461	1.3613	up
neg_6941	milbemycin beta3	1.09553e+07	2.72462e+07	2.48703	1.31443	0.00866722	1.40342	up
neg_6943	Salinomycin	199443	1.12106e+06	5.62094	2.49081	0.0112189	1.42644	up
neg_6951	Ethyl lysine	34323.6	18672.4	0.54401	-0.878296	0.00130487	1.61179	down
neg_6958	Gly-Pro-Gly-Arg-Ala-Phe	548797	169745	0.309305	-1.6929	0.000622316	1.81091	down
neg_6961	3-Aminoazetidin-2-one	16191.7	43287.6	2.67345	1.4187	0.020798	1.1122	up
neg_6992	PA(8:0/18:3(10,12,15)-OH(9))	1.07062e+06	599038	0.559527	-0.83772	0.00693617	1.49762	down
neg_6996	PA(PGJ2/22:0)	598408	1.19738e+06	2.00094	1.00068	0.0187701	1.2011	up
neg_7006	(8S,9R,10S,13S,14S)-10,13-Dimethyl-2,3,4,5,6,7,8,9,12,14,15,16-dodecahydro-1H-cyclopenta[a]phenanthrene-11,17-dione	34289.8	198208	5.78037	2.53116	0.0141626	1.338	up
neg_7013	Epijasminoside A	4.97168e+06	8.28783e+06	1.66701	0.737262	0.0402514	1.11069	up
neg_7027	Emideltide	34349.9	13926	0.405416	-1.30252	0.0372169	1.20503	down
neg_7029	Edrophonium	66385.5	231246	3.48339	1.80049	0.0139188	1.38238	up
neg_7032	2-Imidazolidinone, 4-hydroxy-1-(5-nitro-2-thiazolyl)-	231614	827381	3.57223	1.83683	0.00726831	1.42446	up
neg_7033	Theaspirane	3.44391e+06	1.08379e+07	3.14699	1.65397	0.00935898	1.42127	up
neg_7061	LysoPI(20:0/0:0)	677363	2.71291e+06	4.00511	2.00184	0.0293422	1.1983	up
neg_7066	PI(6 keto-PGF1alpha/18:3(6Z,9Z,12Z))	398561	249285	0.625463	-0.677004	0.0221039	1.38876	down
neg_7067	PI(22:5(4Z,7Z,10Z,13Z,16Z)/6 keto-PGF1alpha)	3.24804e+06	1.5748e+06	0.484846	-1.0444	5.13998e-05	1.79237	down
neg_7073	PI(PGE1/18:3(6Z,9Z,12Z))	139519	72775.6	0.521618	-0.938934	0.00239346	1.62569	down
neg_7105	Celanide	2.17965e+06	1.14655e+06	0.526023	-0.926802	0.0121126	1.35484	down
neg_7113	21-hydroxypregnenolone	1.67359e+06	3.17069e+06	1.89454	0.921849	0.0406517	1.0996	up
neg_7118	N,N-Dihexyl-2-(4-fluorophenyl)indole-3-acetamide	319439	585666	1.83342	0.874537	0.0192933	1.09944	up
neg_712	Grevilline D	5.82944e+06	1.84633e+07	3.16725	1.66323	0.00204381	1.53314	up
neg_7124	PI(TXB2/22:2(13Z,16Z))	1.23054e+06	2.73868e+06	2.2256	1.1542	0.0283312	1.10436	up
neg_7144	D-Urobilin	580895	322595	0.555341	-0.848553	0.00336924	1.58964	down
neg_716	Wharangin	2.69392e+06	6.99063e+06	2.59497	1.37572	0.00350882	1.46179	up
neg_7170	(1R,3S,5Z)-5-[(2Z)-2-[(1R,3Ar,7aS)-1-[(2S)-1-[3-(2-hydroxypropan-2-yl)phenoxy]propan-2-yl]-7a-methyl-2,3,3a,5,6,7-hexahydro-1H-inden-4-ylidene]ethylidene]-4-methylidenecyclohexane-1,3-diol	1.66026e+07	4.47612e+07	2.69604	1.43084	0.00232345	1.57062	up
neg_7178	PG(i-19:0/PGF1alpha)	1.3948e+06	6.91021e+06	4.95426	2.30867	0.000751961	1.6975	up
neg_7180	Cortivazol	155550	31063.1	0.199698	-2.32411	0.0069665	1.59232	down
neg_7186	6-Methyl-5,6-dihydro-4H-1,3-thiazin-2-amine	3431.05	12517.7	3.64837	1.86725	0.029836	1.27839	up
neg_7206	Colistin	279156	1.18188e+06	4.23375	2.08194	0.0405664	1.18404	up
neg_7217	Dehydroepiandrosterone	667412	1.5626e+06	2.34128	1.2273	0.0329912	1.18446	up
neg_7238	Cepharanthine	587246	306198	0.521413	-0.939501	0.000191273	1.83362	down
neg_7261	(1R,7S,13S,15S)-2,15-Dihydroxy-7-methyl-6-oxabicyclo[11.3.0]hexadeca-3,11-dien-5-one	296236	171093	0.577557	-0.791964	0.0288765	1.25508	down
neg_7269	Apramycin	2.2249e+07	6.33767e+06	0.284852	-1.81172	0.000409565	1.75591	down
neg_7277	Corchoroside B	4.34174e+06	8.2504e+06	1.90025	0.926189	0.0242887	1.20215	up
neg_729	3-Oxalomalic acid	441383	731363	1.65698	0.728557	0.0400451	1.19947	up
neg_7297	Elenaic acid	25275.6	9219.88	0.364773	-1.45493	0.0225779	1.38649	down
neg_731	(E)-5-(Quinoxalin-6-ylmethylene)thiazolidine-2,4-dione	8.32336e+06	3.67524e+06	0.441558	-1.17933	0.000211851	1.60825	down
neg_7314	PG(PGF1alpha/18:0)	502985	1.55648e+06	3.09449	1.6297	0.00498381	1.41655	up
neg_7324	Proliferin	24793.2	83028.8	3.34885	1.74366	0.00234742	1.47097	up
neg_7339	Eliglustat	540349	1.19953e+06	2.21992	1.15051	0.00757891	1.38154	up
neg_7343	N-Arachidonoyl Glutamine	1.40707e+07	6.061e+07	4.30752	2.10686	0.0018515	1.57432	up
neg_7354	PG(20:4(5Z,8Z,11Z,14Z)-OH(20)/20:2(11Z,14Z))	281462	2.4101e+06	8.56279	3.09808	0.00277206	1.56202	up
neg_7356	PG(20:5(7Z,9Z,11E,13E,17Z)-3OH(5,6,15)/20:3(5Z,8Z,11Z))	411621	2.28954e+06	5.56224	2.47567	0.00116541	1.66319	up
neg_7360	Lilopristone	128729	399399	3.10265	1.6335	0.00737564	1.36962	up
neg_7365	PA(22:6(5Z,8E,10Z,13Z,15E,19Z)-2OH(7S, 17S)/22:2(13Z,16Z))	64135.1	171167	2.66885	1.41622	0.00761001	1.29082	up
neg_7379	PI(16:0/PGF1alpha)	369788	1.18403e+06	3.20191	1.67893	0.00119396	1.58422	up
neg_740	Luteolin 3'-(3''-acetylglucuronide)	3.37877e+06	6.84446e+06	2.02573	1.01844	0.046951	1.0005	up
neg_7402	Tyr-Gly-Gly-Trp-Leu	1.15891e+06	706685	0.609785	-0.713628	0.0419715	1.21211	down
neg_742	cyclic GMP-AMP	1.61298e+06	3.08837e+06	1.9147	0.937115	0.0229291	1.19987	up
neg_7451	PA(21:0/TXB2)	178494	341770	1.91474	0.937149	0.0184525	1.34178	up
neg_7456	N2-Methyl-L-arginine	17923.6	32107.1	1.79134	0.841036	0.0454671	1.02332	up
neg_7467	Prednisone	1.27691e+06	3.05672e+06	2.39383	1.25932	0.0156189	1.3552	up
neg_7480	PG(PGF1alpha/20:3(8Z,11Z,14Z))	111932	237289	2.11995	1.08403	0.0307251	1.035	up
neg_7483	PIP(16:0/PGF1alpha)	299182	44738.1	0.149535	-2.74145	0.00220903	1.58244	down
neg_7498	PA(21:0/PGE2)	2.44471e+06	1.632e+07	6.67564	2.73891	0.00801835	1.42321	up
neg_7500	PS(22:0/20:4(8Z,11Z,14Z,17Z))	185012	85149.4	0.460237	-1.11955	0.00433955	1.38691	down
neg_7501	PI(PGE2/18:1(11Z))	229867	116028	0.504762	-0.986324	0.0162228	1.49516	down
neg_7509	1-Hexanol arabinosylglucoside	2.30687e+06	5.22327e+06	2.26422	1.17902	0.0130286	1.32371	up
neg_7514	SM(d19:1/5-iso PGF2VI)	226105	841153	3.72019	1.89538	0.00268472	1.51605	up
neg_7558	Carindone	4.40636e+06	3.14559e+06	0.713875	-0.486257	0.0462147	1.18465	down
neg_756	4-Amino-1-[(2S,4S)-2-(hydroxymethyl)-1,3-oxathiolan-4-yl]pyrimidin-2-one	623044	401000	0.643615	-0.635731	0.00597095	1.57386	down
neg_757	Apigenidin	984467	417113	0.423695	-1.2389	2.74848e-05	1.84359	down
neg_7570	PC(P-16:0/LTE4)	576067	199706	0.346671	-1.52836	0.0211645	1.34333	down
neg_7571	PE(DiMe(13,5)/TXB2)	134446	46336.8	0.344649	-1.5368	0.00567338	1.46112	down
neg_7584	Primary fluorescent chlorophyll catabolite	618679	322083	0.520597	-0.941761	0.00419723	1.5086	down
neg_7586	PG(20:5(7Z,9Z,11E,13E,17Z)-3OH(5,6,15)/20:1(11Z))	503432	992522	1.97151	0.979302	0.0109388	1.27917	up
neg_7588	Doramectin	91946.2	206018	2.24063	1.16391	0.0345902	1.11148	up
neg_7591	(8S,9R,10R,13S,14S)-10,13-Dimethyl-4,5,6,7,8,9,12,14,15,16-decahydrocyclopenta[a]phenanthrene-3,11,17-trione	220823	136042	0.616069	-0.698836	0.0428165	1.22653	down
neg_7598	(R)-1-O-[b-D-Glucopyranosyl-(1->6)-b-D-glucopyranoside]-1,3-octanediol	6.41751e+06	3.53925e+06	0.551499	-0.85857	0.00290739	1.52821	down
neg_7602	PA(6 keto-PGF1alpha/18:1(11Z))	295675	110522	0.373794	-1.41968	0.0156301	1.4322	down
neg_7604	MG(20:5(5Z,8Z,11Z,14Z,16E)-OH(18R)/0:0/0:0)	95354.8	180220	1.88999	0.918378	0.0303585	1.01928	up
neg_7625	PGP(22:5(7Z,10Z,13Z,16Z,19Z)/20:4(6Z,8E,10E,14Z)-2OH(5S,12R))	420929	183417	0.435745	-1.19844	0.0062615	1.60265	down
neg_7626	PIP(PGE1/20:3(8Z,11Z,14Z))	381841	152681	0.399854	-1.32245	0.00797726	1.45044	down
neg_7628	4-Hydroxy-5-phenyltetrahydro-1,3-oxazin-2-one	10913.3	94936.1	8.6991	3.12087	0.0398816	1.22158	up
neg_7639	PG(LTE4/18:3(6Z,9Z,12Z))	245325	100198	0.40843	-1.29184	0.00891979	1.51638	down
neg_7641	hydroxypropyl cyclodextrin	692417	338469	0.488822	-1.03262	0.0207243	1.23411	down
neg_7646	(2S,3R)-2-Acetamido-3-hydroxy-4-methylpentanoate	3.78052e+06	1.94955e+06	0.515683	-0.955443	0.0120962	1.47648	down
neg_7651	PIP(20:2(11Z,14Z)/TXB2)	331124	149314	0.450932	-1.14902	0.0142241	1.32987	down
neg_7666	PGP(22:5(4Z,7Z,10Z,13Z,16Z)/22:6(5Z,7Z,10Z,13Z,16Z,19Z)-OH(4))	1.72717e+06	1.10938e+06	0.64231	-0.638657	0.0309531	1.33538	down
neg_7668	PIP(20:4(5Z,8Z,11Z,14Z)/6 keto-PGF1alpha)	292201	111576	0.381847	-1.38893	0.000802902	1.74944	down
neg_7681	PS(LTE4/18:2(9Z,12Z))	1.31481e+08	7.64046e+07	0.581106	-0.783127	0.0394281	1.31337	down
neg_7689	(17alpha,23S)-17,23-Epoxy-29-hydroxy-27-norlanosta-1,8-diene-3,15,24-trione	5.9555e+06	1.04739e+07	1.75869	0.814504	0.0177908	1.23089	up
neg_7691	Fludrocortisone acetate	100825	212325	2.10587	1.07442	0.0153361	1.27576	up
neg_7704	PI(PGE1/16:1(9Z))	3.14861e+06	1.83033e+06	0.581314	-0.78261	0.0133926	1.46593	down
neg_7711	Deoxyspergualin	1.42189e+06	2.25147e+06	1.58343	0.663057	0.0386305	1.00938	up
neg_7723	Phytocassane E	161958	314580	1.94235	0.957802	0.0400926	1.13707	up
neg_7728	7,8-Dihydrovomifoliol 9-[apiosyl-(1->6)-glucoside]	1.34618e+06	578264	0.42956	-1.21907	0.0100999	1.42635	down
neg_7730	Glycylserylprolylmethionylphenylalanylvalinamide	3.26172e+06	1.50373e+06	0.461023	-1.11709	0.000370695	1.71762	down
neg_777	5-Sulfoxymethylfurfural	1.63434e+06	855579	0.523501	-0.933736	0.00248309	1.54846	down
neg_7770	Galactosylhydroxylysine	1.55722e+06	580323	0.372667	-1.42404	0.0122538	1.47403	down
neg_7799	Lubiprostone	480111	121722	0.253528	-1.97978	0.00506559	1.09057	down
neg_7807	L-alpha-Amino-1H-pyrrole-1-hexanoic acid	5113.06	33658	6.58275	2.71869	0.00250376	1.54595	up
neg_7811	16-a-Hydroxypregnenolone	1.89915e+06	339344	0.178682	-2.48453	0.00227079	1.64779	down
neg_7826	Polyporenic acid C	2.19341e+06	9.67509e+06	4.41097	2.1411	0.00849428	1.46635	up
neg_787	4-hydroxyoctanedioyl-CoA	800110	397169	0.496393	-1.01045	0.00396811	1.50614	down
neg_7880	9-Pentadecene-12,14-diyne-1,11-diol	559102	1.1838e+06	2.11733	1.08224	0.0179476	1.36493	up
neg_7898	PI(PGF1alpha/16:2(9Z,12Z))	49641.7	194814	3.9244	1.97247	0.0138253	1.27896	up
neg_7904	MITOGUAZONE	6725.36	3056.04	0.454405	-1.13795	0.0483283	1.07177	down
neg_7919	2-Methoxyestrone 3-glucuronide	494177	267541	0.541387	-0.885267	0.0176934	1.43834	down
neg_7932	Tragopogonsaponin K	6.80896e+07	3.62816e+07	0.532851	-0.908196	0.0215573	1.40083	down
neg_7933	PGP(20:2(11Z,14Z)/22:6(4Z,7Z,11E,13Z,15E,19Z)-2OH(10S,17))	626197	328951	0.525316	-0.928743	0.00572736	1.55826	down
neg_7936	Butanoyl (2S)-2-amino-5-(diaminomethylideneamino)pentanoate	130815	59504	0.454872	-1.13647	0.00729821	1.26294	down
neg_7937	Monacolin J acid	8.56962e+06	2.23323e+07	2.60598	1.38183	0.0159573	1.33125	up
neg_7960	26-(2-Glucosyl-6-acetylglucosyl]-1,3,11,22-tetrahydroxyergosta-5,24-dien-26-oate	1.64114e+06	813237	0.495531	-1.01295	0.000958667	1.63037	down
neg_799	2-Furanmethanol	523797	222201	0.424213	-1.23714	0.000193362	1.65051	down
neg_7990	PI(TXB2/16:0)	336377	163418	0.485819	-1.04151	0.0064342	1.51025	down
neg_8008	Cucurbitacin D	1.89187e+07	5.66726e+07	2.99558	1.58284	0.0102052	1.39367	up
neg_8009	Baccatin III	1.21962e+06	736407	0.6038	-0.727858	0.011119	1.52073	down
neg_8015	PE(14:1(9Z)/5-iso PGF2VI)	80868.5	278659	3.44583	1.78485	0.0222852	1.27686	up
neg_8019	Metildigoxin	225863	103459	0.458061	-1.12639	0.0393276	1.14289	down
neg_8029	Cichorioside D	424425	965755	2.27544	1.18615	0.016437	1.27317	up
neg_8030	PI(16:1(9Z)/6 keto-PGF1alpha)	507207	1.67186e+06	3.29622	1.72081	0.0142007	1.33879	up
neg_8034	1-Methyl-4-phenyl-1,2,3,6-tetrahydropyridine	7.01707e+06	1.44698e+07	2.06209	1.04411	0.0206643	1.26744	up
neg_8046	Betavulgaroside VI	573962	5.65439e+06	9.85151	3.30034	0.0104943	1.41088	up
neg_8053	2-n-Propyl-4-pentenoic acid	15585.2	7494.16	0.48085	-1.05634	0.00978856	1.2595	down
neg_8054	Caproylcholine	57196.1	13816.7	0.241567	-2.04951	5.77693e-06	1.88862	down
neg_8068	PA(TXB2/24:1(15Z))	486905	2.63525e+06	5.41224	2.43623	0.00296469	1.60864	up
neg_807	Desacetyl-nitazoxanide	4.55201e+06	2.55004e+06	0.560201	-0.835983	0.00881121	1.21198	down
neg_8070	3-Hydroxy-4-butanolide	60868.1	17332.4	0.284753	-1.81222	0.0234582	1.18408	down
neg_8076	1-[(2R,4R,5R)-3,4-Dihydroxy-5-(hydroxymethyl)-2-oxolanyl]-2-pyrimidinone	25144.7	14199.2	0.564699	-0.824447	0.0341285	1.13967	down
neg_8097	Etonogestrel	4.10864e+06	1.41652e+07	3.44765	1.78561	0.0114307	1.38752	up
neg_8110	PC(22:3(10Z,13Z,16Z)/PGF1alpha)	151770	792916	5.22447	2.38528	0.0369786	1.15025	up
neg_8122	Metyrapol	95977.9	49426.5	0.514978	-0.957418	0.0123458	1.45674	down
neg_8129	PA(15:0/PGE2)	1.7663e+07	7.63267e+06	0.432128	-1.21047	0.00105135	1.63526	down
neg_8132	PI(18:3(6Z,9Z,12Z)/PGJ2)	1.00707e+06	489752	0.486316	-1.04003	0.00247916	1.64902	down
neg_8136	Geldanamycin	591293	417099	0.705402	-0.503482	0.040248	1.29421	down
neg_8164	L-Targinine	883305	1.93438e+06	2.18993	1.13089	0.0174758	1.2229	up
neg_8177	sinitrodil	17267.3	4200.09	0.24324	-2.03955	0.00300367	1.54002	down
neg_8204	BQ 123	2.69351e+06	849984	0.315567	-1.66398	0.00438581	1.58403	down
neg_8230	Capsianoside II	5.99603e+06	2.57706e+06	0.429794	-1.21828	0.00111071	1.64103	down
neg_8250	Sinapoylputrescine	374732	136353	0.363868	-1.45851	0.00560613	1.53193	down
neg_8278	Urotensin-related peptide	139038	60525.5	0.435316	-1.19986	0.0221146	1.38651	down
neg_8281	Oleamide	31917.1	126323	3.95785	1.98472	0.0213322	1.29584	up
neg_8288	PS(18:3(6Z,9Z,12Z)/LTE4)	1.09227e+07	5.88592e+06	0.538869	-0.891994	0.0434362	1.25801	down
neg_8295	S-(11-hydroxy-9-deoxy-delta12-PGD2)-glutathione	629745	1.25357e+06	1.99061	0.993207	0.0151887	1.13947	up
neg_8304	Cyanoginosin	217522	128689	0.591615	-0.75727	0.0387533	1.3263	down
neg_8306	Harmalol	1.93942e+06	1.51237e+07	7.79806	2.96311	0.0257935	1.31689	up
neg_8319	Imetit	16925.3	133050	7.86099	2.97471	0.0487896	1.20257	up
neg_833	nona-2,4,6-trienedioyl-CoA	136008	59528.6	0.437685	-1.19204	0.00806824	1.26759	down
neg_8350	Dihydrodigitoxin	367557	200983	0.546808	-0.870893	0.0429981	1.0696	down
neg_8351	PIP(20:2(11Z,14Z)/PGE2)	2.40559e+06	1.19247e+06	0.495709	-1.01243	0.00272488	1.60361	down
neg_8353	3-hydroxyoctanoyl carnitine	24946.7	8131.68	0.325963	-1.61722	0.0214305	1.34005	down
neg_8359	PIP(22:3(10Z,13Z,16Z)/PGE2)	576288	298017	0.517131	-0.951397	0.0164789	1.39118	down
neg_837	3-Fluoro-2-oxopropanoic acid	340117	211058	0.620546	-0.68839	0.0149299	1.46072	down
neg_8378	PIP(PGF1alpha/18:0)	1.19428e+06	753086	0.630578	-0.665254	0.0217234	1.37255	down
neg_8384	Arginyltryptophan	2.0507e+06	3.96019e+06	1.93114	0.949456	0.0302913	1.17537	up
neg_8390	(+)-Mahanimbicine	2.01045e+06	3.22152e+06	1.60239	0.680222	0.0455438	1.06787	up
neg_8399	CDP-DG(20:3(5Z,8Z,11Z)/TXB2)	229364	61334.1	0.267409	-1.90288	0.020039	1.27898	down
neg_8401	16-Mercaptohexadecanoic acid	59711.7	15919.8	0.266612	-1.90719	0.00110568	1.76361	down
neg_8411	Soyasaponin bg	5.86948e+07	3.50854e+07	0.597761	-0.742359	0.0323756	1.26818	down
neg_8415	Ampeloside Bf1	986124	422015	0.427953	-1.22447	0.00232508	1.57857	down
neg_8417	Adenosyl cobyrinate a,c diamide	1.27894e+06	547532	0.428114	-1.22393	0.00464323	1.51973	down
neg_8428	PA(P-16:0/20:4(6Z,8E,10E,14Z)-2OH(5S,12R))	107852	265234	2.45924	1.29821	0.0275667	1.19984	up
neg_8434	Staphyloxanthin	224816	104441	0.46456	-1.10606	0.0277186	1.17683	down
neg_8493	20-Hydroxyecdysone	4.07667e+06	1.39795e+07	3.42915	1.77785	0.00509418	1.51324	up
neg_8496	SM(d17:2(4E,8Z)/5-iso PGF2VI)	76749.1	229647	2.99218	1.58119	0.00440943	1.54797	up
neg_850	Ribavirin monophosphate	409732	249504	0.608946	-0.715615	0.0300949	1.27041	down
neg_8502	5-Androstene-3b,16b,17a-triol	3.37218e+06	1.77322e+06	0.525839	-0.927307	0.0184346	1.50637	down
neg_8532	PS(14:0/TXB2)	104959	53899.3	0.513527	-0.961489	0.00911538	1.42307	down
neg_8541	Olitoriusin	62895	27394.9	0.435566	-1.19904	0.0211669	1.26396	down
neg_8558	Kudzusaponin SA1	3.15066e+06	1.5994e+06	0.507639	-0.978125	0.0227533	1.1756	down
neg_8561	PI(PGJ2/18:3(6Z,9Z,12Z))	5.60393e+06	2.91051e+06	0.51937	-0.945167	0.0398768	1.27841	down
neg_8586	4-Dihydroboldenone	81610.5	1.84678e+06	22.6292	4.50012	0.0113752	1.43901	up
neg_8598	Neurosporaxanthin	1.88142e+06	5.61975e+06	2.98697	1.57868	0.0113012	1.37879	up
neg_8638	CDP-DG(18:0/PGF2alpha)	1.17473e+06	612492	0.521388	-0.939569	0.0118859	1.36772	down
neg_8644	Homoyessotoxin	895468	377545	0.421618	-1.24599	0.00494529	1.48225	down
neg_8646	(d(CH2)51,Tyr(Me)2,Arg8)-Vasopressin	191000	36099	0.189	-2.40354	0.0234014	1.18217	down
neg_8724	N-Docosahexaenoyl Arginine	1.45238e+06	679646	0.467952	-1.09557	0.00125792	1.66177	down
neg_8744	Aesculetin	56851.9	6989.78	0.122947	-3.02389	0.00136814	1.78321	down
neg_8751	1-(4-O-beta-D-glucopyranosyl-3-methoxyphenyl)-3,5-dihydroxydecane	3.14918e+07	7.76495e+07	2.46571	1.302	0.0242714	1.18615	up
neg_8756	Beta-Casomorphin-5	1.40824e+06	3.21666e+06	2.28417	1.19167	0.0140299	1.30468	up
neg_8760	PS(18:2(10E,12Z)+=O(9)/14:1(9Z))	193970	1.25969e+06	6.49425	2.69916	0.0229101	1.29735	up
neg_8762	PG(a-13:0/5-iso PGF2VI)	400990	3.86525e+06	9.63926	3.26892	0.0289132	1.22723	up
neg_8765	PA(24:0/20:4(6Z,8E,10E,14Z)-2OH(5S,12R))	17775.6	90806.8	5.1085	2.3529	0.012061	1.35753	up
neg_8766	PG(PGJ2/i-22:0)	129454	306465	2.36736	1.24328	0.0293738	1.19381	up
neg_8767	PI(22:4(10Z,13Z,16Z,19Z)/PGF1alpha)	315638	5.02875e+06	15.932	3.99386	0.00711694	1.48032	up
neg_8776	Netilmicin	1.23447e+07	7.03969e+06	0.570258	-0.810314	0.0206185	1.26458	down
neg_8778	6'''-Deamino-6'''-hydroxyparomomycin II	1.07436e+06	751515	0.699501	-0.515602	0.0305492	1.32668	down
neg_8782	PC(20:0/LTE4)	196867	4.44119e+06	22.5593	4.49565	0.00898575	1.44708	up
neg_8791	(-)-jasmonoyl-L-isoleucine	530297	182796	0.344705	-1.53657	0.000104954	1.8439	down
neg_8803	Corchorusoside A	362615	221307	0.610308	-0.71239	0.022599	1.24835	down
neg_8808	Testosterone glucuronide	8.09515e+06	4.16563e+06	0.514583	-0.958524	0.0135452	1.40834	down
neg_8811	Acetamide, N-[2-(5-methoxy-1-nitroso-1H-indol-3-yl)ethyl]-	106741	35861.3	0.335966	-1.57361	0.0263057	1.29127	down
neg_8813	1-Galactopyranosyl-5-fluorouracil	159655	1.34564e+06	8.42844	3.07527	0.00198031	1.62385	up
neg_8835	L-Urobilinogen	5.14968e+06	1.78445e+06	0.346516	-1.52901	0.00534971	1.56574	down
neg_8863	Bioside	472318	289623	0.613195	-0.705582	0.0146483	1.38699	down
neg_8864	alpha-Carboxy-delta-decalactone	4469.07	26744.2	5.98429	2.58118	0.0246439	1.27159	up
neg_8873	PG(i-20:0/20:3(5Z,8Z,11Z)-O(14R,15S))	153177	630652	4.11713	2.04164	0.00192805	1.53597	up
neg_8890	17alpha-Hydroxyprogesterone	155927	254321	1.63103	0.705783	0.0403563	1.01405	up
neg_8898	PI(PGF1alpha/20:0)	297508	120585	0.405317	-1.30288	0.0016021	1.64872	down
neg_8902	Cholic acid glucuronide	928241	453234	0.488272	-1.03424	0.0455367	1.21353	down
neg_8916	all-trans-Retinoic acid	31676.2	19022.1	0.600518	-0.735721	0.023196	1.17055	down
neg_8927	Elatoside H	75399.6	158192	2.09805	1.06905	0.0416839	1.15391	up
neg_8949	Abscisate	1.4081e+06	611187	0.434051	-1.20406	0.00883105	1.53079	down
neg_8962	Amyl salicylate	11968.7	147871	12.3548	3.627	0.0436311	1.19795	up
neg_8966	Tetradecylthioacetic acid	301651	137830	0.456921	-1.12998	0.00620271	1.29096	down
neg_8988	SM(d17:2(4E,8Z)/PGF2alpha)	629318	1.49556e+06	2.37648	1.24883	0.0302348	1.06058	up
neg_8992	PA(PGF1alpha/24:1(15Z))	51484.4	692731	13.4552	3.75009	0.0044518	1.53471	up
neg_8993	PG(TXB2/18:1(9Z))	60202.5	123861	2.0574	1.04082	0.0172683	1.09823	up
neg_8996	(6R,7S)-6,7-Epoxy-1,3-tetradecadiyne	18954.5	9695.1	0.511493	-0.967213	0.0102379	1.2912	down
neg_9011	PIP(16:2(9Z,12Z)/5-iso PGF2VI)	232767	143439	0.616234	-0.69845	0.017641	1.23129	down
neg_9020	CDP-DG(a-21:0/PGF2alpha)	62451.6	10780.2	0.172618	-2.53435	0.00199659	1.68377	down
neg_9052	milbemycin alpha5	378744	761820	2.01144	1.00823	0.0246568	1.22522	up
neg_9059	Benzyl alcohol, 4-(2,4-diamino-5-pyrimidinylmethyl)-2,6-dimethoxy-alpha,alpha-dimethyl-	151838	502991	3.31268	1.728	0.00269458	1.5322	up
neg_9083	Mupirocin	3.33048e+06	1.10746e+07	3.32523	1.73345	0.0289422	1.24131	up
neg_9094	1,3-Benzenediol, 2-(3,7-dimethyl-2,6-octadienyl)-5-pentyl-, (E)-	3.40038e+06	810713	0.238419	-2.06843	0.000563231	1.76464	down
neg_9102	Glycyl-prolyl-arginyl-valyl-valyl-glutamic acid	208577	409782	1.96465	0.974275	0.0140806	1.12298	up
neg_9131	2-(3-pyridyl)-Benzimidazole	51362.2	35060	0.682603	-0.550882	0.0316401	1.21128	down
neg_9132	4,6-Dimethyl-1-nitro-4-(trifluoromethyl)cyclohexene	68154.6	874947	12.8377	3.68231	0.0245729	1.32658	up
neg_9138	Acetylbalchanolide	1.29368e+06	234225	0.181054	-2.46551	0.00105828	1.821	down
neg_9139	Stercobilinogen	1.97558e+06	372457	0.18853	-2.40713	0.00633949	1.56668	down
neg_9155	Melanostatin	572324	214554	0.374883	-1.41549	0.000473284	1.79286	down
neg_9221	15d PGD2	170061	333313	1.95996	0.970823	0.00763625	1.30148	up
neg_9222	(3b,16a,20R)-25-Acetoxy-3,16,20,22-tetrahydroxy-5-cucurbiten-11-one 3-glucoside	555802	1.42305e+06	2.56035	1.35634	0.00767519	1.41844	up
neg_9229	Difelikefalin	1.21547e+07	2.95138e+06	0.242817	-2.04206	0.0209543	1.13807	down
neg_9252	Methenolone	386822	2.74156e+06	7.08739	2.82525	0.0164254	1.40071	up
neg_9257	PG(18:1(12Z)-2OH(9,10)/20:3(5Z,8Z,11Z))	78945.6	212561	2.6925	1.42894	0.0369815	1.09736	up
neg_9263	Phe-Phe-Pro-Arg	417926	1.14975e+06	2.75108	1.46	0.0257438	1.23175	up
neg_9288	LysoPG(16:0/0:0)	7.43206e+06	1.8255e+07	2.45625	1.29646	0.0202298	1.27753	up
neg_9292	Inuline	2.28908e+06	1.13103e+06	0.494097	-1.01713	0.00554888	1.50815	down
neg_9297	(1beta,2beta,5beta)-p-Menth-3-ene-1,2,5-triol	761675	326181	0.428242	-1.2235	0.00199121	1.68441	down
neg_9312	Sambutoxin	1.05925e+06	2.86651e+06	2.70618	1.43626	0.0046574	1.48742	up
neg_9319	2'-Fluoro-2',3'-dideoxyadenosine	1599.71	5863.75	3.66551	1.87401	0.0464093	1.0934	up
neg_9326	Annomutacin	1.4245e+06	3.08873e+06	2.16828	1.11655	0.00502903	1.38529	up
neg_9327	PA(20:5(5Z,8Z,11Z,14Z,16E)-OH(18R)/13:0)	247746	489153	1.97442	0.981426	0.0255707	1.14946	up
neg_9331	(9R,10S)-dihydroxystearate	364474	238656	0.654797	-0.610879	0.0458511	1.10757	down
neg_9358	Cloversaponin I	668708	333127	0.498166	-1.0053	0.0133132	1.5351	down
neg_940	Kahweofuran	273746	98929	0.361389	-1.46837	0.0201182	1.37266	down
neg_9407	Rollinecin A	1.9057e+06	4.84614e+06	2.54298	1.34652	0.00214171	1.49846	up
neg_9481	PG(PGF2alpha/i-14:0)	529513	235459	0.444671	-1.16919	0.0250045	1.33276	down
neg_9482	PG(PGE1/18:2(9Z,12Z))	336744	849371	2.5223	1.33474	0.0142586	1.18967	up
neg_9492	Ganoderic acid Mf	963888	387753	0.40228	-1.31373	0.0080329	1.54098	down
neg_9528	Cannabinol	821281	1.73871e+06	2.11707	1.08207	0.0151278	1.29224	up
neg_9559	(3Z)-Phycocyanobilin	404639	924268	2.28418	1.19168	0.01457	1.31031	up
neg_9561	(R)-6'-O-(4-Geranyloxy-2-hydroxycinnamoyl)-marmin	5.14696e+06	640904	0.124521	-3.00554	0.00254145	1.67281	down
neg_9565	18-Nor-4(19),8,11,13-abietatetraene	275721	12146.5	0.0440538	-4.50459	0.0466708	1.16032	down
neg_9569	Dolasetron	36267.2	7906.01	0.217993	-2.19764	0.0138484	1.22883	down
neg_9570	4-[2-(3,4-Dihydro-6,7-dimethoxy-4-methyl-3-oxo-2-quinoxalinyl)ethyl]-3H-1,2,4-triazole-3,5(4H)-dione	32819.6	919.905	0.0280291	-5.15693	0.0304167	1.25219	down
neg_9581	Decanoylcholine	209821	565355	2.69446	1.43	0.0298154	1.25479	up
neg_9617	N-Lauroyl Serine	144718	37583.1	0.259699	-1.94509	0.00403345	1.63525	down
neg_9638	PE(P-18:1(11Z)/20:3(5Z,8Z,11Z))	7403.93	33177.9	4.48112	2.16386	0.0199836	1.3408	up
neg_966	2-Amino-6-chloro-9-(2,3-dideoxy-beta-D-glycero-pentofuranosyl)-9H-purine	4.5176e+06	613862	0.135882	-2.87957	0.00162067	1.70716	down
neg_967	Inosine 2',3'-cyclic phosphate	1.04984e+06	450955	0.429545	-1.21912	0.00289557	1.55279	down
neg_9689	PE(18:1(12Z)-O(9S,10R)/22:0)	297262	43608.2	0.1467	-2.76906	0.0194204	1.44543	down
neg_9692	PC(20:2(11Z,14Z)/22:6(5Z,7Z,10Z,13Z,16Z,19Z)-OH(4))	793827	1.67682e+06	2.11233	1.07883	0.0303819	1.04396	up
neg_9714	SM(d18:0/PGJ2)	6.57579e+06	1.63948e+07	2.4932	1.318	0.0229291	1.08757	up
neg_9724	Desglucocoroloside	94016.2	214552	2.28207	1.19034	0.0298087	1.10882	up
neg_9752	Rhizoxin	575456	957598	1.66407	0.734715	0.0429993	1.01761	up
neg_9753	Dihydrotestosterone diglucuronide	8.96823e+06	4.06725e+06	0.453518	-1.14077	0.0478487	1.02851	down
neg_9758	PE(DiMe(13,5)/PGF2alpha)	84585.3	406223	4.80253	2.26379	0.048288	1.18092	up
neg_9792	Helianthoside A	594714	1.61118e+06	2.70916	1.43785	0.0310131	1.10826	up
neg_9799	5-epi-Valiolol 7-phosphate	27620.3	184180	6.66829	2.73732	0.0122818	1.37776	up
neg_9800	11-[3-(Dimethylamino)-2-methylpropyl]-5,6-dihydrobenzo[b][1]benzazepin-3-ol	1.49045e+06	4.01666e+06	2.69494	1.43025	0.0119071	1.34879	up
neg_9813	N-Arachidonoyl Histidine	1.03599e+07	3.07864e+07	2.97169	1.57129	0.00359019	1.51538	up
neg_9821	PA(14:0/6 keto-PGF1alpha)	231812	131447	0.567041	-0.818475	0.0101639	1.50463	down
neg_9823	PC(LTE4/DiMe(9,3))	904616	5.82107e+06	6.43485	2.68591	0.00453525	1.55695	up
neg_9838	(3b,5a,25R)-3-Hydroxyspirostan-6-one 3-[2-acetylarabinosyl-(1->6)-glucoside]	88023	250451	2.84529	1.50857	0.00360775	1.54422	up
neg_9843	(3beta,5alpha,6alpha,22E,24R)-Ergosta-7,9(11),22-triene-3,5,6-triol	358238	914593	2.55303	1.35221	0.0154746	1.29426	up
neg_9854	27-Nor-5b-cholestane-3a,7a,12a,24,25-pentol	1.01911e+07	4.53504e+06	0.445	-1.16812	0.00777099	1.43232	down
neg_9858	PA(2:0/PGF1alpha)	1.19267e+06	689695	0.57828	-0.790159	0.0274896	1.26572	down
neg_9885	Quinelorane	74249	164885	2.22071	1.15102	0.014988	1.26223	up
neg_9926	Smilanippin A	485275	2.02017e+06	4.16294	2.0576	0.0108004	1.41317	up
neg_9930	(2b,3b)-Dihydroxy-30-nor-12,20(29)-oleanadiene-28-glucopyranosyloxy-23-oic acid 3-glucuronide	48335.1	377991	7.82021	2.96721	0.0224252	1.27926	up
neg_9933	PS(20:3(5Z,8Z,11Z)/22:4(7Z,10Z,13Z,16Z))	78232.2	517299	6.61236	2.72517	0.0366038	1.25808	up
neg_9959	Lycodine	380225	66012.6	0.173615	-2.52604	0.000728242	1.7731	down
neg_9961	Acetoxy-8-gingerol	515564	6.85442e+06	13.295	3.73281	0.0111428	1.46257	up
neg_9971	PE(P-18:0/20:4(5Z,8Z,11Z,14Z)-OH(20))	51041.8	272881	5.34623	2.41852	0.0124334	1.40871	up
neg_9988	Gemcitabine diphosphate	30514.1	159127	5.21488	2.38263	0.0491422	1.15224	up
neg_9989	(2S,3R,4R)-2-Amino-3,4-dihydroxy-2-(hydroxymethyl)-14-oxoicos-6-enoic acid	1.74939e+06	3.49626e+06	1.99856	0.998962	0.038521	1.14056	up
neg_9993	PS(14:0/PGE2)	1.07129e+06	87074.4	0.0812796	-3.62096	0.0113164	1.57594	down
neg_9998	PI(18:1(11Z)/PGF1alpha)	152977	325731	2.12928	1.09037	0.0379466	1.04459	up
#ID	name	DSS_Mean	CXW_Mean	Fold_change	log2FC	Pvalue	VIP	regulated
pos_10005	Pregnan-20-one, 17-(acetyloxy)-3-hydroxy-6-methyl-, (3b,5b,6a)-	207749	498942	2.40165	1.26403	0.00418079	1.18502	up
pos_10020	PI(16:0/5-iso PGF2VI)	709.859	1782.78	2.51146	1.32853	0.000799073	1.31229	up
pos_10021	PI(PGF1alpha/16:1(9Z))	1904.67	2848.24	1.4954	0.580533	0.0157421	1.02916	up
pos_10022	PE(TXB2/22:5(4Z,7Z,10Z,13Z,16Z))	1841.77	4616.55	2.50658	1.32572	9.34384e-05	1.43569	up
pos_10023	25-Hydroxyvitamin D3-26,23-lactone	700.039	1195.85	1.70827	0.772532	0.013054	1.04183	up
pos_10024	PI(22:5(4Z,7Z,10Z,13Z,16Z)/PGF2alpha)	488.7	1076.1	2.20197	1.1388	0.00256688	1.21392	up
pos_10033	Dehydrooreadone	1050.58	1354.58	1.28936	0.36666	0.00640057	1.13314	up
pos_10035	N-Docosahexaenoyl Lysine	26588.6	62927.3	2.3667	1.24288	0.00103384	1.43178	up
pos_10042	PC(PGF1alpha/16:0)	1072.79	2585.71	2.41026	1.26919	0.0114042	1.06356	up
pos_10043	Campesterol 6'-(9Z-octadecenoyl)-glucoside	2080.25	11181.8	5.37524	2.42633	0.00104224	1.44472	up
pos_10045	TG(14:0/22:4(7Z,10Z,13Z,16Z)/22:6(4Z,7Z,10Z,13Z,16Z,19Z))	1003.17	11081.2	11.0463	3.46549	0.0187034	1.16029	up
pos_10046	gamma-Aminobutyric acid	131.196	374.862	2.85726	1.51463	0.00811655	1.19318	up
pos_10058	PI(22:6(5Z,8E,10Z,13Z,15E,19Z)-2OH(7S, 17S)/22:6(4Z,7Z,10Z,13Z,16Z,19Z))	4349.35	7663.44	1.76197	0.817193	0.00715453	1.1091	up
pos_10070	Stearoylcholine	6515.83	15756.4	2.41818	1.27392	3.55297e-06	1.57998	up
pos_10082	Pentadecanoyl-EA	5003.52	15079.9	3.01385	1.59161	0.000206354	1.46288	up
pos_10086	Carteolol	359.887	562.222	1.56222	0.643595	0.00173078	1.24428	up
pos_10088	PE(22:6(4Z,7Z,10Z,13Z,16Z,19Z)/14:0)	1249.98	2825.23	2.26022	1.17647	0.000218689	1.40509	up
pos_10095	Trilostane	1157.12	1938.37	1.67516	0.744302	0.00461303	1.15003	up
pos_10100	CDP-DG(a-13:0/i-22:0)	329.747	619.49	1.87868	0.909721	0.0176847	1.03231	up
pos_10108	PE(14:0/0:0)	22452.9	61692.5	2.74764	1.4582	2.50231e-05	1.49015	up
pos_10112	1alpha,3beta,22R-Trihydroxyergosta-5,24E-dien-26-oic acid 3-O-b-D-glucoside 26-O-b-D-glucosyl ester	2314.69	3637.64	1.57154	0.652182	0.000629508	1.42859	up
pos_10113	Tacrolimus	3789.55	5728.87	1.51175	0.596222	0.0155331	1.04848	up
pos_10116	PI(22:3(10Z,13Z,16Z)/PGE1)	994.615	1809.06	1.81886	0.863033	6.21788e-05	1.48992	up
pos_10117	L-Carnitine	140.634	254.694	1.81103	0.856814	0.00205871	1.30024	up
pos_10119	Pinolenic Acid	7745.15	14327.7	1.84989	0.887437	0.000256758	1.36957	up
pos_10120	(Z)-15-Oxo-11-eicosenoic acid	674.3	3488.16	5.173	2.371	0.000118208	1.58368	up
pos_10124	Polypodoside C	3096.84	4776.52	1.54238	0.62516	0.0040372	1.15944	up
pos_10129	PE(PGF1alpha/18:3(9Z,12Z,15Z))	899.203	2370.52	2.63624	1.39848	0.00832392	1.16829	up
pos_10132	2-Amino-2-deoxyisochorismate	167.57	436.524	2.60502	1.3813	0.000539066	1.35351	up
pos_10150	13'-Hydroxy-gamma-tocopherol	5317.71	12991.8	2.44313	1.28873	7.9915e-05	1.46853	up
pos_10151	Cholylserine	2796.16	7150.47	2.55724	1.35459	0.0210549	1.11006	up
pos_10159	di-homo-gamma-linolenate	3293.44	4893.27	1.48576	0.571202	0.0017497	1.24617	up
pos_10160	Nonadecanoic acid	544.977	1274.65	2.3389	1.22583	0.000582872	1.34502	up
pos_10169	DG(PGJ2/16:0/0:0)	7751.22	22584.6	2.91368	1.54284	6.43472e-09	1.68446	up
pos_10170	Mucronine D	957.021	2338.96	2.444	1.28924	5.33224e-05	1.55491	up
pos_10174	Hexaminolevulinate	20.8983	120.52	5.76698	2.52782	0.00152155	1.43151	up
pos_10175	(±)9-HpODE	5070.16	10729.7	2.11625	1.08151	0.0045356	1.30449	up
pos_10176	Rhizocticin A	58.7284	191.6	3.26247	1.70597	0.00739296	1.19735	up
pos_10179	PI(22:2(13Z,16Z)/PGJ2)	682.921	2314.31	3.38885	1.76079	0.000269851	1.52138	up
pos_10185	PC(DiMe(13,5)/22:6(5Z,7Z,10Z,13Z,16Z,19Z)-OH(4))	3012.24	4943.7	1.6412	0.714755	6.38238e-05	1.48073	up
pos_10187	PGP(TXB2/i-24:0)	1908.99	5025.18	2.63237	1.39636	0.000363347	1.50456	up
pos_10189	Milbemycin A4	2479.05	10904.4	4.39863	2.13705	0.0072625	1.26575	up
pos_10195	Vertilmicin	1444.81	3695.83	2.55801	1.35502	1.90588e-05	1.59711	up
pos_10197	4-Amino-4-deoxychorismate	350.759	874.685	2.49369	1.31828	0.00117042	1.312	up
pos_10199	Revefenacin	2736.16	5452.02	1.99258	0.99464	0.000313821	1.41378	up
pos_10205	8,8-Dimethoxy-2,6-dimethyl-2-octanol	1091.57	1526.98	1.39888	0.484275	0.000913327	1.30718	up
pos_10206	3-oxo-2-(cis-2'-pentenyl)-cyclopentane-1-octanoate	5384.4	12435.3	2.30951	1.20759	2.48021e-05	1.52134	up
pos_10219	10-Hydroxypentadecanoylcarnitine	40811.8	100834	2.47071	1.30493	0.0209634	1.06462	up
pos_10223	Thr Val Arg Thr	2053.37	9152.05	4.4571	2.1561	2.32554e-06	1.62927	up
pos_10228	DG(2:0/PGF1alpha/0:0)	136.609	547.21	4.00567	2.00205	7.64473e-09	1.67722	up
pos_10229	PI(20:4(5Z,8Z,11Z,14Z)/PGE1)	745.424	1601.83	2.14889	1.10359	0.0215284	1.04672	up
pos_10237	Antheraxanthin	2897.31	10082.6	3.47999	1.79908	9.40846e-07	1.67989	up
pos_10238	DG(18:3n6/0:0/22:5n3)	3120.15	9328.73	2.98983	1.58006	4.79167e-08	1.67992	up
pos_10243	(-)-Jamine	13539	77233.3	5.70452	2.5121	0.000889845	1.44988	up
pos_10251	Quinquenoside R1	88.2224	373.959	4.23882	2.08366	3.3639e-05	1.54211	up
pos_10256	5-Oxoicosa-3,6,8-trienoic acid	307.114	635.3	2.06861	1.04866	1.20842e-05	1.54379	up
pos_10262	Ile Arg Met Val	9926.18	24137.9	2.43175	1.28199	0.0107339	1.17008	up
pos_10266	N-Nervonoyl Serine	297.85	8480.19	28.4713	4.83144	0.00698829	1.2548	up
pos_10267	PA(16:0/6 keto-PGF1alpha)	2838.87	5015.09	1.76658	0.820961	0.00914599	1.13247	up
pos_10287	Methyl (7Z,9Z,9'Z)-6'-apo-y-caroten-6'-oate	17451.8	30669.8	1.7574	0.813445	0.000254909	1.39472	up
pos_10288	Debenzoylzucchini factor B	1565.26	2417.93	1.54475	0.627374	0.00867158	1.10065	up
pos_10297	Arg Lys Ile Ala	6004.92	8954.14	1.49113	0.576411	0.00076459	1.30442	up
pos_10308	PC(20:5(5Z,8Z,11Z,14Z,17Z)/0:0)	4082.53	15950.4	3.907	1.96606	0.0187331	1.11652	up
pos_10309	DG(16:0/PGJ2/0:0)	5196.26	17745.9	3.41512	1.77194	6.14878e-10	1.71292	up
pos_10316	13,14-dihydro-15-keto Prostaglandin J2	3073.44	7273.48	2.36656	1.24279	0.00868496	1.24216	up
pos_10318	N-Linoleoyl Lysine	23063.2	40338.3	1.74903	0.806558	2.39774e-05	1.5046	up
pos_10331	2,5-Diamino-6-(5-phospho-D-ribosylamino)pyrimidin-4(3H)-one	145.396	368.721	2.53598	1.34254	0.0024658	1.32893	up
pos_10334	N-Stearoyl Cysteine	4517.62	9984.78	2.21018	1.14417	9.11645e-06	1.55416	up
pos_10343	LysoPE(16:1(9Z)/0:0)	15229.2	31477.5	2.06691	1.04748	0.000776787	1.30106	up
pos_10345	LysoPC(P-18:1(9Z)/0:0)	3183.4	5273.74	1.65664	0.728257	0.0264891	1.01641	up
pos_10351	Tenuifolin	852.261	1312.12	1.53957	0.622532	0.0169301	1.04846	up
pos_10359	serine glutamate	44.9025	216.586	4.82349	2.27008	0.033217	1.00678	up
pos_10362	Zedoarol	523.817	1126.43	2.15043	1.10462	0.00673141	1.10931	up
pos_10366	3-Hydroxyhexadecanoylcarnitine	27117.8	14739.2	0.543524	-0.879583	0.0153951	1.02274	down
pos_10368	LysoPE(15:0/0:0)	166634	366908	2.20188	1.13873	0.00208898	1.22495	up
pos_10375	PG(18:0/LTE4)	3946.6	7280.97	1.84487	0.883522	0.0147495	1.01794	up
pos_10377	Withaferin A	1187.51	2932.29	2.46927	1.30408	0.000651321	1.31438	up
pos_10382	PI(PGE1/22:2(13Z,16Z))	673.912	2367.57	3.51317	1.81277	0.0156797	1.12525	up
pos_10388	Vinaginsenoside R12	1963.96	4779.58	2.43364	1.28311	0.000986652	1.38188	up
pos_10391	3,4-Dimethyl-5-pentyl-2-furanpropanoic acid	707.607	874.321	1.2356	0.305214	0.0130233	1.06313	up
pos_10396	3-ketosphinganine	16891	49773.9	2.94678	1.55914	0.000191157	1.46361	up
pos_10414	Icosadienoic acid	260.424	388.481	1.49173	0.576982	0.00705946	1.13983	up
pos_10422	Physapubescin	5761.58	21149.8	3.67084	1.87611	0.0327347	1.02892	up
pos_10427	PG(a-17:0/PGJ2)	6594.22	15509.7	2.35201	1.2339	2.46485e-05	1.50944	up
pos_10429	CDP-DG(i-22:0/PGF2alpha)	60.3756	434.429	7.19544	2.84708	0.00996682	1.21054	up
pos_10434	Cereulide	202.513	1088.41	5.37451	2.42613	0.000187664	1.53914	up
pos_10443	2-Hydroxy-4-[(1R)-1-hydroxy-8-methyl-6-oxononyl]-3-methyl-2H-furan-5-one	2.48756	150.182	60.3733	5.91584	0.00913713	1.23876	up
pos_10465	Alisol C	2343.5	5391.09	2.30045	1.20191	0.000247127	1.4971	up
pos_10470	(6RS)-6,19-epidioxy-24,24-difluoro-25-hydroxy-6,19-dihydrovitamin D3 / (6RS)-6,19-epidioxy-24,24-difluoro-25-hydroxy-6,19-dihydrocholecalciferol	7590.84	10835.9	1.4275	0.513491	0.0222669	1.00572	up
pos_10477	PE(22:6(5Z,7Z,10Z,13Z,16Z,19Z)-OH(4)/15:0)	1410.2	2681.97	1.90184	0.927398	0.000342489	1.36529	up
pos_10478	Glabrin C	1077.03	1878.75	1.74437	0.80271	0.00289718	1.20563	up
pos_10479	Tragopogonsaponin G	197.8	661.621	3.3449	1.74197	0.00399418	1.20241	up
pos_10484	2',3'-Dideoxy-3'-fluorouridine	16.7959	47.8773	2.85054	1.51124	0.00929802	1.07733	up
pos_10486	Cimetidine sulfoxide	310.141	673.768	2.17246	1.11933	0.00386234	1.17433	up
pos_10487	8,11-Heptadecadienal	1363.81	2650.93	1.94377	0.958859	0.0160856	1.01847	up
pos_10492	LysoPE(0:0/15:0)	117965	222612	1.8871	0.916169	0.0117526	1.05647	up
pos_10505	Notoginsenoside E	1306.6	3669.89	2.80874	1.48992	0.00014103	1.41186	up
pos_10513	Bovinic acid	71.7992	158.239	2.2039	1.14006	0.00210116	1.28475	up
pos_10527	PC(TXB2/P-16:0)	18589.2	56140.1	3.02004	1.59457	1.71843e-05	1.54005	up
pos_10529	PC(22:6(4Z,7Z,10Z,12E,16Z,19Z)-OH(14)/P-18:0)	7390.08	17236.4	2.33237	1.2218	0.00504257	1.20684	up
pos_10537	DG(22:4(7Z,10Z,13Z,16Z)/24:1(15Z)/0:0)	1330.87	2454.69	1.84443	0.883174	0.00332321	1.20701	up
pos_10538	(2S)-2-[[(2R)-3-[2,3-Di(hexadecanoyloxy)propylsulfanyl]-2-(hexadecanoylamino)propanoyl]amino]-3-hydroxypropanoic acid	21.988	430.162	19.5635	4.29009	0.00146952	1.44902	up
pos_10545	PA(22:1(13Z)/PGF2alpha)	4410.99	6497.98	1.47313	0.558887	0.00387788	1.18976	up
pos_10553	5-Aminopentanoic acid	7054.47	12743.3	1.80642	0.85313	7.08223e-05	1.45106	up
pos_10560	6-Deoxyfagomine	12533.9	19128.1	1.5261	0.609853	0.00432542	1.1593	up
pos_10563	trans-4-Aminocyclohexanecarboxylic acid	5907.9	10679	1.80757	0.854055	3.94427e-05	1.49158	up
pos_10565	formyl 2E,4E,6Z-decatrienoate	2418.21	5003.44	2.06907	1.04898	8.25573e-05	1.44819	up
pos_10567	(E)-5,8-Megastigmadien-4-one	9371.33	19702.5	2.10242	1.07205	6.0999e-05	1.45174	up
pos_10568	Talaromycin A	2810.26	5516.72	1.96306	0.973105	0.000104745	1.43589	up
pos_10570	4-Octylphenol	7862.52	17051	2.16864	1.11679	3.12098e-05	1.4861	up
pos_10571	Isohumbertiol	4047.05	8271.32	2.04379	1.03125	3.56767e-05	1.4902	up
pos_10572	Debneyol	14348.1	28933	2.01651	1.01186	5.61899e-06	1.55321	up
pos_10573	Calendic acid	5604.39	13263.6	2.36665	1.24285	1.54179e-05	1.51708	up
pos_10574	4-[5]-ladderane-butanoic acid	3815	9014.9	2.36301	1.24063	6.25656e-05	1.44919	up
pos_10576	12-oxo-PDA	6156.92	13665.2	2.21948	1.15022	3.55108e-05	1.47818	up
pos_10580	Docosahexaenoic Acid ethyl ester	531916	1.18938e+06	2.23603	1.16094	7.58982e-05	1.44084	up
pos_10589	Deoxycholic acid	8518.52	12518.2	1.46953	0.555354	0.00238973	1.21488	up
pos_10594	Soyasapogenol B 3-O-b-D-glucuronide	4515.2	7989.34	1.76943	0.823288	0.000410871	1.37578	up
pos_10596	SM(d18:0/20:4(6Z,8E,10E,14Z)-2OH(5S,12R))	434728	1.36898e+06	3.14904	1.65491	0.000125657	1.42151	up
pos_10603	PG(18:1(11Z)/20:3(8Z,11Z,14Z)-2OH(5,6))	6140.48	11041.5	1.79815	0.84651	0.001066	1.31124	up
pos_10604	PA(22:2(13Z,16Z)/22:5(7Z,10Z,13Z,16Z,19Z))	13515.6	26751.6	1.97931	0.984994	0.000164857	1.41729	up
pos_10605	PS(22:6(4Z,7Z,11E,13Z,15E,19Z)-2OH(10S,17)/20:1(11Z))	7498.82	14760.8	1.96842	0.977037	0.0145593	1.08107	up
pos_10614	DG(12:0/20:4(5Z,8Z,11Z,14Z)-OH(20)/0:0)	10276.5	39267.9	3.82114	1.934	0.000517461	1.35911	up
pos_10622	2,22-Dideoxy-3-dehydroecdysone	19651.6	3244.68	0.165111	-2.59849	0.000244035	1.47039	down
pos_10627	Chenodeoxycholyltyrosine	127165	225064	1.76986	0.823636	0.0170812	1.03413	up
pos_10639	PG(22:6(5Z,7Z,10Z,13Z,16Z,19Z)-OH(4)/18:0)	5328.71	10587.3	1.98685	0.990482	0.000106628	1.47882	up
pos_10646	7-Hydroxylorcaserin	16.3222	55.9604	3.42849	1.77757	0.00190485	1.23856	up
pos_10648	1-(Carboxyethylthio)tetradecane	1831.25	2614.51	1.42772	0.513716	0.00388137	1.18988	up
pos_10652	D8'-Merulinic acid A	88523.1	170413	1.92507	0.944911	0.00134483	1.26233	up
pos_10656	PC(14:0/PGF1alpha)	3612.99	6126.89	1.69579	0.76196	0.000893107	1.33785	up
pos_10657	DG(22:0/LTE4/0:0)	8141.68	13337.7	1.6382	0.712113	0.00164264	1.30239	up
pos_10661	25-Acetylvulgaroside	324.674	994.753	3.06385	1.61535	1.21472e-05	1.5451	up
pos_10666	((2R,3S)-3-Amino-2-hydroxy-2-(1H-imidazol-4-ylmethyl)-5-methyl)-5-methylhexanoic Acid	2076.49	2892.35	1.3929	0.478091	0.000579526	1.35468	up
pos_10672	DG(20:4(6E,8Z,11Z,14Z)+=O(5)/16:0/0:0)	1051.81	1706.86	1.62279	0.69848	9.98721e-05	1.43277	up
pos_10675	Sitoindoside I	152.722	1486.85	9.73569	3.28328	0.00717436	1.25643	up
pos_10679	PC(DiMe(13,5)/PGF2alpha)	344.103	946.295	2.75003	1.45945	1.76442e-05	1.50595	up
pos_1068	cis-4-Carboxymethylenebut-2-en-4-olide	25810	9612.11	0.372418	-1.425	1.89842e-07	1.65482	down
pos_10686	Ganglioside GA1 (d18:1/12:0)	245.767	838.367	3.41123	1.77029	0.0186176	1.06514	up
pos_10707	SM(d17:2(4E,8Z)/18:3(10,12,15)-OH(9))	477.749	1027.95	2.15166	1.10545	0.000266843	1.38633	up
pos_10708	SM(d18:0/18:1(12Z)-O(9S,10R))	638.676	2102.1	3.29135	1.71868	0.000282754	1.39773	up
pos_10712	PC(DiMe(13,5)/20:4(6Z,8E,10E,14Z)-2OH(5S,12R))	746.416	2173.67	2.91214	1.54208	0.0127731	1.16108	up
pos_10714	Eleutheroside M	247.352	986.152	3.98684	1.99524	0.0368504	1.01773	up
pos_10731	Seocalcitol	64101.9	172056	2.6841	1.42444	0.000375436	1.49447	up
pos_10735	PS(22:6(4Z,7Z,10Z,13Z,16Z,19Z)/22:2(13Z,16Z))	853.766	2255.87	2.64225	1.40177	3.60014e-06	1.58636	up
pos_10738	Leu-Arg-Asn-Arg	47179.8	33131.2	0.702231	-0.509981	0.0107978	1.08142	down
pos_10743	3-Ketosphingosine	773.396	1565.71	2.02446	1.01754	2.02374e-05	1.51185	up
pos_10745	CDP-DG(PGF1alpha/a-15:0)	111.829	325.429	2.91005	1.54105	5.82219e-05	1.47416	up
pos_10747	CDP-DG(a-21:0/18:2(9Z,11Z))	634.875	2132.06	3.35823	1.7477	0.00147782	1.25285	up
pos_10750	Desmethyldeschlorobenzoyl Indomethacin	727.078	1502.6	2.06663	1.04728	0.000898765	1.32645	up
pos_10753	Panaquinquecol 1	8098.78	34766.8	4.29284	2.10193	0.00187123	1.42591	up
pos_10755	Isopropyl linoleate	72.1799	562.612	7.79458	2.96247	0.0215599	1.13158	up
pos_10758	PE(PGF1alpha/20:0)	534.924	2830.61	5.29162	2.40371	3.96542e-05	1.56088	up
pos_10759	Tobramycin	300.58	880.498	2.92933	1.55057	2.02441e-06	1.57151	up
pos_10760	Vinaginsenoside R3	847.56	1883.67	2.22246	1.15216	0.00101271	1.28332	up
pos_10762	Glutaminylproline	6.60634	54.8666	8.30514	3.054	0.0035548	1.32777	up
pos_10772	Deoxycholylcysteine	58681.7	207286	3.53237	1.82064	1.94585e-05	1.56479	up
pos_10775	Preladenant	46.6064	225.095	4.82969	2.27193	4.5835e-06	1.58843	up
pos_10777	PG(LTE4/i-20:0)	1844.71	4269.66	2.31455	1.21073	0.00344625	1.18372	up
pos_10780	CDP-DG(a-21:0/i-19:0)	907.271	1561.24	1.72081	0.783086	0.00809039	1.09149	up
pos_10784	Didemnin C	2023.33	5007.17	2.47472	1.30726	0.000293596	1.39886	up
pos_10790	Cavipetin D	482.107	1502.56	3.11666	1.64	2.89734e-05	1.58409	up
pos_10796	5-Heptyl-2-furanheptanoic acid	533.165	970.55	1.82036	0.864221	0.00049207	1.45382	up
pos_10798	gamma-Eudesmol rhamnoside	11751	25435.2	2.1645	1.11404	0.000101229	1.51889	up
pos_10811	PS(LTE4/22:0)	1121.11	3021.43	2.69503	1.4303	0.034187	1.01176	up
pos_10814	CDP-DG(18:2(9Z,11Z)/i-22:0)	513.989	1225.97	2.38521	1.25412	0.0139256	1.06675	up
pos_10840	PI(6 keto-PGF1alpha/20:0)	743.946	2131.8	2.86552	1.5188	0.0059494	1.1746	up
pos_10858	PE(20:4(5Z,8Z,11Z,14Z)-OH(20)/24:1(15Z))	14.8107	79.5323	5.36991	2.4249	0.00490636	1.22108	up
pos_10876	Dictagymnin	1456.93	1958.81	1.34448	0.427046	0.00231126	1.22506	up
pos_10878	Myristoylglycine	1043.75	1794.72	1.7195	0.781987	0.00145008	1.28246	up
pos_10888	PG(6 keto-PGF1alpha/20:3(8Z,11Z,14Z))	1621.88	2475.56	1.52636	0.610092	0.00622898	1.14169	up
pos_10890	4,4-Dimethyl-5alpha-cholesta-8,14,24-trien-3beta-ol	7573.18	13195.6	1.74241	0.801084	0.00119845	1.27577	up
pos_10897	4,4-Dimethyl-2-[3-carboxylatopropyl]-2-tridecyloxazolidine 3-oxide	9639.26	18912.2	1.962	0.972325	0.00524281	1.13873	up
pos_10908	Sirolimus	504.547	1911.34	3.78823	1.92153	0.000250483	1.47716	up
pos_10909	2alpha-(3-Hydroxypropyl)-1alpha,25-dihydroxy-19-norvitamin D3	149.775	979.906	6.5425	2.70984	1.86369e-05	1.60002	up
pos_10916	Geijerone	815.581	2850.41	3.49494	1.80527	0.00027229	1.53642	up
pos_10918	beta-Ionol	1081.69	4891.46	4.52205	2.17698	0.000247756	1.54848	up
pos_10920	Humulenol II	631.903	2392.56	3.78628	1.92078	0.000237032	1.54	up
pos_10921	alpha-Terpineol propanoate	14669.2	53619.1	3.65521	1.86996	0.000223764	1.54538	up
pos_10922	alpha-Santalal	1174.41	4733.23	4.03032	2.01089	0.000252954	1.54274	up
pos_10924	all-trans-Dehydroretinal	676.744	1235.15	1.82514	0.868006	0.00146236	1.37541	up
pos_10925	3-Methoxyestra-2,5(10)-dien-17beta-ol	641.144	1489.01	2.32243	1.21563	4.94182e-05	1.534	up
pos_10926	Epiandrosterone	2008.12	5286.85	2.63274	1.39657	0.000324515	1.48665	up
pos_10933	(3alphaOH,20S,24S)-3,19:20,24-Diepoxydammarane-3,25-diol	65868.8	420777	6.38811	2.67539	0.000374334	1.53125	up
pos_10937	4Alpha-hydroxymethyl-5alpha-cholesta-8,24-dien-3beta-ol	22.0958	719.337	32.5554	5.02482	8.03627e-05	1.62397	up
pos_10939	4,6-heptadienal	27.0946	280.906	10.3676	3.37401	0.000280591	1.55172	up
pos_10941	C16 Sphingosine	31.045	178.282	5.74268	2.52173	0.000420292	1.34761	up
pos_10952	Sitosterol 3-O-(6'-O-stearyl-beta-D-glucoside)	34.8963	667.909	19.1398	4.25851	0.0334556	1.078	up
pos_10957	Palmitoyl-DL-carnitine chloride	83752.6	54550.1	0.651324	-0.618553	0.0133431	1.05093	down
pos_10963	N-Methyl-N-2-propynyl-1-indanamine, (S)-	969.223	1275.53	1.31603	0.396197	0.00681384	1.12366	up
pos_10964	Muramic acid	1765.48	1017.01	0.576053	-0.795725	0.0011659	1.32656	down
pos_10965	1,17-Diamino-4,9,13-triazaheptadecane	1170.41	1960.72	1.67524	0.744365	0.000217358	1.3759	up
pos_10966	(13R,14R)-7-Labdene-13,14,15-triol	27257.7	110173	4.04192	2.01504	8.86309e-07	1.66093	up
pos_10974	Citronellyl hexanoate	2004.47	5921.16	2.95398	1.56266	1.22231e-05	1.5811	up
pos_10977	Reichstein's substance E	569.601	1018.28	1.78771	0.838112	4.32977e-05	1.46923	up
pos_10982	CDP-DG(a-21:0/18:1(12Z)-O(9S,10R))	233.264	1047.81	4.49195	2.16734	0.00735685	1.22776	up
pos_10983	Dehydrodidemnin B	511.441	1199.41	2.34515	1.22968	0.01074	1.05617	up
pos_10988	Pyridine-2-azo-p-dimethylaniline	542.82	689.258	1.26977	0.34457	0.00910629	1.1001	up
pos_10997	1-(7Z,10Z,13Z,16Z-docosatetraenoyl)-glycero-3-phosphate	4294.01	14577	3.39472	1.76329	0.0295254	1.05907	up
pos_11008	N-hexadecanoyl-L-Homoserine lactone	802.991	22351	27.8347	4.79881	2.68867e-05	1.65386	up
pos_11016	13(S)-HpOTrE	4311.98	14686.2	3.40591	1.76804	0.000739791	1.48862	up
pos_11018	Galactocerebroside	3110.44	7923.36	2.54734	1.34899	0.0099545	1.18159	up
pos_11029	Tanacetol A	2827.83	10251.7	3.62527	1.85809	0.000129119	1.55618	up
pos_11032	Hydroxyhydroquinone	142.577	244.342	1.71375	0.777161	3.18651e-05	1.48913	up
pos_11035	MG(0:0/14:0/0:0)	1408.47	2738.81	1.94452	0.959415	0.0193857	1.03463	up
pos_11042	6-Dehydrotestosterone glucuronide	2152.03	225.903	0.104972	-3.25192	0.00874025	1.14144	down
pos_11046	N-Decanoylglycine	76.9055	234.813	3.05327	1.61036	0.00300396	1.35725	up
pos_11047	Isoambrettolide	2961.24	6379.95	2.15448	1.10734	0.000687762	1.44626	up
pos_11072	PI(PGD1/22:3(10Z,13Z,16Z))	1481.03	2731.2	1.84412	0.882933	0.000860373	1.31545	up
pos_11079	PI(TXB2/18:1(11Z))	2418.96	5911.16	2.44368	1.28905	0.000564685	1.34203	up
pos_11081	TR-Saponin B	2824.64	6974.09	2.46901	1.30393	0.000584148	1.38662	up
pos_11082	Ciliatocholate	1137.74	2631.47	2.31289	1.2097	0.0102832	1.10972	up
pos_11088	6-[(2R,4S,5R)-4-Hydroxy-5-(hydroxymethyl)oxolan-2-yl]-7,8-dihydroimidazo[1,2-c]pyrimidin-5-one	946.764	1861.29	1.96594	0.975223	0.0156079	1.10765	up
pos_1110	geneticin	8925.5	750.095	0.0840395	-3.57279	0.00261276	1.30641	down
pos_11101	Terfenadine	222435	518895	2.33279	1.22206	0.00272421	1.27408	up
pos_11105	PI(16:0/PGE2)	43987.7	82689.9	1.87984	0.910613	0.00707739	1.22962	up
pos_11111	Didemnin	918.736	1524.78	1.65965	0.730876	0.00652237	1.2039	up
pos_1112	Protoanemonin	124.98	46.0459	0.368425	-1.44056	0.000379633	1.41772	down
pos_11120	DG(10:0/5-iso PGF2VI/0:0)	9175.62	6781.83	0.739114	-0.436131	0.00630063	1.12237	down
pos_11122	PI(PGF2alpha/16:0)	4102.47	11150.2	2.71792	1.4425	1.48475e-05	1.53195	up
pos_11124	CL(8:0/10:0/10:0/12:0)	229.365	1063.09	4.63494	2.21255	1.95311e-05	1.53748	up
pos_11126	Geranylcitronellol	26.8291	255.305	9.51598	3.25035	0.0100311	1.21413	up
pos_11130	Erinacine D	1093.65	3244.7	2.96687	1.56894	5.60775e-06	1.563	up
pos_11143	N-(1,3-Dihydroxyoctadec-4-en-2-yl)acetamide	7796.72	19929.2	2.5561	1.35394	0.000192441	1.45023	up
pos_11148	Cholylmethionine	9578.29	24508.2	2.55872	1.35542	0.00206722	1.34356	up
pos_11153	PIP(6 keto-PGF1alpha/22:2(13Z,16Z))	491.704	1068.68	2.17342	1.11997	0.00022647	1.40915	up
pos_11155	2-Cyclohexylidenecyclohexanone	544.892	1390.78	2.55239	1.35185	0.000588032	1.47247	up
pos_11156	Tsibulin 2	219.019	958.041	4.37423	2.12903	0.000323979	1.51547	up
pos_11159	9-Hydroxyoctadeca-2,4-dienoic acid	1994.8	7617.01	3.81842	1.93298	0.000574281	1.49796	up
pos_11162	Estradiol 17-dihydrotrigonelline	14031	268.965	0.0191693	-5.70506	0.00234685	1.27815	down
pos_11164	Nervonyl carnitine	2607.23	31690.4	12.1548	3.60345	0.0211707	1.12092	up
pos_11169	CL(8:0/10:0/18:2(9Z,11Z)/18:2(9Z,11Z))	1435.95	5061.47	3.52483	1.81755	2.83837e-05	1.57839	up
pos_11179	CL(8:0/10:0/10:0/14:0)	2416.26	3969.62	1.64288	0.716227	0.00346448	1.19389	up
pos_11188	5-[(4-Hydroxypheny)ethenyl]-2-(3-methyl-1-butenyl)-1,3-benzenediol	2070.11	916.63	0.442792	-1.1753	0.000687991	1.32547	down
pos_11213	valinomycin	1616.66	3882.53	2.40158	1.26398	7.30556e-05	1.45591	up
pos_11220	PI(PGF1alpha/22:3(10Z,13Z,16Z))	384.804	797.749	2.07313	1.05181	0.00929012	1.19028	up
pos_11221	CDP-DG(TXB2/i-20:0)	475.242	1362.47	2.86691	1.51949	0.0360299	1.00491	up
pos_11226	3-Hydroxy-p-mentha-1,8-dien-7-al	1110.04	1572.21	1.41635	0.502182	0.00540591	1.14405	up
pos_11229	1-(8Z,11Z,14Z-eicosatrienoyl)-sn-glycero-3-phosphocholine	12657.8	42210.7	3.33476	1.73758	0.0298601	1.03929	up
pos_11231	PE(22:0/LTE4)	875.097	2387.09	2.7278	1.44774	0.000788203	1.3634	up
pos_11234	Santene	135.567	359.813	2.65414	1.40824	0.00511751	1.21628	up
pos_11236	3-Hydroxy-beta-ionone	815.153	1663.47	2.04069	1.02906	0.00064967	1.40504	up
pos_11237	3-NOR-3-OXOPANASINSAN-6-OL	466.084	947.402	2.03268	1.02339	0.00179262	1.31131	up
pos_11240	18-Hydroxyoctadecadienoic acid	23594.1	64154.4	2.71909	1.44312	0.000574458	1.42522	up
pos_11243	MG(18:1(12Z)-O(9S,10R)/0:0/0:0)	10487.5	28892.9	2.75499	1.46205	0.0011169	1.424	up
pos_11246	Germanicol cinnamate	10519.5	38068.3	3.61881	1.85552	0.0131311	1.12196	up
pos_11248	Cimicifugoside	161.171	546.873	3.39311	1.76261	0.0119825	1.14264	up
pos_11256	Flurithromycin	2018.63	2908.34	1.44075	0.526817	0.00757864	1.11735	up
pos_11260	9-Octadecenamide, N-(2-hydroxyethyl)-, (9Z)-	1583.14	9633.6	6.08513	2.60529	0.00025481	1.55867	up
pos_11264	Notoginsenoside A	290.106	1353.51	4.66558	2.22206	0.0225808	1.09937	up
pos_11265	Sarsaparilloside	72.0018	696.242	9.6698	3.27349	0.0413331	1.00309	up
pos_11271	Arbekacin	11532.5	42215.5	3.66056	1.87206	0.0247154	1.08659	up
pos_11274	PG(TXB2/20:4(5Z,8Z,11Z,14Z))	2292.03	5613.5	2.44914	1.29228	1.13663e-07	1.66873	up
pos_11275	PC(TXB2/22:4(7Z,10Z,13Z,16Z))	1006.03	2577.98	2.56254	1.35757	0.00947303	1.1858	up
pos_11277	Coniferan	1233.8	1804.19	1.46231	0.548248	0.0136885	1.04396	up
pos_11286	Acrip	627.497	1330.33	2.12005	1.0841	0.0149243	1.02723	up
pos_11291	4-Amino-1-[(2R,5R)-3,4-dihydroxy-5-(hydroxymethyl)oxolan-2-yl]-5-methylpyrimidin-2-one	183.687	311.787	1.69738	0.763307	0.00321315	1.19426	up
pos_11294	LysoPC(18:1(9Z)/0:0)	47724.3	114385	2.39678	1.2611	0.000560096	1.349	up
pos_11312	3-Hydroxyicos-11-enoylcarnitine	214.638	684.673	3.18989	1.67351	0.00977007	1.1772	up
pos_11314	Pentalen-13-al	2099.37	2968.69	1.41409	0.49987	0.00919354	1.10591	up
pos_11315	Hexadecatrienoic acid	855.451	1341.54	1.56823	0.649137	0.0141935	1.08962	up
pos_11325	ent-8(17),13(16),14-Labdatrien-18-oic acid	2837.73	1308.19	0.461	-1.11716	0.00073916	1.37106	down
pos_11326	Octadecadienylcarnitine	883.974	3344.03	3.78295	1.91951	0.00293929	1.29048	up
pos_11328	dihydrocytochalasin B	600.796	1214.97	2.02226	1.01597	8.64581e-05	1.51433	up
pos_11330	Cysteinyl-Lysine	232.873	431.142	1.85141	0.888623	0.00101396	1.381	up
pos_11332	9R,10S-EpOME	983.171	2181.07	2.21841	1.14952	0.00085137	1.43812	up
pos_11336	MG(18:1(9Z)-O(12,13)/0:0/0:0)	24128.9	58771.8	2.43575	1.28436	0.00059281	1.45622	up
pos_11350	6-Phenylhexyl isothiocyanate	6131.34	3426.34	0.558824	-0.839534	0.00121736	1.3423	down
pos_11355	Tetrahydrodeoxycortisol	13968.2	36232.1	2.5939	1.37512	8.70975e-05	1.55313	up
pos_11358	[16]-Gingerol	30090.3	51307.9	1.70513	0.769882	0.0264184	1.02158	up
pos_11366	Atemoyacin B	1360.72	4410.11	3.24102	1.69645	1.81457e-06	1.57885	up
pos_11368	SM(d20:1/LTE4)	1808.21	3717.24	2.05575	1.03967	0.000109287	1.4415	up
pos_11369	PIP(20:0/20:4(5Z,8Z,11Z,14Z)-OH(20))	3877.42	10948.6	2.82369	1.49758	8.69126e-07	1.6015	up
pos_11371	PI(6 keto-PGF1alpha/22:3(10Z,13Z,16Z))	2084.02	4146.78	1.9898	0.992621	0.00018191	1.41057	up
pos_11373	Caribbean ciguatoxin 1	160.477	948.279	5.90913	2.56295	5.56163e-05	1.54109	up
pos_11384	PE(P-16:0/0:0)	153401	439796	2.86696	1.51952	0.000367124	1.4824	up
pos_11397	PA(22:0/18:1(12Z)-O(9S,10R))	2708.98	8067.4	2.97803	1.57436	0.00304769	1.33953	up
pos_11401	PG(i-22:0/22:6(5Z,7Z,10Z,13Z,16Z,19Z)-OH(4))	12070	32621.5	2.70269	1.43439	4.9652e-07	1.63476	up
pos_11403	Kaikasaponin III	5393.56	13538.9	2.51019	1.3278	0.00010561	1.43607	up
pos_11406	PI(18:1(11Z)/TXB2)	681.794	1587.16	2.32792	1.21904	5.59269e-05	1.46059	up
pos_11409	1,3-Octadiene	256.617	845.331	3.29414	1.7199	0.000265817	1.46419	up
pos_11410	CL(8:0/8:0/14:0/18:0)	175.696	2098.9	11.9462	3.57848	7.25093e-05	1.61672	up
pos_11412	(Z)-4-Hepten-1-ol	619.339	1632.1	2.63523	1.39793	0.000291591	1.44397	up
pos_11415	Thujane skeleton	68.5119	319.931	4.66972	2.22334	0.0009673	1.40949	up
pos_11416	Ectocarpen	736.303	1995.43	2.71006	1.43833	0.000145641	1.48324	up
pos_11417	(E)-4,8-Dimethyl-1,3,7-nonatriene	47.9885	183.569	3.82527	1.93556	0.000140576	1.50719	up
pos_11418	Isoputreanine	1197.82	2814.76	2.34991	1.2326	0.000238668	1.46037	up
pos_11419	Norbicycloekasantalal	1167.19	2989.9	2.56164	1.35707	0.000219193	1.45872	up
pos_1142	Tropolone	248.687	72.025	0.289621	-1.78776	6.67444e-06	1.61059	down
pos_11420	(Z,Z)-3,6-Dodecadien-1-ol	57.7423	257.181	4.45395	2.15508	0.000431582	1.44101	up
pos_11421	Norecasantalol	234.665	843.277	3.59354	1.84541	0.00017806	1.46889	up
pos_11422	(E,Z)-2,4-Dodecadiene	1899.26	3527.69	1.8574	0.893282	0.000155911	1.42046	up
pos_11423	4-(4-Methyl-3-pentenyl)-3-cyclohexene-1-carboxaldehyde	6688.72	10458.1	1.56355	0.644821	0.0003026	1.3704	up
pos_11424	4-(2,6,6-Trimethyl-1-cyclohexenyl)-2-butanol	75.177	365.353	4.85991	2.28093	0.000308413	1.47905	up
pos_11426	Longicamphenylone	824.528	2012.66	2.44098	1.28746	0.00013304	1.47934	up
pos_11429	3-Oxooctadecanoic acid	43189.5	143884	3.33146	1.73616	5.64508e-06	1.59551	up
pos_11433	Monensin	4996.23	9874.35	1.97636	0.982845	0.00377567	1.2506	up
pos_11434	Penta-1,3-diene	141.648	402.913	2.84448	1.50816	0.000409252	1.4294	up
pos_11438	PS(20:2(11Z,14Z)/18:0)	4190.18	9560.48	2.28164	1.19007	2.82415e-05	1.53245	up
pos_11442	1-Methylnicotinamide	41.7297	320.127	7.67144	2.9395	1.27316e-05	1.61834	up
pos_11444	TG(22:2(13Z,16Z)/22:4(7Z,10Z,13Z,16Z)/22:6(4Z,7Z,10Z,13Z,16Z,19Z))	108.912	3514.57	32.2699	5.01212	0.000290083	1.55674	up
pos_11446	Histamine	172.301	575.155	3.33809	1.73902	0.000584709	1.40268	up
pos_11451	Ganglioside GM3 (d18:1/14:0)	520.039	2328.58	4.47769	2.16275	6.43886e-06	1.65164	up
pos_11453	4,8-Dimethyl-1,3(E),7-nonatriene	29.2433	145.178	4.9645	2.31165	2.37913e-05	1.55765	up
pos_11459	L-threo-sphinganine	1276.22	7135.93	5.59144	2.48322	4.13267e-05	1.5879	up
pos_11467	4-Hydroxy-6-heneicosanone	15250.6	68590.8	4.49759	2.16915	2.63013e-05	1.61136	up
pos_11469	Glycerylmonooleate	7931.42	20464.1	2.58012	1.36744	0.00598897	1.2607	up
pos_11472	Isovaleric acid	15.5304	58.584	3.77223	1.91542	1.90024e-05	1.54145	up
pos_11474	DG(20:1(11Z)/22:2(13Z,16Z)/0:0)	10.0512	1272.11	126.564	6.98372	0.00109075	1.48071	up
pos_11476	SM(d19:1/PGE1)	4471.8	36131.8	8.07992	3.01434	0.00010304	1.59394	up
pos_11478	PS(DiMe(11,5)/MonoMe(11,5))	2797.13	6227.24	2.2263	1.15464	5.58469e-06	1.56011	up
pos_11479	5-hexenal	241.467	380.719	1.57669	0.656897	0.000288536	1.37946	up
pos_11480	Colforsin daropate	243.09	1285.68	5.28892	2.40297	0.00085512	1.44744	up
pos_11499	Quinceoxepine	2139.7	5575.41	2.6057	1.38167	5.71649e-05	1.51603	up
pos_11500	13-OxoODE	5724.97	14584.5	2.54752	1.34909	0.000163847	1.46116	up
pos_11506	Mdp-gdp	4399.27	10776	2.4495	1.29249	0.0129495	1.04848	up
pos_1151	Butane	97.6611	411.899	4.21763	2.07643	0.0221951	1.09454	up
pos_11514	N-Palmitoyl Threonine	913.968	4068.49	4.45146	2.15428	0.000296579	1.41539	up
pos_11516	Lyso-PAF C-16-d4	294.127	773.724	2.63058	1.39538	0.013138	1.07411	up
pos_11528	Echinocandin B	1738.87	5013.46	2.88318	1.52766	0.00112642	1.33341	up
pos_11541	PIP(PGF1alpha/20:1(11Z))	710.956	1899.36	2.67156	1.41768	0.000126223	1.43791	up
pos_11542	CDP-DG(a-25:0/PGF2alpha)	1071.82	2990.48	2.79008	1.48031	0.00111778	1.35676	up
pos_11546	n-methylsphingosine	343.729	1867.32	5.43255	2.44163	8.83281e-07	1.60152	up
pos_11548	PC(14:0/0:0)	4871.44	14356	2.94698	1.55924	1.18394e-05	1.52268	up
pos_11550	PE(18:1(9Z)/0:0)	107620	292702	2.71978	1.44349	0.00466635	1.29642	up
pos_11558	Dehydrocrotonin	331.552	79.6701	0.240294	-2.05713	0.00603498	1.13543	down
pos_11565	Gynosaponin S	5772.57	9418.91	1.63167	0.706346	0.000373198	1.45012	up
pos_11567	PGP(a-25:0/20:3(6,8,11)-OH(5))	557.905	1575.84	2.82456	1.49803	1.58633e-05	1.55081	up
pos_11582	isopimaric acid	8238.33	1142.97	0.138739	-2.84956	0.000366239	1.46894	down
pos_11584	PE(20:5(6E,8Z,11Z,14Z,17Z)-OH(5)/14:1(9Z))	3297.35	6197.87	1.87965	0.910464	0.00019041	1.42529	up
pos_11586	2-tert-Butylphenol	676.197	1243.49	1.83895	0.878885	0.00335655	1.247	up
pos_11587	3-(4-Isopropylphenyl)propanal	225.144	370.309	1.64476	0.71788	0.00174269	1.33841	up
pos_11589	5-(2-hydroxyethyl)isolongifol-5-ene	2098.72	5001.95	2.38334	1.25298	0.0045577	1.31495	up
pos_11592	9-OxoODE	94863.7	221454	2.33444	1.22308	0.00129303	1.42079	up
pos_11595	Marmeline	44.0377	248.595	5.64505	2.49699	0.0127869	1.16757	up
pos_11596	2-[1-[(2S)-2-[[4-[(E)-N'-Hydroxycarbamimidoyl]benzoyl]amino]propanoyl]piperidin-4-yl]oxyacetic acid	231.563	882.908	3.81282	1.93086	0.00312331	1.33352	up
pos_11619	L-Oleandrosyl-oleandolide	2816.27	4752.03	1.68735	0.754758	0.00711978	1.10895	up
pos_11637	MG(a-17:0/0:0/0:0)[rac]	678.413	1624.78	2.39497	1.26001	0.000479889	1.37528	up
pos_11639	PE(17:0/0:0)	8621.62	17702.8	2.0533	1.03795	0.000403095	1.3564	up
pos_11642	beta1-Tomatidine	410.991	1197.13	2.91279	1.5424	1.75147e-07	1.66008	up
pos_11647	Stearoylcarnitine	45889	20614.3	0.44922	-1.15451	0.00635009	1.15892	down
pos_11652	PS(5-iso PGF2VI/16:0)	6283.39	9689.68	1.54211	0.624905	0.000209599	1.41081	up
pos_11655	Ganodermic acid TQ	1070.81	2391.6	2.23346	1.15928	5.76108e-05	1.48408	up
pos_11656	1,2-Dimethyl-4-(6-methyl-4-heptenyl)-1,3-cyclohexadiene	534.197	933.195	1.74691	0.804807	8.6323e-05	1.46541	up
pos_11658	9(S)-HOTrE	17123.3	32142.3	1.87711	0.908511	0.000887887	1.33128	up
pos_11661	Lexacalcitol	24455.4	39076.8	1.59788	0.676159	0.0217918	1.08657	up
pos_11663	PI(6 keto-PGF1alpha/20:3(8Z,11Z,14Z))	790.035	1654.79	2.09458	1.06666	0.00129172	1.28838	up
pos_11665	PI(PGF2alpha/22:2(13Z,16Z))	653.091	1633.41	2.50105	1.32254	0.00198474	1.29005	up
pos_11670	Gentamicin C2b	175991	295174	1.67721	0.746066	0.0206747	1.05021	up
pos_11673	Erythrodiol 3-decanoate	436.024	104.98	0.240767	-2.05429	0.013402	1.04252	down
pos_11675	PC(18:0/LTE4)	3816.43	7032.55	1.8427	0.881823	0.0186444	1.08639	up
pos_11682	N-Palmitoyl Aspartic acid	1982.02	4613.04	2.32744	1.21875	8.47952e-05	1.53699	up
pos_1169	5-Methylfuran-2-carboxylic acid	1459.48	2050.29	1.40481	0.490372	0.00732016	1.12535	up
pos_11691	Diethylamino nonanoate	139.714	417.97	2.99161	1.58092	0.0030588	1.29161	up
pos_11694	4-Hydroxy-6-methyl-3-(1-oxobutyl)-2H-pyran-2-one	1274.6	494.762	0.38817	-1.36524	0.0130268	1.0697	down
pos_11696	11beta,17,21-Trihydroxy-2alpha-methylpregn-4-ene-3,20-dione 21-acetate	24347.6	8630.87	0.354486	-1.4962	0.0146736	1.05398	down
pos_11701	Clarithromycin	2008.77	3262.11	1.62394	0.699497	0.000137611	1.43852	up
pos_11720	DG(20:4(6E,8Z,11Z,14Z)+=O(5)/17:0/0:0)	618.149	2706.82	4.37891	2.13057	4.82744e-05	1.58329	up
pos_11730	Tomentosic acid	250.94	594.714	2.36995	1.24486	0.00384042	1.19084	up
pos_11744	Fagomine	58.6202	206.436	3.52158	1.81622	0.0114601	1.18063	up
pos_11745	Deoxycytidine	109.323	252.911	2.31342	1.21003	0.00218105	1.24212	up
pos_1175	(2E)-3-[3-(sulfooxy)phenyl]prop-2-enoic acid	390.431	208.599	0.534278	-0.904336	0.0207084	1.01959	down
pos_11752	3-propyl acrolein	79.6981	133.88	1.67984	0.748324	0.00923346	1.12912	up
pos_11757	Palmitoyl Serinol	2274.75	12664.8	5.56756	2.47704	0.000370366	1.40631	up
pos_11767	LysoPI(16:0/0:0)	10703	32344.3	3.02197	1.59549	0.000157624	1.51817	up
pos_11771	Penitrem B	1137.16	3002.31	2.64017	1.40063	9.15638e-05	1.46395	up
pos_11775	SM(d19:0/PGF1alpha)	1422.2	3685.97	2.59174	1.37392	2.31981e-05	1.61342	up
pos_11777	Deferoxamine	352.368	1690.42	4.79731	2.26223	7.61769e-06	1.55087	up
pos_11822	simvastatin hydroxy acid	1549.94	2521.21	1.62665	0.701906	0.0123848	1.05235	up
pos_11829	cis-Jasmone	672.711	1893	2.81399	1.49262	1.56012e-05	1.53108	up
pos_11830	2,2'-Azobis(amidinopropane)	2190.92	9198.52	4.19846	2.06986	0.000327475	1.52946	up
pos_11831	Furanodiene	295.669	699.489	2.36578	1.24232	0.00018675	1.47707	up
pos_11833	N-Acetyl-leucyl-leucine	983.353	1952.29	1.98534	0.989387	0.000169746	1.47296	up
pos_11834	9(R)-HODE	46405.7	95054.5	2.04834	1.03445	8.0648e-06	1.5265	up
pos_11838	3beta-3-Hydroxy-11-oxolanosta-8,24-dien-26-al	62054.7	279068	4.49713	2.16901	0.000559309	1.49246	up
pos_1184	3-Hydroxyhippuric acid sulfate	3623.7	5931.1	1.63675	0.710837	0.0095325	1.09079	up
pos_11841	20,26-Dihydroxyecdysone	304.382	1274.62	4.18758	2.06612	0.0016075	1.37918	up
pos_11842	PC(22:1(13Z)/LTE4)	126.054	624.764	4.95634	2.30928	0.00223715	1.39576	up
pos_11846	N,N-Dimethylformamide dimethyl acetal	650.767	1491	2.29115	1.19607	1.64865e-05	1.52777	up
pos_11847	3-Methyl-1-phenyl-3-pentanol	135.901	357.793	2.63274	1.39656	2.02429e-06	1.57642	up
pos_11848	6,10-Dimethyl-5(E),9-undecadien-2-one	96.1492	756.999	7.87318	2.97695	0.000203067	1.56635	up
pos_11849	N-Acetylaminooctanoic acid	2177.9	6190.28	2.84232	1.50707	9.24588e-05	1.54174	up
pos_11863	Fucoxanthin	1728.01	2734.67	1.58256	0.66226	0.000945521	1.29143	up
pos_11865	Cerebroside B	1013.19	7258.16	7.16368	2.8407	0.00300908	1.36336	up
pos_11868	PG(i-19:0/PGD2)	7158.95	11151.4	1.55768	0.639403	0.00136279	1.26091	up
pos_11869	nortestosterone laurate	320.163	5859.16	18.3006	4.19382	0.0043996	1.32819	up
pos_11871	Polymyxin B2	146.569	621.206	4.23832	2.08349	4.9147e-05	1.53532	up
pos_11880	(25S)-26-Hydroxy-24-methylenecycloartan-3-one	9.64083	5363.57	556.339	9.11982	0.00716155	1.27519	up
pos_11887	PI(5-iso PGF2VI/22:3(10Z,13Z,16Z))	371.887	1169.1	3.1437	1.65247	0.000446732	1.44525	up
pos_11903	2-Propenyl octanoate	341.692	1443.82	4.2255	2.07912	7.17459e-06	1.59347	up
pos_11904	cis-3-Hexenyl hexanoate	680.707	1960.33	2.87984	1.52599	2.9017e-06	1.56359	up
pos_11905	Dihydroactinidiolide	150.944	365.419	2.42089	1.27554	0.000113943	1.43257	up
pos_11906	Neocnidilide	938.753	1968.17	2.09658	1.06804	4.53025e-06	1.56064	up
pos_11908	trans-Dehydroandrosterone	848.888	2341.74	2.7586	1.46394	8.48324e-05	1.5532	up
pos_11925	DG(22:6(4Z,7Z,10Z,12E,16Z,19Z)-OH(14)/19:0/0:0)	845.872	1768.11	2.09029	1.0637	0.00105771	1.29509	up
pos_11936	2-Methyl-1,3-cyclohexadiene	928.232	2280.96	2.45731	1.29708	0.000139001	1.52204	up
pos_11941	Cer(d17:1/20:4(5Z,8Z,11Z,14Z)-OH(20))	8.97798	324.294	36.121	5.17477	0.00525867	1.30831	up
pos_11942	Curdione	547.535	1600.78	2.92361	1.54775	0.000543734	1.48024	up
pos_11943	6,10-dimethyl-9-methylene-undec-5E-en-2-one	682.972	1856.27	2.71794	1.44251	1.11151e-05	1.52133	up
pos_11944	Polyprenol	470.749	1368.6	2.90727	1.53967	0.0004402	1.46749	up
pos_11955	PE(18:1(12Z)-2OH(9,10)/22:2(13Z,16Z))	1093.55	2378.97	2.17547	1.12132	0.000124107	1.41097	up
pos_11959	Cer(d17:1/5-iso PGF2VI)	5.30499	85.6746	16.1498	4.01344	0.00746906	1.24824	up
pos_11960	2-Methyl-6-methylene-2E,7-octadien-1-ol	9.76393	34.2766	3.51053	1.81169	0.00912326	1.23928	up
pos_11961	2,6,10,10-Tetramethyl-1-oxaspiro[4.5]decan-6-ol	1015.7	2165.63	2.13215	1.09231	0.00276641	1.30543	up
pos_11972	SM(d18:2(4E,14Z)/23:1(9Z))	1835.92	6204.96	3.37977	1.75692	0.00164548	1.30824	up
pos_11973	2-Methylbutyrate	7.6377	24.4089	3.19585	1.6762	0.00776116	1.08487	up
pos_11984	PC(DiMe(13,5)/LTE4)	1195.38	2759.15	2.30818	1.20675	0.000133099	1.41802	up
pos_11994	Ginsenoside Rc	1441.07	5149.62	3.57348	1.83733	0.000161517	1.51017	up
pos_12018	Erucoylacetone	1403.66	3832.06	2.73005	1.44893	0.000282436	1.50734	up
pos_12019	PG(i-20:0/PGJ2)	14215.3	29290.8	2.06051	1.043	4.63094e-07	1.64212	up
pos_12032	PS(22:2(13Z,16Z)/22:5(4Z,7Z,10Z,13Z,16Z))	9762.98	16984.4	1.73967	0.798815	6.81291e-07	1.59673	up
pos_12039	PE(20:1(11Z)/PGF1alpha)	7054.41	9982.69	1.4151	0.500903	0.00070764	1.32188	up
pos_12042	N-Oleoyl GABA	1346.48	641.049	0.476094	-1.07068	0.0161584	1.0037	down
pos_12044	Plazomicin	4969.24	6846.69	1.37781	0.462382	0.002468	1.22638	up
pos_12057	(S)-gamma-Calacorene	1051.76	1889.84	1.79683	0.845457	0.000699596	1.37885	up
pos_12059	9(S)-HODE	7465.32	14242.4	1.90781	0.931915	0.000632069	1.34425	up
pos_12066	Azithromycin	1730.14	2209.91	1.27731	0.353104	0.0106134	1.0777	up
pos_12082	PE(P-18:1(11Z)/LTE4)	3364.63	5442.61	1.61759	0.693849	0.00199922	1.28958	up
pos_12104	4-Octyl-2H-triazole	6141.04	2605.27	0.424239	-1.23705	0.0157548	1.03542	down
pos_12107	5,7-Diethyl-9-methyl-3E,5E,7E,9E-tridecatetraene	49149.5	21076.4	0.428821	-1.22155	0.0203352	1.00029	down
pos_12112	9(S)-HODE-d4	430908	132996	0.30864	-1.696	0.0194727	1.01264	down
pos_12117	Cer(d16:1/20:5(5Z,8Z,11Z,14Z,16E)-OH(18R))	5417.25	17470	3.22488	1.68924	0.0173336	1.06284	up
pos_12122	Fungichromin	8062.99	12597.3	1.56236	0.643725	0.000447604	1.34779	up
pos_12132	4-Methyl-2-pentenal	245.592	158.111	0.643797	-0.635322	0.0092167	1.08865	down
pos_12137	(E)-3-Octen-1-ol	54.6254	5.90128	0.108032	-3.21047	0.0188791	1.01819	down
pos_12139	2,6-dimethyl-2-octene	201.087	64.1227	0.31888	-1.64891	0.0198685	1.00281	down
pos_12140	2,4-Dimethyl-5-hepten-1-ol	228.947	70.2026	0.306633	-1.70541	0.0157343	1.04016	down
pos_12144	(Z)-1,5-Tridecadiene	1610.6	2570.49	1.59598	0.674446	0.00482889	1.19231	up
pos_12145	α-Dodecene oxide	151.912	30.2243	0.198959	-2.32946	0.0169574	1.02809	down
pos_12157	Dehydrophytosphingosine	1351.66	649.245	0.480333	-1.05789	0.0128471	1.06214	down
pos_12160	Hexadecadienylcarnitine	178.403	28.3355	0.158828	-2.65446	0.0114214	1.09881	down
pos_12161	2-Chlorooctadecanoic acid	282.124	56.3442	0.199715	-2.32399	0.0019211	1.25835	down
pos_1217	L-Tyrosine	15615.8	6851.34	0.438745	-1.18855	1.0924e-07	1.64574	down
pos_12193	PE(20:3(5Z,8Z,11Z)/14:0)	5025.51	6844.6	1.36197	0.445696	0.00434757	1.16369	up
pos_12201	PG(O-18:0/17:1(9Z))	2359.84	4548.6	1.92751	0.946735	0.0117982	1.09889	up
pos_1221	Phenol	22129.2	10043	0.453836	-1.13976	9.75662e-08	1.63455	down
pos_12212	Shyobunyl acetate	1142.88	2534.36	2.21752	1.14895	0.000207437	1.47267	up
pos_12226	Chalciporone	6605.7	4652.75	0.704354	-0.505628	0.00729554	1.11822	down
pos_12229	Val Val Leu Leu	9937.99	15421.4	1.55176	0.633909	0.00399069	1.17066	up
pos_12230	Androstenedione	4809.51	8987.39	1.86867	0.902014	0.0384394	1.00151	up
pos_12237	LysoPG(18:2(9Z,12Z)/0:0)	5412.35	12728.1	2.35168	1.23369	0.000134538	1.4306	up
pos_12239	PE(PGF1alpha/18:2(9Z,12Z))	6991.43	13493.7	1.93003	0.948623	5.04785e-05	1.5356	up
pos_12241	Isokobusone	130.326	260.313	1.9974	0.998126	0.0143441	1.12284	up
pos_12242	Malvalic acid	559.51	1079.29	1.92899	0.947849	0.0067679	1.19891	up
pos_12243	Linoleoyl Ethanolamide	103219	197163	1.91014	0.933679	0.0135558	1.13158	up
pos_1225	(E)-2-Penten-1-ol	327.372	142.618	0.435646	-1.19877	0.000171486	1.41085	down
pos_12259	DG(15:0/18:2(10E,12Z)+=O(9)/0:0)	1038.18	3748.84	3.61098	1.85239	0.0185209	1.07329	up
pos_12266	Propargite	116.614	217.79	1.86761	0.901196	0.00253378	1.2261	up
pos_12267	Barringtogenol C	3505.89	6099.68	1.73984	0.798952	0.00102462	1.30559	up
pos_1228	Petasinine	1071.94	2115.64	1.97365	0.980869	0.000363956	1.43407	up
pos_12282	Colistin A	484.837	1201	2.47713	1.30867	4.21379e-05	1.57628	up
pos_12288	MG(18:3(6Z,9Z,12Z)/0:0/0:0)	22841.5	46008	2.01423	1.01023	0.00840698	1.17823	up
pos_12293	Naphthoquine	670.935	2207.64	3.29039	1.71826	0.000552421	1.43025	up
pos_12296	enantio-PAF C-16	946833	500307	0.528401	-0.920295	0.00100942	1.27948	down
pos_12305	Leukotriene C5	26462.2	16071.4	0.607336	-0.719433	0.0106502	1.07354	down
pos_12322	CC(=O)Nccccccn1C=CC(=O)C(O)=C1C	4112.19	6900	1.67794	0.746689	0.00101726	1.30848	up
pos_12345	PE(20:5(5Z,8Z,10E,14Z,17Z)-OH(12)/14:1(9Z))	2871.85	6215.59	2.16431	1.11391	1.51222e-07	1.64576	up
pos_12354	N-(2-Pyrimidinyl)formamide	102.658	177.777	1.73174	0.792221	0.00589181	1.14078	up
pos_12363	Persenone B	1806.7	3813.37	2.11068	1.0777	0.00491785	1.26908	up
pos_12373	Senkyunolide N	401.141	573.106	1.42869	0.514693	0.0118904	1.08684	up
pos_12380	Rhodovibrin	12146.6	36512.6	3.006	1.58785	4.31114e-08	1.65336	up
pos_12382	PS(24:0/22:0)	85.6286	250.821	2.92918	1.55049	0.00954583	1.13456	up
pos_12392	Stearamide	1729.61	4650.19	2.68857	1.42684	8.37537e-05	1.48951	up
pos_12396	Dihydroceramide C2	17627.1	128177	7.27158	2.86227	0.000175313	1.48165	up
pos_12407	Momordicilin	1846.83	9039.57	4.89464	2.2912	0.00464902	1.28517	up
pos_12414	Ricinoleic acid	217660	68291.8	0.313754	-1.67229	0.0222138	1.00254	down
pos_12433	SM(d16:1/24:1(15Z))	60.5417	2817.2	46.5333	5.54019	0.00113357	1.46735	up
pos_12439	(2E,6Z)-nona-2,6-dienal	956.452	1353.74	1.41537	0.501183	0.00755872	1.09658	up
pos_12443	Yuzu lactone	1481.1	2715.13	1.83319	0.874353	0.00107882	1.32657	up
pos_12445	N-(3-Hydroxypropyl)valine	9586.06	19364.6	2.02007	1.01441	0.000489352	1.3872	up
pos_12446	alpha-Irone	6847.87	14787.2	2.15939	1.11062	0.0003977	1.40727	up
pos_12447	Stearidonic acid	686.477	1516.18	2.20864	1.14316	0.000449015	1.40017	up
pos_12449	Arctiol	1681.06	2754.43	1.63851	0.712383	0.000920714	1.29786	up
pos_12454	Azepexole	89.3457	12.7518	0.142724	-2.8087	0.00291916	1.2535	down
pos_12462	Medicagenic acid 28-O-[b-D-xylosyl-(1->4)-a-L-rhamnosyl-(1->2)-a-L-arabinosyl] ester	360.735	26.9196	0.0746243	-3.74421	0.0011643	1.36591	down
pos_12469	2-[(Tetrahydrofurfuryl)oxy]ethanol	363.58	1023.37	2.8147	1.49298	0.00027282	1.44517	up
pos_12473	2-Methoxynaphthalene	1728.34	3876.27	2.24278	1.16529	0.000290317	1.4084	up
pos_12474	N-Methylnicotinium	8977.39	21419.6	2.38595	1.25456	0.000262825	1.4334	up
pos_12476	2-Hydroxyacorenone	2305.02	5497.39	2.38497	1.25397	0.000330451	1.41979	up
pos_12478	Avocadienofuran	4289.3	10456.9	2.4379	1.28564	0.000247782	1.43256	up
pos_12480	Germacrenone	10812.6	24474.4	2.26351	1.17856	0.000318608	1.42364	up
pos_12482	5α-Androst-16-en-3α-ol	5086.14	10718.9	2.10747	1.07551	0.000384318	1.40931	up
pos_12484	arachidonoylethanolamine	10351.9	23207.1	2.24181	1.16466	1.36478e-05	1.5351	up
pos_12485	STIGMASTA-4,22-DIEN-3-ONE	8253.99	17717.5	2.14654	1.10201	0.000349661	1.40102	up
pos_12492	Longispinogenin	735124	1.92914e+06	2.62423	1.3919	0.00022087	1.4538	up
pos_12499	Triricinolein	2955.81	5682.89	1.92262	0.94307	0.00400394	1.16644	up
pos_1250	DL-Leucine	10914.1	4209.66	0.385708	-1.37442	3.6838e-06	1.59712	down
pos_12508	Trehalose-6,6'-dibehenate	5879.38	11385	1.93643	0.953398	0.000156178	1.42457	up
pos_12509	CDP-DG(18:1(11Z)/22:3(10Z,13Z,16Z))	4405.54	8668.89	1.96773	0.976529	0.0002849	1.41183	up
pos_12513	20-Trihydroxy-leukotriene-B4	333.526	128.845	0.386313	-1.37216	0.00745605	1.11433	down
pos_12516	Epoxyganoderiol A	18860.4	37457.9	1.98606	0.98991	0.000304748	1.42154	up
pos_12519	N-Arachidonoyl Lysine	111.67	332.457	2.97714	1.57393	0.000741368	1.34222	up
pos_12520	4,4-Dimethyl-14a-formyl-5a-cholesta-8,24-dien-3b-ol	29.4287	449.361	15.2695	3.93258	0.0242475	1.09931	up
pos_12527	Vipadenant	2113.65	4266.96	2.01877	1.01347	0.0281561	1.04153	up
pos_12537	N-Palmitoyl Valine	233.826	485.632	2.0769	1.05443	0.00443845	1.16667	up
pos_12557	PG(22:6(5Z,7Z,10Z,13Z,16Z,19Z)-OH(4)/a-25:0)	4510.27	7421.98	1.64557	0.71859	0.000863595	1.3201	up
pos_12558	Deforolimus	1091.24	2394.92	2.19467	1.134	0.0001647	1.45084	up
pos_12565	PC(P-15:0/0:0)	141105	229336	1.62529	0.700694	0.0208467	1.05182	up
pos_12575	PC(22:2(13Z,16Z)/PGF1alpha)	2976.25	8122.5	2.72911	1.44843	5.27991e-05	1.47607	up
pos_12585	Cer(t18:0/20:5(7Z,9Z,11E,13E,17Z)-3OH(5,6,15))	9179.78	11097.2	1.20887	0.273658	0.0170535	1.01737	up
pos_12600	DG(22:5(7Z,10Z,13Z,16Z,19Z)/16:0/0:0)	2376.59	5024.98	2.11436	1.08022	7.80315e-06	1.52724	up
pos_12601	Hypogeic acid	595.435	934.865	1.57005	0.650814	0.0148754	1.10003	up
pos_1261	Cyclosquamosin E	1.76751e-08	3263.11	1.84616e+11	37.4257	0.0284655	1.08005	up
pos_12629	PC(20:2(11Z,14Z)/LTE4)	3814.74	6515.72	1.70804	0.77234	0.00149187	1.30018	up
pos_1263	Furazolidone	24.2314	207.284	8.55433	3.09666	0.0461964	1.00447	up
pos_12632	Stigmastanol	6130.83	17632.8	2.87608	1.52411	0.00920741	1.22975	up
pos_12634	(8Z,11Z)-Icosa-8,11-dienoylcarnitine	52.9914	479.343	9.04567	3.17723	3.44539e-08	1.67254	up
pos_12640	(8R,9R,10S,13R,14S)-1,2,3,4,5,6,7,8,9,10,11,12,14,15,16,17-Hexadecahydrocyclopenta[a]phenanthrene-13-carbaldehyde	2126.74	4194.73	1.97237	0.979932	0.0288932	1.05714	up
pos_12642	13(S)-HODE methyl ester	12901.4	25923.4	2.00935	1.00673	0.0178105	1.12857	up
pos_12647	PS(22:0/22:1(13Z))	357.898	1588.62	4.43875	2.15015	1.86471e-09	1.7015	up
pos_12659	5,6α epoxy-cholesterol	1392.44	4089.06	2.93661	1.55415	3.64434e-08	1.69492	up
pos_12669	CDP-DG(a-25:0/20:3(8Z,11Z,14Z)-2OH(5,6))	904.684	2043.99	2.25934	1.1759	0.00321163	1.30385	up
pos_1270	Disialyllactose	1424.53	738.638	0.518513	-0.947549	0.0130111	1.04005	down
pos_12713	DG(22:2(13Z,16Z)/15:0/0:0)	454.739	710.002	1.56134	0.642786	0.0219011	1.02671	up
pos_12715	Ecdysone	658.988	1204.5	1.8278	0.870105	0.00969297	1.16926	up
pos_12722	MG(22:6(4Z,7Z,10Z,13Z,16Z,19Z)/0:0/0:0)	28470.7	20529.9	0.721088	-0.471754	0.0184735	1.00735	down
pos_1273	6-Hydroxynicotinic acid	220.618	750.424	3.40147	1.76616	0.000160202	1.48589	up
pos_12744	norerythromycin	2463.39	5941.41	2.41188	1.27016	7.38876e-07	1.62881	up
pos_12751	Solketal	150.623	223.464	1.4836	0.569106	0.00337259	1.21879	up
pos_12755	Polymyxin B Sulfate	492.179	786.367	1.59772	0.676019	0.00487647	1.19456	up
pos_12756	Deoxycholyl-L-dopa	1849.25	3064.56	1.65719	0.728739	0.00246445	1.25128	up
pos_12759	N(omega)-Hydroxyarginine	796.8	1400.66	1.75786	0.813819	0.00185172	1.32511	up
pos_1276	2'-C-Methylcytidine	1215.03	2576.33	2.12038	1.08433	0.000142342	1.43638	up
pos_12782	SM(d16:1/PGE1)	30172.5	39605.6	1.31264	0.392468	0.0113073	1.08275	up
pos_12788	2,6-Nonadien-1-ol	452.231	1008.41	2.22985	1.15694	1.06287e-06	1.61639	up
pos_12789	(1R,2S,3S,4R)-p-Menthane-2,3-diol	647.649	916.58	1.41524	0.501048	0.000167332	1.45175	up
pos_12790	Undecanoic acid	325.324	463.561	1.42492	0.510884	0.00806415	1.09415	up
pos_12791	1,3-Diisopropylbenzene	1321.61	2488.94	1.88326	0.913236	5.27198e-06	1.56703	up
pos_12794	2',3'-Dideoxyguanosine	284.096	40.1942	0.141481	-2.82132	0.00975211	1.11189	down
pos_12798	MG(18:2(9Z,12Z)/0:0/0:0)	224318	344773	1.53698	0.620103	0.00613888	1.13566	up
pos_12808	DG(19:0/LTE4/0:0)	2929.82	7637.23	2.60673	1.38224	3.03144e-06	1.64205	up
pos_12809	Azaspiracid	16908.3	21393.1	1.26524	0.339414	0.0102023	1.07529	up
pos_12810	Hebevinoside V	9202.77	12593.2	1.36842	0.452507	0.00435363	1.16748	up
pos_12816	(3xi,5Z)-1,5-Octadien-3-ol	982.601	1876.52	1.90975	0.933385	2.53267e-06	1.59414	up
pos_12818	DG(18:1(12Z)-2OH(9,10)/10:0/0:0)	180.647	725.948	4.01859	2.00669	0.000375506	1.5307	up
pos_1282	N-OCTANOYL-L-HOMOSERINE LACTONE	30.389	237.876	7.8277	2.96859	0.00574669	1.31843	up
pos_12821	(-)-Nopol	4012.48	10689.1	2.66396	1.41357	5.57341e-05	1.57297	up
pos_12822	5,7alpha-Dihydro-1,4,4,7a-tetramethyl-4H-indene	2601.02	4526.56	1.7403	0.799336	9.0706e-06	1.54787	up
pos_12830	2,4-heptadienal	221.874	981.045	4.42164	2.14458	0.000104384	1.56207	up
pos_12835	exo-5,6-Dimethylbicyclo[2.2.1]hept-5-en-2-ol	6703.28	16245.9	2.42357	1.27713	3.53716e-05	1.57203	up
pos_12836	Perillyl aldehyde	561.637	1216.13	2.16533	1.11458	2.56109e-05	1.56931	up
pos_12837	alpha-Terpineol formate	1168.1	2731.58	2.33848	1.22557	3.02377e-05	1.58047	up
pos_12838	2,4,5,7alpha-Tetrahydro-1,4,4,7a-tetramethyl-1H-inden-2-ol	3258.22	9558.98	2.93381	1.55277	0.000110078	1.55181	up
pos_12839	4,7-Megastigmadien-9-ol	5021.61	15149.7	3.0169	1.59307	0.000132627	1.5501	up
pos_12840	Patchoula-2,4-diene	3096.2	9032.22	2.91719	1.54458	0.000184122	1.53294	up
pos_12841	Germacrene D	17733.6	60902.6	3.4343	1.78002	7.50251e-05	1.56645	up
pos_12842	9Z,11E,13-Tetradecatrienal	1681.32	6369.15	3.78819	1.92151	7.10259e-05	1.57628	up
pos_12843	3-Hydroxydodecanoic acid	3050.58	7537.16	2.47073	1.30494	5.94261e-05	1.55235	up
pos_12844	Germacrone	10772.8	30885.2	2.86696	1.51952	7.70361e-05	1.56097	up
pos_12845	1-(2,6,6-Trimethyl-2-cyclohexen-1-yl)-1,6-heptadien-3-one	11187.3	24058.9	2.15057	1.10472	4.27842e-05	1.54105	up
pos_12846	Retinaldehyde	4812.12	9967.08	2.07125	1.0505	7.92859e-05	1.51153	up
pos_12847	Lucidadiol	324033	1.35127e+06	4.17016	2.0601	0.000117317	1.56081	up
pos_12855	PI(PGF1alpha/22:2(13Z,16Z))	2261.74	4452.33	1.96854	0.977123	7.93491e-05	1.47262	up
pos_12856	PGP(i-24:0/PGF2alpha)	747.918	1967.84	2.63109	1.39566	2.20744e-05	1.52537	up
pos_12857	Cholesteryl glucoside	443.24	1799.79	4.06052	2.02167	5.05598e-06	1.6183	up
pos_12859	Glycyl-Threonine	493.579	2121.81	4.29882	2.10394	9.03129e-05	1.56817	up
pos_12860	(-)-cis-sabinol	59.0587	202.697	3.43212	1.7791	1.68211e-05	1.61561	up
pos_12862	(R)-3-Hydroxy-hexadecanoic acid	244.879	471.879	1.92698	0.946345	0.0216625	1.00782	up
pos_12863	4-Acetyl-6-tert-butyl-1,1-dimethylindane	9246.62	26911.4	2.9104	1.54122	1.79655e-05	1.61355	up
pos_12864	Retinol / Retinol skeleton	4078.44	5674.31	1.39129	0.476427	0.00782295	1.12185	up
pos_12865	5a-Androst-3-en-17-one	2337.51	10072.7	4.30917	2.10741	9.82845e-05	1.56885	up
pos_12868	Isopersin	23117.7	64522.9	2.79106	1.48081	9.53254e-05	1.53106	up
pos_1287	N-(1-Deoxy-1-fructosyl)leucine	151857	88595.2	0.583411	-0.777414	0.0137914	1.04011	down
pos_12882	TG(18:3(6Z,9Z,12Z)/22:6(4Z,7Z,10Z,13Z,16Z,19Z)/20:5(5Z,8Z,11Z,14Z,17Z))	1788.5	6900.63	3.85833	1.94798	3.00852e-05	1.60716	up
pos_12889	MG(0:0/22:4(7Z,10Z,13Z,16Z)/0:0)	11898.2	25528.4	2.14556	1.10136	0.00147044	1.38263	up
pos_12901	cis-1,2-Dihydro-3-ethylcatechol	892.881	523.638	0.586459	-0.769898	0.0005567	1.39241	down
pos_12910	dehydroabietadienol	10805.2	8066.3	0.746523	-0.421742	0.0130166	1.04333	down
pos_12912	2-Hydroxy-5-octenoylcarnitine	261.612	786.102	3.00484	1.58729	0.00740417	1.17476	up
pos_12916	METENEPROST	37103.1	20392.3	0.549612	-0.863514	0.000946324	1.30998	down
pos_12920	PC(PGE2/P-18:1(11Z))	8296.42	6030.52	0.726882	-0.460206	0.00343621	1.17979	down
pos_12923	Kifunensine	141.863	323.184	2.27814	1.18786	0.00893522	1.09302	up
pos_12924	N-(1-Deoxy-1-fructosyl)histidine	1121.28	2591.03	2.31079	1.20838	0.000281969	1.40812	up
pos_12931	26-Hydroxyecdysone	1062.31	1454.81	1.36948	0.453624	0.0174322	1.01789	up
pos_12937	[10]-Paradol	3085.47	6835.11	2.21526	1.14747	0.000862225	1.39314	up
pos_12943	DG(8:0/PGD2/0:0)	1187.89	1976.17	1.66359	0.734303	0.00297757	1.26485	up
pos_12947	Oleandomycin	3981.89	9241.14	2.3208	1.21462	6.46947e-06	1.62603	up
pos_12955	Biliverdin-IX-beta	639.429	57.7603	0.0903312	-3.46863	0.0122217	1.08152	down
pos_12962	CL(8:0/10:0/10:0/19:0)	742.998	1452.03	1.95428	0.966637	9.79187e-05	1.44939	up
pos_12966	(-)-Menthol	108.276	307.778	2.84254	1.50718	0.00896186	1.20385	up
pos_12967	(R)-p-Mentha-1,8-dien-10-ol	322.97	648.975	2.0094	1.00676	0.00800752	1.19178	up
pos_12969	Limonene aldehyde	5259.96	9482.76	1.80282	0.850255	0.00623142	1.20778	up
pos_12971	Tricycloekasantal	6277.83	9788.33	1.55919	0.640798	0.0067638	1.17994	up
pos_12972	(3Z,6Z,9Z)-dodecatrienol	3992.07	7293.96	1.82711	0.869566	0.00597487	1.23044	up
pos_12973	6-(3-Hexenyl)tetrahydro-2H-pyran-2-one	6996.06	9868.59	1.41059	0.496301	0.00147092	1.28447	up
pos_12974	2,4,7-tridecatrienal	1982.99	3286.47	1.65733	0.728859	0.00504384	1.23073	up
pos_12976	(2E)-2-dodecen-1-ol	979.289	1881.65	1.92145	0.942194	0.00447848	1.27118	up
pos_12977	3,6,9-Hexadecatriene	714.802	1503.71	2.10368	1.07291	0.0141984	1.12722	up
pos_12980	Linoleic acid	14548.1	32811	2.25536	1.17336	0.00968631	1.18336	up
pos_12983	Methyl linoleate	3351.51	7446.16	2.22173	1.15169	0.00932385	1.18792	up
pos_12986	Tiaprost	413.578	774.847	1.87352	0.90575	0.000468855	1.40108	up
pos_12995	Isoprene	64.0321	126.769	1.97978	0.985338	0.00931143	1.13606	up
pos_12996	PA(PGE1/14:1(9Z))	12840.2	17245.7	1.34311	0.425574	0.00228216	1.25024	up
pos_13002	3-Methylcyclohexanol	433.377	960.983	2.21743	1.14889	0.0090313	1.185	up
pos_13009	CL(8:0/8:0/10:0/22:0)	13785.5	27920.1	2.02532	1.01815	0.000700043	1.35039	up
pos_13010	2E,4Z-Heptadien-1-ol	116.265	213.503	1.83635	0.876839	0.0132638	1.11283	up
pos_13013	2,5-Octadien-1-ol	185.968	354.502	1.90626	0.930742	0.00126068	1.34063	up
pos_13020	Octadecadienoate	167826	302748	1.80394	0.851148	0.0102422	1.16123	up
pos_13026	2-Linoleoyl Glycerol	676203	1.03023e+06	1.52355	0.607433	0.000829249	1.29989	up
pos_13029	5-N-Acetyl-7-N-(D-alanyl)-legionaminic acid	785.311	1052.97	1.34083	0.423123	0.0024538	1.24472	up
pos_13037	Phorbol myristate	4887.09	8267.86	1.69178	0.758538	2.66365e-05	1.50021	up
pos_13039	Cyclopentadiene	85.5085	155.138	1.8143	0.859414	0.00436565	1.23861	up
pos_1304	2-Nitronaphthalene	35.5562	510.692	14.3629	3.84428	0.000488223	1.56316	up
pos_13042	PA(PGF1alpha/13:0)	42466.7	62230.8	1.4654	0.551297	0.00024475	1.39977	up
pos_13044	Cyclopentanecarboxylic acid	105.063	179.865	1.71198	0.775666	0.00707902	1.20061	up
pos_13047	(ent-2b,4S,9a)-2,4,9-Trihydroxy-10(14)-oplopen-3-one 2-(2-methylbutanoate) 9-(3-methyl-2E-pentenoate)	2986.64	14044.7	4.7025	2.23343	0.000592262	1.50971	up
pos_13054	Ile Val Phe Ala	5376.73	10138.9	1.8857	0.915103	0.00180407	1.24778	up
pos_13062	Precocene I	635.127	1050.36	1.65378	0.725771	0.00297638	1.21915	up
pos_13063	PC(PGF2alpha/24:0)	1061.26	1800.18	1.69626	0.762357	0.0181055	1.07666	up
pos_13079	N-Linoleoyl Tryptophan	14226.7	20748.2	1.4584	0.544382	0.0116073	1.05349	up
pos_13084	PA(18:1(11Z)/20:4(6E,8Z,11Z,14Z)-OH(5S))	41517.2	60691.3	1.46184	0.547782	0.000334925	1.39993	up
pos_13086	PG(6 keto-PGF1alpha/i-24:0)	627.217	1085.26	1.73027	0.791	0.00999877	1.12982	up
pos_13091	9,13-dihydroxy-11-octadecenoic acid	1679.09	2936.73	1.749	0.806534	0.000152971	1.40814	up
pos_13095	Vinaginsenoside R6	1806.69	3111.57	1.72225	0.784292	0.00843741	1.13826	up
pos_13096	Deoxycholylglutamine	226.742	1212.63	5.34808	2.41902	8.82104e-05	1.59677	up
pos_13106	Trihexosylceramide (d18:1/20:0)	568.077	2675.82	4.71032	2.23582	0.000830903	1.46301	up
pos_13109	3-Ethyl-4-methylphenol	401.124	627.646	1.56472	0.645903	0.000466522	1.33015	up
pos_13114	8-Epiloganic acid	100.166	525.432	5.24559	2.3911	5.16732e-07	1.67993	up
pos_13116	6-Deoxodolichosterone	58138.2	76807.3	1.32111	0.401756	0.0122902	1.04213	up
pos_13119	2,2'-Diketospirilloxanthin	20181.6	44394.7	2.19976	1.13735	3.02103e-06	1.58548	up
pos_13125	Ferulate	436.979	843.955	1.93134	0.949602	9.42899e-05	1.41696	up
pos_13126	(2-Ethyl-2,4,4-trimethyl-1,3-oxazolidin-3-yl)oxidanyl	389.943	823.735	2.11245	1.07892	0.0244012	1.07828	up
pos_13147	2-Mercapto-3-furan-2-ylpropenoic acid	45.7537	393.11	8.59188	3.10297	3.08139e-05	1.64351	up
pos_13149	L-a-Lysophosphatidylserine	105558	53360.8	0.50551	-0.984188	5.97167e-05	1.47363	down
pos_13162	(all-E)-6'-Apo-y-caroten-6'-al	16425.5	20624.9	1.25566	0.32845	0.00584375	1.1273	up
pos_13166	Valylhydroxyproline	7233.48	12761.9	1.76429	0.819087	7.92036e-05	1.46639	up
pos_13170	5-Hydroxyhexadecanoylcarnitine	24705.7	14622	0.591848	-0.756701	0.0151601	1.03291	down
pos_13189	(+)-8-Acetoxycarvone	2816.84	7494.41	2.66058	1.41174	0.0019203	1.3125	up
pos_13197	DG(14:1(9Z)/22:6(4Z,7Z,10Z,13Z,16Z,19Z)/0:0)	15424.1	41881.6	2.71533	1.44113	1.57095e-07	1.63994	up
pos_13198	TG(18:3(6Z,9Z,12Z)/18:4(6Z,9Z,12Z,15Z)/20:5(5Z,8Z,11Z,14Z,17Z))	15003.8	20681.1	1.37839	0.462981	0.00259935	1.22461	up
pos_13199	PS(24:1(15Z)/20:0)	218.073	431.965	1.98083	0.986103	0.00493157	1.21265	up
pos_13205	Cholylcitrulline	5057.01	8757.31	1.73172	0.792203	0.017267	1.08157	up
pos_13211	Docosahexaenoicacid(DHA)	85020.8	27980	0.329096	-1.60342	0.00318248	1.24276	down
pos_13214	Pibutidine	2470.44	1194.64	0.483575	-1.04819	0.000592976	1.33419	down
pos_13216	Ptelatoside B	1812.56	665.157	0.366971	-1.44626	0.000129413	1.44722	down
pos_13218	Melleolide L	808.396	351.553	0.434878	-1.20132	0.000448864	1.35128	down
pos_1322	morpholino	104.817	58.4866	0.557989	-0.841691	0.0111977	1.05571	down
pos_13221	beta-Alanyl-L-arginine	3250.84	653.176	0.200925	-2.31527	0.000643725	1.34735	down
pos_13223	(1R,4Ar,5S,7R)-7-methyl-1-[(2R,3S,4R,5R,6S)-3,4,5-trihydroxy-6-(hydroxymethyl)oxan-2-yl]oxy-1,5,6,7a-tetrahydrocyclopenta[c]pyran-4a,5,7-triol	433.505	249.673	0.57594	-0.796009	0.00148534	1.25223	down
pos_13224	Ampicilloyl	3508.21	1915.36	0.545964	-0.873122	0.000101489	1.45737	down
pos_13236	Withaperuvin E	4.87021	67.1673	13.7915	3.7857	0.00339276	1.35134	up
pos_13243	5	352.593	641.684	1.8199	0.863856	0.0115454	1.08597	up
pos_13244	3-(4-Hydroxy-3-methoxyphenyl)propionic acid	3316.19	1217.25	0.367064	-1.4459	0.0137727	1.05808	down
pos_13246	Hydrocortisone cypionate	121375	47647.5	0.392564	-1.349	0.0104159	1.1003	down
pos_13254	Psilostachyin	374.426	26.2661	0.0701504	-3.8334	0.00527878	1.19436	down
pos_13258	PC(22:2(13Z,16Z)/LTE4)	1719.17	2538.11	1.47636	0.562045	0.00169673	1.28344	up
pos_13269	PG(20:1(11Z)/PGE1)	208358	267981	1.28615	0.363063	0.00575199	1.14867	up
pos_13273	CL(8:0/12:0/12:0/13:0)	2736.08	5454.67	1.99361	0.99538	0.000124413	1.41422	up
pos_13281	Serylalanine	501.695	959.821	1.91316	0.935955	1.58962e-05	1.52212	up
pos_13283	all-trans-13,14-dihydroretinol	2722.64	1011.65	0.371569	-1.4283	0.000807836	1.37091	down
pos_13287	2,4-Decadienamide,5-(4-methoxyphenyl)-N-[(1R)-1-methyl-4-(3-pyridinyl)butyl]-, (2E,4E)-	29487.3	13250.3	0.449356	-1.15407	0.00137732	1.31953	down
pos_13288	Soyasapogenol C	13577	31196.4	2.29774	1.20022	7.60017e-05	1.50717	up
pos_13291	(3S,3'R,4xi)-beta,beta-Carotene-3,3',4-triol	161417	609044	3.7731	1.91575	1.93267e-07	1.70571	up
pos_13311	Alisporivir	3980.22	22178.4	5.57216	2.47824	4.53478e-06	1.68255	up
pos_13315	3,5-Dihydroxy-6-methyl-2,3-dihydro-4H-pyran-4-one	2158.9	10545.7	4.88475	2.28828	1.70203e-08	1.72557	up
pos_13317	Inecalcitol	105480	363699	3.44804	1.78578	2.13962e-08	1.70849	up
pos_13337	Cer(d18:0/12:0)	2905.95	16595.2	5.71077	2.51368	0.00706713	1.28101	up
pos_13339	Cyclolinopeptide B	4089.47	5922.16	1.44815	0.53421	0.00800467	1.10345	up
pos_13341	Basilol	9113.33	12356.5	1.35587	0.439215	0.00999944	1.0927	up
pos_13346	1-a,24R,25-Trihydroxyvitamin D2	10371.3	17108.9	1.64963	0.722145	0.00688025	1.10987	up
pos_13349	DG(10:0/20:4(6E,8Z,11Z,13E)-2OH(5S,15S)/0:0)	3133.63	5770.99	1.84163	0.880982	3.82663e-05	1.48217	up
pos_13353	(R)-3,7-Dimethyl-5-indanecarboxylic acid	2459.48	3467	1.40965	0.495333	0.0137297	1.05437	up
pos_13354	(6E,8R,10Z)-8-hydroxy-3-oxohexadecadienoic acid	424.441	36.9479	0.0870509	-3.522	0.000667106	1.3995	down
pos_13358	DG(8:0/20:5(7Z,9Z,11E,13E,17Z)-3OH(5,6,15)/0:0)	2835.8	6553.47	2.31097	1.2085	0.000194397	1.45328	up
pos_1336	Gln Gly Thr Glu	32556.7	15373.1	0.472197	-1.08254	0.00728038	1.13026	down
pos_13369	12-Keto-tetrahydro-leukotriene B4	6936.55	2859.19	0.412193	-1.27861	0.000417508	1.43153	down
pos_1337	Acetone cyanohydrin	44.0797	122.692	2.78342	1.47686	0.00334114	1.22501	up
pos_13372	Gly His Ala Ala	1840.7	176.464	0.0958677	-3.38281	0.000207145	1.49173	down
pos_13373	cis-3-Hexenyl b-primeveroside	1911.32	1060.78	0.554997	-0.849447	0.00244007	1.2144	down
pos_13375	Thr His Gly Gly	2740.35	1708.28	0.623378	-0.681821	0.00193832	1.24697	down
pos_13376	Ser Gly Ser His	2064.67	902.143	0.436943	-1.19448	6.86067e-05	1.46309	down
pos_13401	Ac-Tyr-OEt	1061.69	540.664	0.509249	-0.973558	0.000870613	1.31444	down
pos_13407	Harzianopyridone	42729.6	14624.4	0.342254	-1.54686	0.000382	1.39078	down
pos_13417	2-Arachidonoylglycerol	749.851	226.748	0.302391	-1.72551	0.00352592	1.18082	down
pos_13421	beta-Citraurinene	25741.5	11757.3	0.456745	-1.13054	0.0173167	1.04021	down
pos_1374	Methylenecyclohexane	126.73	496.465	3.9175	1.96993	0.0205468	1.10281	up
pos_1381	Hydroxygaleon	5487.59	3286.56	0.598907	-0.739597	0.00395941	1.20156	down
pos_1386	Valylproline	277.849	61.3611	0.220843	-2.1789	0.00655934	1.15719	down
pos_1395	Gly Asp Asp Lys	62471.8	29608.3	0.473947	-1.0772	0.00724658	1.13515	down
pos_1407	Indoleacetaldehyde	5667.24	2398.01	0.423135	-1.24081	0.000111297	1.51367	down
pos_1409	2-Hydroxy-2,6,6-trimethylcyclohexanone	1665.49	5616.38	3.37221	1.75369	0.00743864	1.26527	up
pos_1417	Zaluzanin D	4097.55	2961.57	0.722766	-0.468399	0.0136339	1.03294	down
pos_1440	N-Jasmonoylisoleucine	1952.23	920.888	0.471712	-1.08402	0.00327134	1.2337	down
pos_1445	N-Jasmonoyltyrosine	85133.3	10704.1	0.125733	-2.99157	0.00154567	1.35575	down
pos_1453	UDP-2,3-bis(3-hydroxytetradecanoyl)glucosamine	4646.93	756.335	0.16276	-2.61918	0.00400699	1.19987	down
pos_1457	Heliannuol A	15564	7507.14	0.48234	-1.05188	0.00758785	1.12015	down
pos_1470	Isovalerylglutamic acid	2138.29	3553.94	1.66204	0.732959	0.00935053	1.06713	up
pos_1481	Sapidolide A	9718.74	6698.83	0.68927	-0.536859	0.00345975	1.19144	down
pos_1494	Histidylthreonine	7055.37	4754.56	0.673893	-0.569408	0.00161054	1.26922	down
pos_1504	Tetranorbiotin	251.901	804.829	3.19502	1.67583	0.00143268	1.31993	up
pos_1508	Mizoribine	74.0135	470.925	6.3627	2.66964	0.000772804	1.37096	up
pos_1531	(R)-pantoate	154.09	45.8855	0.297783	-1.74766	0.0136044	1.03597	down
pos_1532	Gly Ser Phe	31263.8	13321.8	0.426109	-1.23071	0.00347299	1.1848	down
pos_1534	Styrene	917.998	381.818	0.415924	-1.26561	2.41314e-06	1.59579	down
pos_1535	Benzaldehyde	1018.31	552.851	0.54291	-0.881214	5.86479e-05	1.458	down
pos_1537	Indole	13445	4360.92	0.324353	-1.62436	6.3115e-06	1.59716	down
pos_1543	trans-Cinnamic acid	63787.8	31401.4	0.492278	-1.02245	1.7773e-05	1.52042	down
pos_1546	3-Hydroxycinnamoylglycine sulfate	461.059	83.2652	0.180595	-2.46917	0.00014922	1.46961	down
pos_1554	xi-4-Hydroxy-4-methyl-2-cyclohexen-1-one	5026.16	1773.3	0.352814	-1.50302	6.18639e-06	1.58926	down
pos_1555	Oxepin	3831.88	1204.6	0.314363	-1.6695	1.39959e-06	1.63015	down
pos_1576	[(2R,3S,5R)-5-(2,4-Dioxopyrimidin-1-yl)-3-hydroxyoxolan-2-yl]methoxy-fluorophosphinic acid	1314.55	158.147	0.120304	-3.05524	0.00370606	1.2023	down
pos_1581	3-Hydroxynonyl acetate	1284.19	29.5667	0.0230236	-5.44075	0.00496922	1.23667	down
pos_1598	PE(TXB2/20:5(5Z,8Z,11Z,14Z,17Z))	4529.66	8.4115	0.00185698	-9.07282	0.0140119	1.10033	down
pos_1599	Nitrosomethylnitroguanidine	59.8058	329.086	5.50257	2.46011	6.58671e-05	1.45805	up
pos_1601	Alanyl-Isoleucine	5120.99	1062.37	0.207454	-2.26914	3.19568e-05	1.57058	down
pos_1605	gibberellin A51-catabolite	8970.18	5932.58	0.661367	-0.596476	0.0027083	1.22371	down
pos_1606	5-Amino-1-[(2R,3R,4S,5R)-5-[(benzylamino)methyl]-3,4-dihydroxyoxolan-2-yl]imidazole-4-carboxamide	40192.2	22965.9	0.571402	-0.807421	0.000217866	1.41726	down
pos_1620	Nitramine	111.146	34.4734	0.310162	-1.6889	0.0087785	1.10272	down
pos_1675	2',4'-Dimethylacetophenone	1817.74	724.949	0.398819	-1.32619	0.00582381	1.15663	down
pos_1680	3,5-Dihydroxy-6,7-megastigmadien-9-one	5414.38	2239.08	0.413542	-1.27389	0.00494292	1.18607	down
pos_1694	Apronal	97.7431	203.301	2.07996	1.05655	0.0118484	1.04134	up
pos_1695	24-epi-25-hydroxyvitamin D2 / 24-epi-25-hydroxyergocalciferol	25886.1	15618.6	0.60336	-0.72891	0.00127888	1.2971	down
pos_1728	Hexadecanoic acid	26060.7	32494	1.24686	0.318298	0.0149044	1.01052	up
pos_1739	4Alpha-hydroxymethyl-5alpha-cholesta-8-en-3beta-ol	4781.12	7214.47	1.50895	0.593546	0.0170291	1.02328	up
pos_1742	Glabranin	37595.7	49659.4	1.32088	0.4015	0.0100274	1.08822	up
pos_1754	13-Azaprostanoic acid	143.208	847.871	5.92056	2.56573	1.60921e-06	1.64041	up
pos_1778	3-ethyl, 4,4-dimethyl-2-Pentene	1365.29	2087.4	1.5289	0.612493	0.000417785	1.33996	up
pos_1784	2E,8E-dodecadienoic acid	1386.56	2022.86	1.4589	0.544879	0.00263399	1.20787	up
pos_1792	Glycidyl oleate	110308	190493	1.72692	0.788202	0.000363054	1.38425	up
pos_1797	(6E)-8-Hydroxygeraniol	13317.3	19816.2	1.48801	0.573385	0.000840025	1.32417	up
pos_1832	DG(15:0/PGF2alpha/0:0)	2813.92	3892.64	1.38335	0.468167	0.00411543	1.17572	up
pos_1840	N7-(2-((Hydroxyethyl)thio)ethyl)guanine	687.107	160.786	0.234005	-2.09539	0.000839695	1.36592	down
pos_1842	(9Z,12Z,15Z)-Octadecatrienoic acid	748.034	1493.91	1.99712	0.997919	0.0194176	1.08149	up
pos_1843	Encelin	531.404	127.07	0.239121	-2.06419	0.00101278	1.35556	down
pos_1847	(15S)-15-Hydroxy-5,8,11-cis-13-trans-eicosatetraenoate	5733.8	2407.86	0.419941	-1.25174	0.00253727	1.26558	down
pos_1875	4'-Apo-beta,psi-caroten-4'-al	10965.8	29193.3	2.66222	1.41263	6.67181e-05	1.56384	up
pos_1914	3-(10-Heptadecenyl)phenol	7477.86	18386.4	2.45877	1.29794	0.000413556	1.46705	up
pos_1921	Quinquenoside II	2215.65	2775.57	1.25271	0.325049	0.0220834	1.00941	up
pos_1931	Icosanoic acid	1511.09	5095.73	3.37222	1.7537	7.34689e-05	1.55027	up
pos_1952	(8'R)-Neochrome	99558.8	143704	1.44341	0.529482	0.0156462	1.02993	up
pos_1954	DG(14:0/PGD1/0:0)	7132.8	17693	2.48051	1.31064	0.0108274	1.18139	up
pos_1963	1-O-Isopentyl-3-O-octadec-2-enoyl glycerol	519.642	52.9111	0.101822	-3.29588	0.00216426	1.27312	down
pos_2008	N-Isobutyloctadeca-trans-2-trans-4-dienamide	11698.1	21030	1.79773	0.84618	0.0202655	1.07352	up
pos_2021	DG(14:0/22:5(4Z,7Z,10Z,13Z,19Z)-O(16,17)/0:0)	47929	87378.1	1.82308	0.866375	0.000180726	1.47491	up
pos_2043	TG(15:0/22:0/22:4(7Z,10Z,13Z,16Z))	1189.8	2661.02	2.23652	1.16126	0.000277224	1.40283	up
pos_2054	Cer(d17:1/20:5(5Z,8Z,11Z,14Z,16E)-OH(18R))	6526.91	9083.31	1.39167	0.476817	0.0272108	1.02202	up
pos_2079	Ganglioside GA2 (d18:1/16:0)	2357.36	3738.57	1.58591	0.665312	0.00178126	1.26736	up
pos_2103	Apo-14'-zeaxanthinal	313.923	499.029	1.58966	0.668714	0.00407618	1.15454	up
pos_2121	2-Arachidonyl Glycerol ether	32599.6	18117.3	0.555751	-0.847488	0.00743332	1.14896	down
pos_2128	Annoglaxin	34767.5	54025	1.55389	0.635888	1.45967e-05	1.51138	up
pos_2129	Lucyoside N	6691.95	9579.61	1.43151	0.51754	0.00504537	1.15714	up
pos_2132	(+)-12-hydroxy-9Z-hexadecenoic acid	2870.05	5393.61	1.87927	0.910175	4.21202e-06	1.54138	up
pos_2136	DG(PGJ2/15:0/0:0)	49580	88419.7	1.78337	0.834607	3.51806e-05	1.48235	up
pos_2139	4-Piperidinol, 1-hydroxy-2,2,6,6-tetramethyl-	851.968	1150.24	1.3501	0.433064	0.010776	1.0653	up
pos_2143	Serratol	2575.12	5564.7	2.16095	1.11166	0.000139008	1.47863	up
pos_2144	3-Hydroxylinoleoylcarnitine	29641.5	14678.9	0.495213	-1.01388	0.0104131	1.10901	down
pos_2187	L-Isoleucine	1534.71	964.517	0.628469	-0.670086	0.00867749	1.12763	down
pos_2189	Minaxolone	29239.3	17734.6	0.606532	-0.721343	0.00781024	1.14787	down
pos_2199	Geranylgeraniol	3083.93	6947.03	2.25265	1.17162	8.46996e-05	1.47192	up
pos_2208	Ala Tyr Tyr Ile	776.735	1323.8	1.70431	0.76919	0.00876523	1.08705	up
pos_2210	2-Hexyl-5-[2-(4-hydroxy-3-methoxyphenyl)ethyl]furan	3252.19	4388.99	1.34955	0.43248	0.0065655	1.13637	up
pos_2215	PC(DiMe(11,5)/PGE1)	2209.63	4051	1.83334	0.874473	0.00083691	1.30874	up
pos_2220	3-(2-Methylpropylidene)-3alpha,4-dihydro-1(3H)-isobenzofuranone	2201.19	2728.33	1.23948	0.309733	0.0105955	1.08653	up
pos_2236	Galactosylsphingosine	1753.17	3373.47	1.92421	0.944267	0.00437118	1.15494	up
pos_2250	Homodihydrojasmone	2140.88	2876.7	1.3437	0.426209	0.00134254	1.25932	up
pos_2280	DG(13:0/0:0/PGE1)	4212.51	7132.6	1.6932	0.759749	0.000927421	1.28789	up
pos_2281	DG(16:0/6 keto-PGF1alpha/0:0)	3130.19	6102.37	1.94952	0.96312	0.00117155	1.33951	up
pos_2285	15-Deoxyprostaglandin J2	2837.17	3924.45	1.38323	0.468039	0.00390866	1.19074	up
pos_2313	Astaxanthin	6088.97	8537.92	1.4022	0.487687	0.0109754	1.06552	up
pos_2322	Halleridone	3308.62	4442.69	1.34276	0.425204	0.0146416	1.03335	up
pos_2331	PS(22:5(7Z,10Z,13Z,16Z,19Z)/22:0)	4096.83	5742.05	1.40158	0.487059	0.0031252	1.20057	up
pos_2333	(1R,3S,5E)-5-[(2E)-2-[(1R,3As,7aR)-1-[(2R,3E,5E)-7-hydroxy-5,7-dimethylocta-3,5-dien-2-yl]-7a-methyl-2,3,3a,5,6,7-hexahydro-1H-inden-4-ylidene]ethylidene]-4-methylidenecyclohexane-1,3-diol	2228.68	3212.89	1.44161	0.527684	0.00374787	1.15932	up
pos_2359	6-Deoxo-25-methyldolichosterone	130005	194311	1.49465	0.579807	0.00582635	1.14637	up
pos_2361	N-Nervonoyl Lysine	1532.15	5632.5	3.6762	1.87821	0.0379286	1.03159	up
pos_2367	Asitrilobin D	7164.23	16875.8	2.35556	1.23607	0.0146337	1.1435	up
pos_2370	PG(PGE1/i-24:0)	1930.42	2854.76	1.47883	0.564459	0.00785566	1.1274	up
pos_2383	Aminopropanol	91.3908	156.716	1.71479	0.778032	0.00165678	1.25703	up
pos_2384	(+)-Camphor	86.3901	190.999	2.21088	1.14462	0.0110694	1.09473	up
pos_2394	1-[4-[2-[2-(4-Fluorophenyl)ethoxy]ethoxy]phenoxy]-3-(propan-2-ylamino)propan-2-ol	1693.45	2397.02	1.41547	0.501277	0.00271908	1.18817	up
pos_2403	PS(24:1(15Z)/22:0)	2002.55	3355.59	1.67566	0.744728	0.00451016	1.16994	up
pos_2410	PS(22:0/24:0)	1016.82	2096.7	2.06202	1.04406	0.00120855	1.37813	up
pos_2418	N-Oleoyl Isoleucine	10441.7	14706.6	1.40845	0.494112	0.0140001	1.04344	up
pos_2423	Calcitetrol	1987.47	3231.94	1.62616	0.701471	0.000110766	1.42365	up
pos_2429	DG(PGF2alpha/8:0/0:0)	103.778	255.973	2.46655	1.30249	0.0222103	1.06337	up
pos_2443	Asitribin	1489.33	2376.57	1.59573	0.674219	0.00840651	1.15127	up
pos_2448	PS(22:6(5Z,7Z,10Z,13Z,16Z,19Z)-OH(4)/24:0)	1536.94	2552.33	1.66066	0.731753	0.00223911	1.24241	up
pos_2459	3'-Sialyllactosamine	151.801	54.7545	0.360699	-1.47113	0.0161007	1.00377	down
pos_2460	DG(11M3/9M5/0:0)	3051.65	4681.62	1.53413	0.617421	0.0124241	1.02246	up
pos_2462	(15a,20R)-Dihydroxypregn-4-en-3-one 20-[glucosyl-(1->4)-6-acetyl-glucoside]	1117.09	434.252	0.388735	-1.36314	0.000602315	1.3236	down
pos_2464	Convalloside	970.187	568.32	0.585784	-0.771559	0.00631971	1.13816	down
pos_2468	DG(17:0/0:0/PGJ2)	3443.84	8214.85	2.38538	1.25422	0.00495361	1.26917	up
pos_2471	(3beta,22E,24R)-5,8-Epidioxy-23-methylergosta-6,22-dien-3-ol	12053.6	17640.1	1.46348	0.549403	0.00423567	1.17616	up
pos_2472	Adlupone	5106.21	9856.3	1.93026	0.948793	0.00107649	1.30447	up
pos_2474	PS(15:0/16:0)	4209.34	5805.22	1.37913	0.463757	0.00047996	1.37428	up
pos_2505	6Z,9Z-octadecadienoic acid	65.7296	283.924	4.31958	2.11089	5.24109e-05	1.47039	up
pos_2506	Tropine	179.47	395.74	2.20505	1.14081	0.000112701	1.50894	up
pos_2520	(3b,16b,20R)-Pregn-5-ene-3,16,20-triol 3-glucoside	9614.53	13567.3	1.41113	0.496846	0.0172139	1.07597	up
pos_2521	CL(8:0/12:0/12:0/16:0)	51.6134	379.348	7.34981	2.87771	6.66343e-06	1.61891	up
pos_2529	15-(3-Methyl-5-pentylfuran-2-yl)pentadecanoylcarnitine	10.8777	67.7175	6.22533	2.63815	0.0031676	1.29525	up
pos_2540	Spirolide B	2681.84	5073.26	1.89171	0.919689	0.0177571	1.11081	up
pos_2546	5-(12,15-Heneicosadienyl)-1,3-benzenediol	1716.84	2643.1	1.53951	0.622472	0.00175039	1.24064	up
pos_255	Thymidine 3',5'-cyclic monophosphate	4053.88	1136.75	0.280411	-1.83439	2.36632e-05	1.57781	down
pos_2553	Deoxycholylphenylalanine	78.7237	173.835	2.20817	1.14285	0.0116455	1.07277	up
pos_2596	(20R)-Ginsenoside Rh2	4700.59	7451.05	1.58513	0.664603	0.0268467	1.00647	up
pos_2601	6,8a-Seco-6,8a-deoxy-5-oxoavermectin ''1b'' aglycone	4054.28	275.307	0.0679054	-3.88033	0.0121243	1.08828	down
pos_2602	Cyclosporin A	182.078	988.642	5.42977	2.44089	0.0357566	1.02034	up
pos_2621	2,3-(C14-O-C14)Galactosamine-4-phosphate	468.418	1729.9	3.69307	1.88482	0.0209402	1.10368	up
pos_2640	Cephaeline	1104.15	2022.26	1.8315	0.873028	0.014005	1.0277	up
pos_2646	DG(13:0/20:3(6,8,11)-OH(5)/0:0)	58507	157689	2.69521	1.4304	7.34594e-09	1.69504	up
pos_2648	PG(PGF2alpha/a-25:0)	1915.65	4236.75	2.21165	1.14512	0.0159075	1.12612	up
pos_2654	PS(20:3(8Z,11Z,14Z)/24:0)	2006.53	3769.39	1.87856	0.909626	0.0232532	1.04411	up
pos_2664	N-Lauroyl Lysine	486.363	37.4508	0.0770017	-3.69897	0.000414411	1.4541	down
pos_2666	Galabiosylceramide (d18:1/9Z-18:1)	1847.09	3391.49	1.83613	0.87667	0.000139526	1.3899	up
pos_2667	TG(22:5(4Z,7Z,10Z,13Z,16Z)/18:4(6Z,9Z,12Z,15Z)/22:6(4Z,7Z,10Z,13Z,16Z,19Z))	649.225	1105.85	1.70335	0.768372	0.0100264	1.07299	up
pos_2695	(3beta,5alpha,9alpha,14alpha,22E,24R)-3,5,9,14-Tetrahydroxyergosta-7,22-dien-6-one	928.881	3061.83	3.29626	1.72083	0.00773728	1.13951	up
pos_2701	Progesterone	4294.77	6904.52	1.60766	0.684961	0.0130384	1.06697	up
pos_2715	Cucurbitacin I	352.557	510.193	1.44712	0.533186	0.0101574	1.10706	up
pos_2717	DG(20:4(6Z,8E,10E,14Z)-2OH(5S,12R)/15:0/0:0)	6617.38	15338.3	2.31789	1.21281	0.00252394	1.31117	up
pos_2723	Muricatin B	9565.4	17414.6	1.82058	0.864402	0.000141614	1.45528	up
pos_2728	N-Nervonoyl Phenylalanine	23.6485	102.429	4.33132	2.11481	0.0121654	1.16232	up
pos_2730	2-methoxy-6Z-hexadecenoic acid	124.624	978.691	7.85315	2.97327	0.0266755	1.08837	up
pos_2731	TG(8:0/14:0/10:0)	46314.5	95605.7	2.06427	1.04563	0.00100373	1.3551	up
pos_2733	PG(i-22:0/6 keto-PGF1alpha)	2853.18	5541.28	1.94214	0.957646	0.000540569	1.3329	up
pos_2736	DG(16:1n7/0:0/18:3n3)	5119.14	14047.5	2.74411	1.45634	1.52761e-06	1.61045	up
pos_2747	Ginsenoside Rg5	2915.82	4844.1	1.66131	0.732325	0.00140195	1.30007	up
pos_2761	3'-N'-Acetylfusarochromanone	1120.41	420.184	0.375027	-1.41493	0.0137844	1.06342	down
pos_2763	Tetrapeptide	3101.49	160.291	0.0516819	-4.2742	0.00768023	1.1479	down
pos_2768	N-Lauroyl Alanine	0.571995	7.40431	12.9447	3.69429	0.0342353	1.0852	up
pos_2770	Sarar	44.2905	138.964	3.13755	1.64964	7.1744e-05	1.51218	up
pos_2786	all-trans-13,14-Dihydroretinol	8888.03	18478.1	2.07899	1.05588	1.64778e-05	1.5086	up
pos_279	3-(3,5-Diiodo-4-hydroxyphenyl)lactate	105.57	517.35	4.90052	2.29293	0.0140418	1.18816	up
pos_2800	Androstenol	211.33	372.446	1.76239	0.817532	8.68308e-06	1.55428	up
pos_2803	Hebevinoside X	3025.5	5458.5	1.80416	0.85133	0.00171148	1.30881	up
pos_2806	N-Myristoyl Proline	102.214	216.78	2.12085	1.08464	0.000203103	1.42759	up
pos_2817	Isozeaxanthin	234501	401607	1.7126	0.776189	0.00135231	1.27676	up
pos_2818	3,6-Epoxy-5,5',6,6'-tetrahydro-b,b-carotene-3',5,5',6'-tetrol	11105.3	19308	1.73862	0.797942	0.000313969	1.366	up
pos_2819	8,13-dihydroxy-9,11-octadecadienoic acid	212.121	1069.38	5.04136	2.33381	3.64392e-06	1.64222	up
pos_2820	DG(15:0/PGE2/0:0)	6608.89	20010.4	3.0278	1.59827	7.96761e-06	1.64173	up
pos_2823	cis-trans-Nepetalactol	377.273	582.214	1.54322	0.625943	0.0025903	1.20831	up
pos_2829	TG(15:0/22:5(4Z,7Z,10Z,13Z,16Z)/20:4(8Z,11Z,14Z,17Z))	1510.93	2543.85	1.68363	0.751575	0.0161012	1.00057	up
pos_2870	3beta-Hydroxyergosta-7,24(24(1))-dien-4alpha-carboxylate	258.6	616.742	2.38492	1.25394	9.84604e-06	1.59215	up
pos_2881	Spheroidene	48066.5	88635.8	1.84402	0.882858	0.0118695	1.04412	up
pos_2885	PI(PGF1alpha/18:0)	3566.55	9445.93	2.64848	1.40516	1.07562e-05	1.56369	up
pos_2911	DG(16:0/20:3(8Z,11Z,14Z)-2OH(5,6)/0:0)	12837.3	24597.6	1.91611	0.938183	1.7954e-06	1.61896	up
pos_2912	TG(18:1(11Z)/18:3(6Z,9Z,12Z)/18:4(6Z,9Z,12Z,15Z))	320.161	1318.68	4.11881	2.04223	8.16825e-05	1.47694	up
pos_2914	DG(15:0/18:4(6Z,9Z,12Z,15Z)/0:0)	95482.3	147532	1.54512	0.627721	0.000308641	1.36116	up
pos_2919	PA(18:0/18:1(12Z)-O(9S,10R))	9360.18	15482.3	1.65406	0.726009	0.0210897	1.04077	up
pos_2939	Dihydrocyclosporin	666.599	4271.81	6.40836	2.67996	0.0170858	1.14588	up
pos_2959	Squamocin L	8980.88	23604.3	2.62828	1.39412	0.00687327	1.25623	up
pos_2964	SM(d17:2(4E,8Z)/22:5(4Z,7Z,10Z,13Z,19Z)-O(16,17))	2089.34	3698.12	1.76999	0.823744	0.00109498	1.30442	up
pos_2970	1,2-Di-O-palmitoyl-3-O-(6-sulfoquinovopyranosyl)glycerol	6054.79	9949.15	1.64319	0.716495	0.0147939	1.0528	up
pos_2986	N-Stearoyl Threonine	189.427	3348.85	17.6789	4.14395	0.00812432	1.29157	up
pos_2997	DG(16:0/PGE2/0:0)	10343.9	23558.6	2.27755	1.18748	0.0135341	1.16122	up
pos_3001	DG(15:0/18:3(6Z,9Z,12Z)/0:0)	181234	309353	1.70692	0.771395	0.000760851	1.33352	up
pos_3005	trans-2-Hexacosenoic acid	313.937	720.75	2.29584	1.19902	0.00353903	1.19132	up
pos_3013	PE(24:0/20:3(6,8,11)-OH(5))	1916.87	6156.13	3.21156	1.68327	0.000124023	1.50573	up
pos_3018	Asiminenin A	16383.3	34187.9	2.08676	1.06126	0.0103217	1.1297	up
pos_3023	1,2-Dipalmitoyl-3-succinylglycerol	23524.9	50412.8	2.14296	1.0996	0.0113103	1.13563	up
pos_3035	DG(18:0/PGE2/0:0)	16598.1	28668.4	1.72721	0.78844	0.000126637	1.43736	up
pos_304	Guanosine 3',5'-bis(diphosphate)	119.227	35.9537	0.301557	-1.7295	0.00696053	1.16033	down
pos_3040	DG(20:3(5Z,11Z,14Z)-O(8,9)/15:0/0:0)	8410.72	13526.4	1.60824	0.685479	0.00182362	1.23419	up
pos_3046	Physagulin A	536.108	59.8813	0.111696	-3.16235	0.0102387	1.12495	down
pos_3051	SM(d16:1/17:0)	5410.65	14211.6	2.62659	1.39319	0.000277996	1.42453	up
pos_3053	DG(15:0/20:3(8Z,11Z,14Z)-2OH(5,6)/0:0)	7370.15	11706	1.5883	0.667484	0.00921654	1.09277	up
pos_3055	N-Nervonoyl Tyrosine	555.898	2181.83	3.92487	1.97265	0.000220288	1.48357	up
pos_3058	N(4)-Octadecyl-1-arabinofuranosylcytosine	341.798	907.869	2.65616	1.40934	0.00205775	1.2949	up
pos_3077	TG(20:5(5Z,8Z,11Z,14Z,17Z)/18:2(9Z,12Z)/22:6(4Z,7Z,10Z,13Z,16Z,19Z))	994.743	3362.56	3.38033	1.75717	0.000241407	1.42384	up
pos_3083	DG(15:0/16:1(9Z)/0:0)	16427	38718.7	2.35702	1.23696	0.000896199	1.35253	up
pos_3085	Dodecyl-beta-D-maltoside	203.132	1022.77	5.03499	2.33199	0.00129639	1.41957	up
pos_3093	24-Hydroxycholesterol	157.826	668.291	4.23436	2.08215	3.81608e-05	1.54333	up
pos_3094	DG(15:0/20:4(5Z,8Z,10E,14Z)-OH(12S)/0:0)	34370	62999.3	1.83298	0.874188	0.00347764	1.22168	up
pos_3097	TG(18:2(9Z,12Z)/18:1(9Z)/22:6(4Z,7Z,10Z,13Z,16Z,19Z))	5679.11	11273	1.98499	0.989134	0.00101319	1.34653	up
pos_3099	Stigmastentriol	131873	213461	1.61869	0.694828	0.000208834	1.40841	up
pos_3102	Surfactin	3321.38	7013.6	2.11165	1.07837	0.000182348	1.41597	up
pos_3109	baruol	809.974	1359.43	1.67836	0.747053	0.000401613	1.37224	up
pos_3110	PS(PGJ2/22:0)	880.182	4528.96	5.14549	2.36331	0.00230629	1.39133	up
pos_3114	DG(16:0/0:0/PGJ2)	29196.8	54179.4	1.85566	0.891935	0.0312273	1.00436	up
pos_3130	SM(d19:1/20:5(6E,8Z,11Z,14Z,17Z)-OH(5))	3567.45	8065.22	2.26078	1.17682	0.000186687	1.4292	up
pos_3255	4-Nitrophenyl 4-guanidinobenzoate	36.203	179.883	4.96873	2.31288	0.0388667	1.01032	up
pos_3339	SA-beta-Gal	699.032	2036.58	2.91343	1.54272	0.0115087	1.13638	up
pos_3340	hemsleyanoside	958	2433.52	2.54021	1.34495	0.0239414	1.0575	up
pos_3508	N(6)-Methyllysine	1868.04	753.183	0.403194	-1.31045	0.00136764	1.32445	down
pos_3531	2H-1,4-Benzothiazine	1325.86	620.765	0.468197	-1.09481	0.00228948	1.2643	down
pos_3537	Glutamylisoleucine	7533.23	3955.98	0.525138	-0.929232	0.0005402	1.33646	down
pos_3542	Nicotinic acid mononucleotide	1666.79	16.5791	0.00994674	-6.65156	0.00419716	1.22633	down
pos_3554	Dethiobiotin	4263.07	1827.34	0.428643	-1.22215	8.89729e-06	1.57178	down
pos_3572	N2-Methyl-L-lysine	1854.32	795.229	0.428852	-1.22145	0.000341885	1.41901	down
pos_3576	N-Alpha-acetyllysine	3725.71	1671.13	0.44854	-1.15669	5.28186e-06	1.60929	down
pos_3577	Harmine	12443.4	7234.84	0.581422	-0.782342	0.00204012	1.27397	down
pos_3585	(23S)-23,25-dihdroxy-24-oxovitamine D3 23-(beta-glucuronide)	3198.9	6.19666	0.00193712	-9.01187	0.00416873	1.2523	down
pos_3586	Torvoside E	7898.17	1.80546	0.000228592	-12.0949	0.00311524	1.27906	down
pos_3598	5-Hydroxy-1-methylpyrrolidin-2-one	11501.4	15343.3	1.33404	0.415799	0.0100041	1.08224	up
pos_3605	Hydroxyprolyl-Isoleucine	11885.4	5827.13	0.490276	-1.02833	0.00662134	1.18679	down
pos_3622	Polyvidone	744.75	11.7416	0.0157658	-5.98706	0.00786274	1.13163	down
pos_3624	Glutamylleucine	17139.2	12357.9	0.721033	-0.471862	0.0149788	1.03014	down
pos_3633	1-[3,4-Dihydroxy-5-(hydroxymethyl)oxolan-2-yl]-4-hydroxyhydropyridin-2-one	87.1707	213.67	2.45117	1.29347	0.00558264	1.12296	up
pos_3637	Solerol	153.447	222.728	1.4515	0.537541	0.0162165	1.04396	up
pos_3639	Piperidine	10092.1	3128.76	0.31002	-1.68957	9.7229e-05	1.49826	down
pos_3640	1-Thiocarbamoyl-2-imidazolidinone	47.5389	119.296	2.50945	1.32737	0.0311209	1.00028	up
pos_3641	N-methylvaline	780.838	346.837	0.444185	-1.17077	0.0211325	1.02943	down
pos_3669	Vaniprevir	6000.61	1343.25	0.223853	-2.15938	0.00563635	1.14426	down
pos_3685	Estriol	22193.5	13702.5	0.617408	-0.695705	0.00149777	1.24866	down
pos_3708	3-Pyridylacetic acid	1244.29	3164.83	2.54348	1.3468	2.37089e-05	1.53386	up
pos_3720	5-Fluoro-2'-deoxycytidine	332.24	485.185	1.46034	0.546308	0.019752	1.00988	up
pos_3725	(2S,3S,5R)-5-(6-Aminopurin-9-yl)-2-(2H-oxet-2-yl)oxolan-3-ol	6988.38	10678.1	1.52798	0.611627	0.00720811	1.09226	up
pos_3734	Polihexanide	1291.09	249.38	0.193155	-2.37217	0.000350461	1.44278	down
pos_3752	Pyrrolidine	610.935	174.876	0.286243	-1.80469	0.000185658	1.4532	down
pos_3778	Serotonin	1446.93	659.48	0.455778	-1.1336	0.000427399	1.3954	down
pos_3783	Gamma-Glu-Leu	4124.17	2671.72	0.64782	-0.626335	0.00209363	1.2463	down
pos_3798	3,4-Dihydroxy-2-hydroxymethyl-1-pyrrolidinepropanamide	211.369	356.586	1.68703	0.754482	0.000493677	1.3325	up
pos_3806	O-Toluidine	26092.2	10853.1	0.415952	-1.26551	1.5212e-05	1.52482	down
pos_3807	5-Ethyl-2-methylpyridine	14025.6	4261.99	0.303873	-1.71846	3.63941e-06	1.61308	down
pos_3815	Indoleacrylic acid	98795	28676.1	0.290259	-1.78459	3.58559e-06	1.60468	down
pos_3824	Tuberoside	1183.12	22.7759	0.0192506	-5.69895	0.000794042	1.38365	down
pos_3839	CDP-DG(a-15:0/20:4(6Z,8E,10E,14Z)-2OH(5S,12R))	8440.4	1.76751e-08	2.09411e-12	-38.7968	0.00305573	1.27029	down
pos_3885	Cyclohexa-1,2,4,5-tetraene	335.42	259.208	0.772784	-0.371863	0.0139036	1.03479	down
pos_3902	Ala-Cys-Gly	281.437	1173.69	4.17035	2.06017	0.00382472	1.2922	up
pos_3909	2-Amino-4-oxo-6-(1,2-dioxoprolyl)-7,8-dihydroxypteridine	4488.17	10328.1	2.30119	1.20238	0.0214589	1.03835	up
pos_3911	Nivalenol	2430.32	1545.66	0.635989	-0.652925	0.00403753	1.18045	down
pos_3914	Phosphoribosylformylglycinamidine	4939.24	11289.1	2.2856	1.19257	0.0175397	1.06713	up
pos_3916	Ggstop	68487	159177	2.32419	1.21673	0.0261011	1.00852	up
pos_3935	Citreoviridin C	6902.79	349.439	0.0506228	-4.30407	0.00673979	1.18152	down
pos_3940	2-nonenoylglycine	10508.4	6267.51	0.596431	-0.745573	0.0010614	1.30591	down
pos_3941	3-hydroxytridecanoic acid	240.174	33.3821	0.138991	-2.84694	0.00517201	1.15924	down
pos_3950	Chemistry 2	444.194	30.6925	0.0690969	-3.85523	0.000556951	1.41157	down
pos_3951	3-Methoxypropylamine	423.035	156.53	0.370016	-1.43434	0.000600312	1.35796	down
pos_3952	(3S)-3,6-Diaminohexanoate	203.473	97.9345	0.481315	-1.05495	0.0108019	1.08904	down
pos_3962	Desethylprocainamide	1486.7	2593.76	1.74464	0.80293	0.0111099	1.05997	up
pos_3982	3'-Deaminofusarochromanone	12029.5	20906.4	1.73792	0.797366	0.000375185	1.4054	up
pos_3983	3-Hydroxy-N-methylpyridinium glucuronide	1932.28	5435.01	2.81275	1.49198	0.000550131	1.35648	up
pos_3993	2-(4-Methyl-5-thiazolyl)ethyl formate	292.666	937.745	3.20415	1.67994	0.000422586	1.37245	up
pos_3998	Uridine 5'-diphosphate	12455	0.128367	1.03065e-05	-16.5661	0.0192128	1.04737	down
pos_4008	Kynurenic acid	8852.33	37258.1	4.20885	2.07343	2.21151e-05	1.59854	up
pos_4065	N6-Methyl-L-lysine	245.309	9.70806	0.0395748	-4.65928	8.0765e-05	1.54602	down
pos_4069	2'-O-methylinosine	631.241	1759.2	2.78689	1.47866	0.000194743	1.44513	up
pos_4109	Isoleucyl-prolyl-proline	1146.42	7664.55	6.68565	2.74107	1.97887e-05	1.65213	up
pos_4123	O-Desmethyldiltiazem	274.212	1012.64	3.69293	1.88476	0.000862747	1.38719	up
pos_4130	3-Methyl-5-pentyl-2-furanheptanoic acid	9436.12	4202.85	0.4454	-1.16683	0.00951195	1.09471	down
pos_4150	(+)-Dehydrovomifoliol	1355.14	596.863	0.440443	-1.18297	0.000589209	1.36613	down
pos_4157	12-oxo-cis-10,15-phytodienoate	9165.22	14982.4	1.63471	0.709031	0.00903293	1.15168	up
pos_4172	Phalloidine	6913.1	584.594	0.0845632	-3.56383	0.00449394	1.23196	down
pos_4174	4-Hydroxyindole	3420.3	5665.53	1.65644	0.728086	0.00797545	1.0917	up
pos_4177	triazolobenzodiazepine	336.35	489.194	1.45442	0.540445	0.00344963	1.19077	up
pos_4180	2,8-Quinolinediol	82287	149330	1.81474	0.859765	0.00144484	1.2639	up
pos_4188	2-Formaminobenzoylacetate	27441.1	54483.5	1.98547	0.989483	0.00134138	1.2693	up
pos_4192	Fucose 1-phosphate	35.6948	122.985	3.44544	1.78469	0.000627056	1.32078	up
pos_4197	MG(20:3(6,8,11)-OH(5)/0:0/0:0)	110.356	559.022	5.06562	2.34074	5.42592e-05	1.60017	up
pos_4202	7-Methylguanosine 5'-diphosphate	24.5404	127.231	5.18455	2.37422	7.97246e-05	1.45321	up
pos_4204	Flavonol 3-O-D-glucoside	27.0652	192.519	7.11317	2.83049	0.000210777	1.46984	up
pos_4206	Ferene	508.123	1155.01	2.27309	1.18466	0.000411422	1.34666	up
pos_4208	Vitexin 7-O-sulfate	0.0242442	78.4312	3235.05	11.6596	0.000374018	1.54526	up
pos_4213	3beta-O-beta-D-Glucopyranosiduronic acid (1_2)-beta-D-glucopyranosyloxy]-machaerinic acid _-lactone	37909.3	572.415	0.0150996	-6.04935	0.00287539	1.29135	down
pos_4253	Alanyl-Proline	1379.7	869.584	0.630272	-0.665953	0.00542107	1.17356	down
pos_4264	3-Buten-1-amine	213.247	68.4968	0.321209	-1.63841	0.000278439	1.41003	down
pos_4281	Alanylisoleucine	1087.02	253.755	0.233442	-2.09886	0.000174543	1.4882	down
pos_429	1,3,2lambda~6~-Dioxathietane-2,2-dione	2746.54	7686.62	2.79866	1.48473	0.000460001	1.33661	up
pos_4308	Ethyl 5-oxotetrahydro-2-furancarboxylate	3.11516	19.0446	6.11352	2.612	0.0339037	1.0434	up
pos_431	Phosphoric acid hydroxymethyl ester	3267.1	522.107	0.159808	-2.64559	0.00483875	1.1927	down
pos_4322	cis-3-(Carboxy-ethyl)-3,5-cyclo-hexadiene-1,2-diol	1060.84	1870.27	1.76301	0.818039	0.0176542	1.09317	up
pos_4324	11-Dodecenoic acid	26.4885	88.0285	3.32327	1.7326	0.0182308	1.06937	up
pos_4334	N-Acetyl-D-glucosamine 6-phosphate	7.34325	140.707	19.1615	4.26014	0.0116323	1.17378	up
pos_4339	Ne-Methyl-L-lysine	93.2833	303.003	3.2482	1.69964	0.000258487	1.47125	up
pos_4372	Gly Asp Ala Ala	2675.46	3633.16	1.35796	0.441439	0.00698248	1.14919	up
pos_4383	Cysteinyl-Isoleucine	8098.19	11944.3	1.47494	0.560657	0.00339707	1.18638	up
pos_4391	2-Hydroxyundecanoate	135.369	5.56493	0.0411093	-4.60439	0.0141093	1.08097	down
pos_4402	Spinacetin 3-[p-coumaroyl-(->2)-glucosyl-(1->6)-[apiosyl-(1->2)]-glucoside]	1694.73	19.7209	0.0116366	-6.42519	0.00227622	1.27776	down
pos_4433	3-Hydroxybenzaldehyde	842.836	2007.98	2.3824	1.25242	0.0349432	1.02867	up
pos_4453	Benzene	13.9958	66.1789	4.72848	2.24138	0.0134981	1.16083	up
pos_4457	Ile Ile	6403.72	2470.7	0.385823	-1.37399	0.0030847	1.22407	down
pos_4487	Candidin	647.264	27.2863	0.0421564	-4.56811	0.00475544	1.23702	down
pos_4509	3-Ethyltoluene	57.6832	108.681	1.8841	0.913873	0.000887699	1.34442	up
pos_4513	4-(2,6,6-Trimethylcyclohexa-1,3-dienyl)but-3-en-2-one	147.578	503.362	3.41082	1.77012	5.63094e-05	1.48934	up
pos_4514	9Z-Dodecen-7-ynyl acetate	475.562	1414.81	2.97502	1.5729	2.03407e-05	1.59244	up
pos_4515	Corey PG-Lactone Diol	14265.3	44737.2	3.13609	1.64896	2.75004e-05	1.58684	up
pos_4561	3-Isochromanone	176.126	355.741	2.0198	1.01422	7.18509e-05	1.44249	up
pos_4572	PIP(PGJ2/16:2(9Z,12Z))	10043	618.46	0.0615814	-4.02136	0.00211219	1.32013	down
pos_4606	1,4,6-Trimethylnaphthalene	438.611	190.941	0.43533	-1.19982	0.0017641	1.28932	down
pos_4613	Arlacel A	114.655	520.281	4.53778	2.18199	2.10315e-05	1.60766	up
pos_4616	Lucidenic acid J	34605.4	1880.4	0.0543383	-4.20189	3.85911e-05	1.58556	down
pos_4627	4-O-Deacetylvinflunine	24637.6	2566.67	0.104177	-3.26289	5.11163e-05	1.56949	down
pos_4630	Ornithine	519.909	8.93431	0.0171844	-5.86276	0.00573884	1.21122	down
pos_4631	N-Lauroylglycine	8576.05	20550	2.39621	1.26075	0.000664198	1.31146	up
pos_4652	Dihydrocoumarin	3171.87	5586.96	1.76141	0.816732	0.00047624	1.34427	up
pos_4666	Rifaximin	10367.8	2487.61	0.239937	-2.05927	0.00182929	1.3117	down
pos_4680	PA(12:0/LTE4)	14426.7	3084	0.21377	-2.22587	0.000344559	1.45569	down
pos_4732	Pelargonic acid	49.4727	193.818	3.91768	1.97	0.00197934	1.33547	up
pos_4733	1,4-Undecadiene	566.134	1386.06	2.44829	1.29177	0.00175871	1.31203	up
pos_4734	2-Aminoheptanoate	153.339	414.156	2.70092	1.43345	0.00284674	1.25184	up
pos_4736	Rishitin	2051.31	5000.13	2.43753	1.28542	0.00819078	1.18436	up
pos_4741	Kikkanol E	7122.47	15066.2	2.11531	1.08087	0.00880915	1.17538	up
pos_4742	Deferitrin	1284.85	2134.25	1.66109	0.73213	0.00275677	1.19828	up
pos_4763	Tyrosyl-Lysine	35.8597	207.103	5.77539	2.52992	0.0105501	1.21788	up
pos_4768	Tyr Tyr Val Ala	244572	4249.26	0.0173743	-5.8469	0.00100649	1.39562	down
pos_4779	PE(PGE2/22:6(4Z,7Z,10Z,13Z,16Z,19Z))	15213.7	90.7591	0.00596562	-7.38911	0.000909587	1.40455	down
pos_4795	OXYQUINOLINE	26836.5	55246.4	2.05863	1.04168	0.00585086	1.12487	up
pos_4798	5-Hydroxyindole-3-acetic acid	6781.56	14590.2	2.15146	1.10531	0.00265283	1.20259	up
pos_4815	1,2,3,4-Tetrahydroisoquinoline-1-carboxylic acid	152.703	363.118	2.37793	1.24971	0.000440769	1.33907	up
pos_4818	L-PHENYLALANINOL	24.5107	78.196	3.19028	1.67368	0.00280351	1.1991	up
pos_4829	2-Ethyltoluene	717.542	1831.9	2.55302	1.35221	5.8525e-07	1.60857	up
pos_4830	4-Phenyl-3-buten-2-ol	448.952	1074.4	2.39312	1.25889	8.55629e-05	1.43634	up
pos_4831	Norecasantalic acid	3491.85	7990.63	2.28837	1.19432	3.03457e-05	1.49406	up
pos_4832	C12:5n-1,3,5,7,9	1492.55	4401.46	2.94895	1.5602	4.91799e-07	1.61664	up
pos_4834	epi-4'-hydroxyjasmonic acid	2729.86	3971.96	1.455	0.541021	0.0138466	1.04923	up
pos_4850	Cheirotoxol	37007	492.024	0.0132954	-6.23292	0.00026344	1.48353	down
pos_4855	PS(14:1(9Z)/20:5(7Z,9Z,11E,13E,17Z)-3OH(5,6,15))	18878.1	2753.91	0.145879	-2.77716	0.00425624	1.23801	down
pos_4864	2-Ethylfuran	60.7565	200.926	3.30708	1.72556	1.10589e-06	1.59294	up
pos_4866	CDP-DG(PGD1/i-14:0)	775.119	169.964	0.219275	-2.18919	0.0119748	1.07174	down
pos_4868	p-Cymene	1215.91	4410.95	3.62768	1.85905	6.28428e-06	1.55518	up
pos_4883	Sorbaldehyde	26.1125	103.21	3.9525	1.98276	1.73057e-05	1.5696	up
pos_4884	2-Methyl-4-phenyl-2-butanol	215.361	857.763	3.98292	1.99382	0.000393982	1.48966	up
pos_4886	(S)-Neolyratyl acetate	1695.06	4591.6	2.70881	1.43766	2.76387e-05	1.51766	up
pos_4971	Lc3Cer	17949.8	170.005	0.00947112	-6.72225	0.00410841	1.25516	down
pos_4975	2'-Dehydrokanamycin A	1243.4	318.991	0.256547	-1.9627	0.00598999	1.14863	down
pos_4981	Acetolein	18.821	160.097	8.50629	3.08853	0.00529885	1.29921	up
pos_4991	N-Oleoyl Asparagine	1681.84	4042.24	2.40346	1.26511	5.98315e-09	1.70292	up
pos_5038	PA(10:0/5-iso PGF2VI)	35135.7	947.559	0.0269686	-5.21258	0.000733374	1.42445	down
pos_5048	Metabolite A	14557.3	2497.61	0.171571	-2.54313	0.000130129	1.511	down
pos_5049	Officinalisin II	1706.74	17.3257	0.0101514	-6.62218	0.00141648	1.36501	down
pos_5074	Dibutyl sulfide	312.459	671.525	2.14916	1.10377	0.00223819	1.34244	up
pos_5075	4-Isopropylbenzyl alcohol	489.927	1511.81	3.08579	1.62564	0.000385034	1.4313	up
pos_5087	(±)-Jasmonic Acid	4938.72	11520.9	2.33277	1.22205	0.000114066	1.4974	up
pos_5097	1-O-Acetyl britannilactone	23464.6	9326.4	0.397466	-1.3311	0.00257304	1.2206	down
pos_5124	Physagulin F	76989.1	1730.55	0.0224778	-5.47536	0.000986152	1.3924	down
pos_5133	Modithromycin	30433	2557.92	0.0840511	-3.57259	0.000641133	1.42626	down
pos_5143	Kanamycin B	8367.44	392.395	0.0468955	-4.41441	0.00335318	1.26856	down
pos_5170	PIP(16:2(9Z,12Z)/PGD2)	8762.64	827.239	0.0944052	-3.40499	0.00443322	1.23568	down
pos_5202	PS(14:1(9Z)/16:1(9Z))	613.176	36.0365	0.0587701	-4.08877	0.000839209	1.39628	down
pos_5215	Adenosine tetraphosphate	3452.18	1.76751e-08	5.11999e-12	-37.507	0.0103893	1.15031	down
pos_5221	Octanoic acid	304.508	485.805	1.59538	0.673901	0.000765806	1.30487	up
pos_5255	L-Citronellol glucoside	2168.22	3708.7	1.71048	0.774401	0.00192901	1.24372	up
pos_5272	PI(22:6(4Z,7Z,10Z,13Z,16Z,19Z)/5-iso PGF2VI)	1452.3	75.9415	0.0522904	-4.25731	0.000982291	1.39132	down
pos_5280	O-Desmethylvenlafaxine glucuronide	7403.33	239.435	0.0323415	-4.95047	0.00129429	1.36489	down
pos_5283	5,6-Dihydro-5-azacytidine	315.64	166.194	0.526531	-0.925409	0.013551	1.06628	down
pos_5284	S-4-Hydroxymephenytoin	11182.7	21531.5	1.92543	0.945183	0.000514222	1.36914	up
pos_5287	Zanamivir	906.789	2048.71	2.25931	1.17588	5.53834e-05	1.49529	up
pos_5297	Isoline	1970.3	509.555	0.258618	-1.9511	0.00031893	1.45717	down
pos_5301	tunicamycin A	2979.67	450.205	0.151092	-2.7265	0.000310769	1.44508	down
pos_5302	Genipic acid	1858.77	3921.69	2.10983	1.07712	0.000208602	1.41656	up
pos_5335	Nomilinic acid 17-glucoside	6610.93	2836.48	0.42906	-1.22075	0.00260797	1.2309	down
pos_5355	PS(18:4(6Z,9Z,12Z,15Z)/PGE1)	5702.79	119.203	0.0209026	-5.58017	1.44907e-06	1.69879	down
pos_5361	Icaridin	1189.65	1951.77	1.64063	0.71425	0.010515	1.0558	up
pos_5373	Torvoside G	2122.43	788.478	0.371498	-1.42857	8.71757e-05	1.53703	down
pos_5374	Obacunone 17-O-beta-D-glucoside	45288.3	19141.5	0.422659	-1.24243	0.00153238	1.32344	down
pos_5392	(5Z,8Z,11Z,14Z,17Z)-Icosapentaenoyl-CoA	266.023	12.4771	0.0469024	-4.4142	0.00806463	1.16797	down
pos_5395	(1E,4Z,6a,8b,10a)-8-Angeloyloxy-10,15-dihydroxy-3-oxo-1,4,11(13)-germacratrien-12,6-olide	2758.6	5639.81	2.04445	1.03171	0.00226044	1.27777	up
pos_5407	Apigenin 7-[glucuronyl-(1->2)-glucuronide] 4'-glucuronide	102218	18.2627	0.000178664	-12.4505	0.00660939	1.19628	down
pos_5417	PI(22:6(4Z,7Z,10Z,13Z,16Z,19Z)/PGJ2)	4099.92	39.7525	0.00969592	-6.68841	0.00142516	1.36372	down
pos_542	Arctinol A	398.786	208.391	0.522564	-0.936319	0.0186081	1.02984	down
pos_5443	Valtrate	13495.1	20255.1	1.50093	0.585854	0.0135038	1.02659	up
pos_5457	4-Methyl-1-phenyl-2-pentanol	357.305	663.287	1.85636	0.892478	0.000877705	1.29202	up
pos_5471	PS(6 keto-PGF1alpha/16:0)	333.486	17.838	0.0534894	-4.2246	0.00288003	1.28798	down
pos_5482	2-Butyl-5-[2-(4-hydroxy-3-methoxyphenyl)ethyl]furan	2243.83	3597.47	1.60327	0.681019	0.00407931	1.1655	up
pos_5498	2-Hydroxypromazine	7125.17	5336.6	0.748978	-0.417004	0.0127601	1.04737	down
pos_5514	Hydrogenobyrinate a,c diamide	21981.9	478.135	0.0217513	-5.52275	0.0215748	1.04612	down
pos_5528	Erinapyrone B	132.601	307.694	2.32044	1.2144	0.00198163	1.35029	up
pos_5530	5-Methyldeoxycytidine	996.598	1490.63	1.49572	0.580837	0.0136346	1.02851	up
pos_5531	Gestrinone	3608.73	5724.98	1.58642	0.665778	0.000790187	1.30649	up
pos_5543	1-Hydroxy-3-nonanone	7.56975	47.843	6.32029	2.65999	0.010657	1.15272	up
pos_5567	Cyclo(aspartylleucylthreonylvalyltyrosylphenylalanylglycyl)	26267.3	6649.6	0.253151	-1.98193	4.66293e-05	1.55564	down
pos_5572	Tuberoside L	2866.77	167.227	0.0583331	-4.09954	0.00547877	1.22167	down
pos_5595	PGP(PGJ2/a-15:0)	7291.55	1032.47	0.141598	-2.82012	0.00314594	1.27397	down
pos_5597	Mcp-tva-argipressin	2094.37	15.0597	0.00719059	-7.11967	0.00105865	1.37273	down
pos_5598	2'-Fluoro-2',3'-dideoxyinosine	368.955	80.4382	0.218016	-2.19749	0.0042753	1.21619	down
pos_5609	CDP-DG(16:1(9Z)/18:2(9Z,12Z))	27022.8	3728.35	0.137971	-2.85757	0.00337404	1.26996	down
pos_5611	CDP-DG(PGD2/16:0)	6865.55	65.3323	0.00951595	-6.71544	0.00703906	1.18269	down
pos_5637	CDP-DG(i-12:0/18:1(12Z)-O(9S,10R))	5565.74	840.225	0.150964	-2.72772	0.000326344	1.46134	down
pos_5638	beta-tyvelose	13.6175	35.2811	2.59087	1.37344	0.000207343	1.4312	up
pos_5656	Calendasaponin D	2240.39	819.687	0.365868	-1.45061	0.00132635	1.28058	down
pos_5669	MG(0:0/16:1(9Z)/0:0)	53.193	244.237	4.59152	2.19897	0.00509433	1.28869	up
pos_5674	PGP(i-14:0/PGJ2)	12806.1	3681.64	0.287491	-1.79841	8.90111e-05	1.53457	down
pos_5687	Dpvdavp	18314.5	148.398	0.00810278	-6.94737	4.77578e-05	1.57969	down
pos_5699	Nitrosourea	58.7747	107.047	1.82131	0.864979	5.75479e-05	1.44799	up
pos_570	4-Pyrimidine Methanamine (hydrochloride)	1717.5	464.97	0.270725	-1.8851	0.000463506	1.38877	down
pos_5702	CDP-DG(6 keto-PGF1alpha/20:1(11Z))	2236.47	187.623	0.0838924	-3.57532	0.0110026	1.11803	down
pos_5728	(3R,4R)-4-Amino-1-[[4-[(3-methoxyphenyl)amino]pyrrolo[2,1-f][1,2,4]triazin-5-yl]methyl]piperidin-3-ol	7019.25	674.257	0.0960583	-3.37995	0.00363702	1.25876	down
pos_5734	2-Guanidinobutanoic acid	374.351	623.243	1.66486	0.735404	0.000146928	1.42885	up
pos_5766	CDP-DG(a-13:0/6 keto-PGF1alpha)	2295.76	90.2364	0.0393056	-4.66912	0.00534012	1.20632	down
pos_5767	PIP(22:4(10Z,13Z,16Z,19Z)/TXB2)	2086.3	38.9271	0.0186584	-5.74403	0.00184254	1.33924	down
pos_5772	Pergolide	2046.82	2903.24	1.41841	0.504277	0.0100714	1.09474	up
pos_5775	Citrusin IV	25640.1	7959.55	0.310434	-1.68764	0.000242129	1.47791	down
pos_5776	CDP-DG(i-12:0/PGJ2)	11566	2051.42	0.177367	-2.49519	0.00045289	1.44263	down
pos_5789	Methyl 6-[(3S,6S,9S,12R)-3-butan-2-yl-6-[(1-methoxyindol-3-yl)methyl]-2,5,8,11-tetraoxo-1,4,7,10-tetrazabicyclo[10.4.0]hexadecan-9-yl]hexanoate	27663.9	16512.1	0.59688	-0.744487	0.000929847	1.35418	down
pos_5822	CDP-DG(PGF2alpha/i-22:0)	616.57	19.6771	0.0319138	-4.96968	0.0034898	1.27582	down
pos_5832	Neuromedin B (4-10)	9940.97	1890.06	0.190128	-2.39496	6.43603e-05	1.53852	down
pos_5835	Tuberoside C (Ullucus tuberosus)	5061.41	479.003	0.0946383	-3.40143	0.00107731	1.36002	down
pos_5838	(2-Isopropyl-1-benzofuran-3-yl)(4-hydroxyphenyl)methanone	3968.68	10383.8	2.61643	1.3876	1.44641e-05	1.55064	up
pos_584	Glucocapparin	238.38	45.3521	0.190252	-2.39402	0.000549569	1.39903	down
pos_5840	Glucose lactate glutamate	138.673	374.283	2.69903	1.43244	0.000592762	1.38258	up
pos_5852	CDP-DG(PGE2/a-21:0)	7618.58	48.1738	0.0063232	-7.30513	0.00107655	1.39083	down
pos_5855	16alpha-Fluoroestradiol	950.691	1565.97	1.64719	0.720011	0.000824887	1.30338	up
pos_5870	O-Desmethylquinidine	231167	2618.86	0.0113289	-6.46385	0.000243665	1.49796	down
[truncated: 594 more rows]
